# Supplementary material for: Improved eukaryotic detection compatible with large-scale automated analysis of metagenomes
Source: Microbiome. 2023 Apr 10;11:72. doi: 10.1186/s40168-023-01505-1 (PMC10084625; doi:10.1186/s40168-023-01505-1)
Supplement: Supplementary file 2 — Additional file 1: Supplementary Table 1. Analysis of mock community standard. Table showing alignment results for 11 different methods applied to ZymoBIOMICS mock community standard (D6300). A portion of this data was used to generate Fig. 4C and D. Raw data for this analysis was obtained from Sequence Read Archive accessionn PRJEB38036 and is described in Yang et al. [21]. [file 40168_2023_1505_MOESM1_ESM.xlsx]

## Sheet: Legend
Sheet name	All aligments or best alignment used	Filtering description	Filtering parameters
CORRAL	all	CORRAL canonical	--min-read-query-length 60 --min-taxon-num-markers 2 --min-taxon-num-reads 2 --min-taxon-better-marker-cluster-averages-ratio 1.01 --threshold-avg-match-identity-to-call-known-taxon 0.97 --threshold-num-taxa-to-call-unknown-taxon 1 --threshold-num-markers-to-call-unknown-taxon 4 --threshold-num-reads-to-call-unknown-taxon 8
All_als	all	All alignments, no filtering
All_als+RL	all	All alignments, at least 60 bases	--min-read-query-length 60
All_als+RL+C	all	All alignments, at least 60 bases, only taxa with enough read + marker counts	--min-read-query-length 60 --min-taxon-num-markers 2 --min-taxon-num-reads 2
Best_al	best	Best alignment only, no filtering
Best_al+RL	best	Best alignment only, at least 60 bases	--min-read-query-length 60
Best_al+RL+C	best	Best alignment only, at least 60 bases, only taxa with enough read + marker counts	--min-read-query-length 60 --min-taxon-num-markers 2 --min-taxon-num-alignments 4
Best_al+RL+MAPQ	best	Best alignment only, at least 60 bases, MAPQ>=30	--min-read-query-length 60 --min-taxon-num-markers 2 --min-read-mapq 30
Best_al+RL+MAPQ+C	best	Best alignment only, at least 60 bases, MAPQ>=30, only taxa with enough read + marker counts	--min-read-query-length 60 --min-taxon-num-markers 2 --min-read-mapq 30 --min-taxon-num-markers 2 --min-taxon-num-alignments 4
EukDetect	best	EukDetect final results	_filtered_hits.table.txt output
EukDetect all hits	best	EukDetect intermediate results	_all_hits.table.txt output

## Sheet: Aggregated values
Protocol	SampleID	Accession	Sheet name	Number of results	Total reads	Total aligned reads	Total reads passing filters	S. cerevisiae reads (shared alignments as fractional)	C. neoformans reads (shared alignments as fractional)	S. cerevisiae / C. neoformans read ratio
MN	D6300-2-1	ERR4097261	All_als	951	70949532	70727	70727	36492	11619.9	3.14
MN	D6300-2-1	ERR4097261	All_als+RL	483	70949532	70727	65124	34567.9	10570.8	3.27
MN	D6300-2-1	ERR4097261	All_als+RL+C	72	70949532	70727	64155	34575.3	10587.8	3.27
MN	D6300-2-1	ERR4097261	Best_al	510	70949532	70712	70712	38623	17428.6	2.22
MN	D6300-2-1	ERR4097261	Best_al+RL	237	70949532	70712	65111	36500.4	16187.4	2.25
MN	D6300-2-1	ERR4097261	Best_al+RL+C	61	70949532	70712	63877	36500.4	16189.7	2.25
MN	D6300-2-1	ERR4097261	Best_al+RL+MAPQ	22	70949532	70712	36900	34660.5	1929	17.97
MN	D6300-2-1	ERR4097261	Best_al+RL+MAPQ+C	9	70949532	70712	36853	34660.5	1929	17.97
MN	D6300-2-1	ERR4097261	CORRAL	8	70949532	70727	57028	36623.2	20047.8	1.83
MN	D6300-2-1	ERR4097261	EukDetect	2	70949532	70712	54884	52908	1976	26.78
MN	D6300-2-1	ERR4097261	EukDetect all hits	17	70949532	70712	55173	52908	1976	26.78
MN	D6300-2-2	ERR4097241	All_als	915	78746813	67170	67170	31140.7	12791.2	2.43
MN	D6300-2-2	ERR4097241	All_als+RL	475	78746813	67170	61826	29501.4	11664.1	2.53
MN	D6300-2-2	ERR4097241	All_als+RL+C	71	78746813	67170	61011	29506.8	11683.7	2.53
MN	D6300-2-2	ERR4097241	Best_al	514	78746813	67159	67159	33003.5	19170.9	1.72
MN	D6300-2-2	ERR4097241	Best_al+RL	238	78746813	67159	61816	31174.3	17845.3	1.75
MN	D6300-2-2	ERR4097241	Best_al+RL+C	61	78746813	67159	60771	31174.3	17848.6	1.75
MN	D6300-2-2	ERR4097241	Best_al+RL+MAPQ	19	78746813	67159	31979	29604.5	2103	14.08
MN	D6300-2-2	ERR4097241	Best_al+RL+MAPQ+C	9	78746813	67159	31951	29604.5	2103	14.08
MN	D6300-2-2	ERR4097241	CORRAL	8	78746813	67170	53742	31275.7	22044.2	1.42
MN	D6300-2-2	ERR4097241	EukDetect	2	78746813	67159	47554	45454	2100	21.64
MN	D6300-2-2	ERR4097241	EukDetect all hits	16	78746813	67159	47812	45454	2100	21.64
MN	D6300-2-3	ERR4097242	All_als	954	63345713	63426	63426	31937.5	10754.1	2.97
MN	D6300-2-3	ERR4097242	All_als+RL	464	63345713	63426	57312	29915.4	9626.45	3.11
MN	D6300-2-3	ERR4097242	All_als+RL+C	76	63345713	63426	56615	29921.6	9641.58	3.1
MN	D6300-2-3	ERR4097242	Best_al	540	63345713	63415	63415	33748.7	16001.1	2.11
MN	D6300-2-3	ERR4097242	Best_al+RL	232	63345713	63415	57300	31517.2	14663.3	2.15
MN	D6300-2-3	ERR4097242	Best_al+RL+C	61	63345713	63415	56305	31518.1	14665.6	2.15
MN	D6300-2-3	ERR4097242	Best_al+RL+MAPQ	22	63345713	63415	32028	29929.5	1825	16.4
MN	D6300-2-3	ERR4097242	Best_al+RL+MAPQ+C	9	63345713	63415	31994	29930	1825	16.4
MN	D6300-2-3	ERR4097242	CORRAL	10	63345713	63426	50185	31617.2	18138.5	1.74
MN	D6300-2-3	ERR4097242	EukDetect	2	63345713	63415	47061	45236	1825	24.79
MN	D6300-2-3	ERR4097242	EukDetect all hits	18	63345713	63415	47311	45236	1825	24.79
MN	D6300-3-1	ERR4097244	All_als	917	60150268	55791	55791	29508.2	8729.42	3.38
MN	D6300-3-1	ERR4097244	All_als+RL	415	60150268	55791	50745	27825.3	7826.49	3.56
MN	D6300-3-1	ERR4097244	All_als+RL+C	75	60150268	55791	50059	27832.9	7836.97	3.55
MN	D6300-3-1	ERR4097244	Best_al	544	60150268	55772	55772	31092.3	13137.8	2.37
MN	D6300-3-1	ERR4097244	Best_al+RL	225	60150268	55772	50730	29219.1	12017.3	2.43
MN	D6300-3-1	ERR4097244	Best_al+RL+C	58	60150268	55772	49834	29219.1	12019.6	2.43
MN	D6300-3-1	ERR4097244	Best_al+RL+MAPQ	16	60150268	55772	29526	27773	1487	18.68
MN	D6300-3-1	ERR4097244	Best_al+RL+MAPQ+C	10	60150268	55772	29502	27773	1487	18.68
MN	D6300-3-1	ERR4097244	CORRAL	8	60150268	55791	44496	29312.7	14870	1.97
MN	D6300-3-1	ERR4097244	EukDetect	2	60150268	55772	44280	42792	1488	28.76
MN	D6300-3-1	ERR4097244	EukDetect all hits	14	60150268	55772	44551	42792	1488	28.76
MN	D6300-4-1	ERR4097272	All_als	1045	89632289	90666	90666	46991.8	14852	3.16
MN	D6300-4-1	ERR4097272	All_als+RL	511	89632289	90666	82705	44350.5	13344.3	3.32
MN	D6300-4-1	ERR4097272	All_als+RL+C	79	89632289	90666	81686	44364.3	13361	3.32
MN	D6300-4-1	ERR4097272	Best_al	612	89632289	90653	90653	49621.9	22276.9	2.23
MN	D6300-4-1	ERR4097272	Best_al+RL	257	89632289	90653	82695	46678	20465.3	2.28
MN	D6300-4-1	ERR4097272	Best_al+RL+C	71	89632289	90653	81354	46678.4	20466.7	2.28
MN	D6300-4-1	ERR4097272	Best_al+RL+MAPQ	23	89632289	90653	47304	44435.5	2465.52	18.02
MN	D6300-4-1	ERR4097272	Best_al+RL+MAPQ+C	10	89632289	90653	47244	44435.5	2465.52	18.02
MN	D6300-4-1	ERR4097272	CORRAL	12	89632289	90666	72901	46829.7	25325.3	1.85
MN	D6300-4-1	ERR4097272	EukDetect	2	89632289	90653	70228	67775	2453	27.63
MN	D6300-4-1	ERR4097272	EukDetect all hits	17	89632289	90653	70577	67775	2453	27.63
MN	D6300-4-2	ERR4097208	All_als	1008	75670970	68734	68734	35190.2	11286	3.12
MN	D6300-4-2	ERR4097208	All_als+RL	463	75670970	68734	61633	32804.5	9980.32	3.29
MN	D6300-4-2	ERR4097208	All_als+RL+C	77	75670970	68734	60679	32810.9	9991	3.28
MN	D6300-4-2	ERR4097208	Best_al	592	75670970	68715	68715	37338.9	16855.6	2.22
MN	D6300-4-2	ERR4097208	Best_al+RL	234	75670970	68715	61614	34702.2	15294.6	2.27
MN	D6300-4-2	ERR4097208	Best_al+RL+C	63	75670970	68715	60480	34703.1	15298.3	2.27
MN	D6300-4-2	ERR4097208	Best_al+RL+MAPQ	20	75670970	68715	35100	32973	1857	17.76
MN	D6300-4-2	ERR4097208	Best_al+RL+MAPQ+C	9	75670970	68715	35071	32973	1857	17.76
MN	D6300-4-2	ERR4097208	CORRAL	9	75670970	68734	54117	34797.1	18925.3	1.84
MN	D6300-4-2	ERR4097208	EukDetect	2	75670970	68715	50796	48962	1834	26.7
MN	D6300-4-2	ERR4097208	EukDetect all hits	17	75670970	68715	51044	48962	1834	26.7
MP	D6300-13	ERR4097266	All_als	626	68231279	17062	17062	5521.81	4238.64	1.3
MP	D6300-13	ERR4097266	All_als+RL	299	68231279	17062	15187	5167.54	3801.7	1.36
MP	D6300-13	ERR4097266	All_als+RL+C	36	68231279	17062	14799	5170.16	3807.23	1.36
MP	D6300-13	ERR4097266	Best_al	377	68231279	17058	17058	5843.9	6399.13	0.91
MP	D6300-13	ERR4097266	Best_al+RL	151	68231279	17058	15185	5454.67	5888.38	0.93
MP	D6300-13	ERR4097266	Best_al+RL+C	25	68231279	17058	14733	5454.67	5889.31	0.93
MP	D6300-13	ERR4097266	Best_al+RL+MAPQ	13	68231279	17058	5996	5183	736	7.04
MP	D6300-13	ERR4097266	Best_al+RL+MAPQ+C	9	68231279	17058	5989	5183	736	7.04
MP	D6300-13	ERR4097266	CORRAL	5	68231279	17062	12871	5471	7339.01	0.75
MP	D6300-13	ERR4097266	EukDetect	2	68231279	17058	8766	8021	745	10.77
MP	D6300-13	ERR4097266	EukDetect all hits	11	68231279	17058	8841	8021	745	10.77
MP	D6300-14	ERR4097269	All_als	679	77056831	20707	20707	7308.32	4812.84	1.52
MP	D6300-14	ERR4097269	All_als+RL	308	77056831	20707	18288	6799.43	4269.03	1.59
MP	D6300-14	ERR4097269	All_als+RL+C	41	77056831	20707	17821	6802.28	4273.34	1.59
MP	D6300-14	ERR4097269	Best_al	418	77056831	20704	20704	7715.71	7276.85	1.06
MP	D6300-14	ERR4097269	Best_al+RL	168	77056831	20704	18286	7160.25	6621.03	1.08
MP	D6300-14	ERR4097269	Best_al+RL+C	31	77056831	20704	17780	7160.25	6621.47	1.08
MP	D6300-14	ERR4097269	Best_al+RL+MAPQ	13	77056831	20704	7702	6811.03	806	8.45
MP	D6300-14	ERR4097269	Best_al+RL+MAPQ+C	9	77056831	20704	7693	6811.03	806	8.45
MP	D6300-14	ERR4097269	CORRAL	4	77056831	20707	15419	7184.56	8201	0.88
MP	D6300-14	ERR4097269	EukDetect	2	77056831	20704	11263	10447	816	12.8
MP	D6300-14	ERR4097269	EukDetect all hits	11	77056831	20704	11343	10447	816	12.8
MP	D6300-15	ERR4097268	All_als	730	89976897	26945	26945	9350.89	6360.43	1.47
MP	D6300-15	ERR4097268	All_als+RL	360	89976897	26945	24121	8758.83	5728.43	1.53
MP	D6300-15	ERR4097268	All_als+RL+C	48	89976897	26945	23687	8760.89	5740.39	1.53
MP	D6300-15	ERR4097268	Best_al	431	89976897	26944	26944	9855.79	9653.86	1.02
MP	D6300-15	ERR4097268	Best_al+RL	173	89976897	26944	24120	9205.82	8896.87	1.03
MP	D6300-15	ERR4097268	Best_al+RL+C	40	89976897	26944	23624	9206.72	8898.29	1.03
MP	D6300-15	ERR4097268	Best_al+RL+MAPQ	16	89976897	26944	9928	8776	1029	8.53
MP	D6300-15	ERR4097268	Best_al+RL+MAPQ+C	9	89976897	26944	9908	8776	1029	8.53
MP	D6300-15	ERR4097268	CORRAL	6	89976897	26945	20422	9235	11085.5	0.83
MP	D6300-15	ERR4097268	EukDetect	2	89976897	26944	14503	13435	1068	12.58
MP	D6300-15	ERR4097268	EukDetect all hits	12	89976897	26944	14609	13435	1068	12.58
MP	D6300-16	ERR4097271	All_als	616	62851823	17519	17519	5834.68	4370.58	1.33
MP	D6300-16	ERR4097271	All_als+RL	311	62851823	17519	15584	5426.63	3941.82	1.38
MP	D6300-16	ERR4097271	All_als+RL+C	39	62851823	17519	15206	5427.71	3948.77	1.37
MP	D6300-16	ERR4097271	Best_al	367	62851823	17516	17516	6163.94	6531.43	0.94
MP	D6300-16	ERR4097271	Best_al+RL	153	62851823	17516	15581	5711.59	6015.7	0.95
MP	D6300-16	ERR4097271	Best_al+RL+C	34	62851823	17516	15160	5711.59	6016.64	0.95
MP	D6300-16	ERR4097271	Best_al+RL+MAPQ	14	62851823	17516	6235	5405	753	7.18
MP	D6300-16	ERR4097271	Best_al+RL+MAPQ+C	7	62851823	17516	6222	5405	753	7.18
MP	D6300-16	ERR4097271	CORRAL	3	62851823	17519	13171	5737	7422.14	0.77
MP	D6300-16	ERR4097271	EukDetect	2	62851823	17516	9049	8268	781	10.59
MP	D6300-16	ERR4097271	EukDetect all hits	12	62851823	17516	9111	8268	781	10.59
MP	D6300-17	ERR4097270	All_als	524	49419149	13195	13195	4561.83	3169.55	1.44
MP	D6300-17	ERR4097270	All_als+RL	273	49419149	13195	11523	4216.71	2798.71	1.51
MP	D6300-17	ERR4097270	All_als+RL+C	37	49419149	13195	11240	4217.69	2805.56	1.5
MP	D6300-17	ERR4097270	Best_al	313	49419149	13190	13190	4799.87	4697.62	1.02
MP	D6300-17	ERR4097270	Best_al+RL	134	49419149	13190	11518	4420.71	4244.45	1.04
MP	D6300-17	ERR4097270	Best_al+RL+C	25	49419149	13190	11190	4420.71	4244.91	1.04
MP	D6300-17	ERR4097270	Best_al+RL+MAPQ	14	49419149	13190	4758	4181	509	8.21
MP	D6300-17	ERR4097270	Best_al+RL+MAPQ+C	8	49419149	13190	4746	4181	509	8.21
MP	D6300-17	ERR4097270	CORRAL	3	49419149	13195	9742	4430	5295	0.84
MP	D6300-17	ERR4097270	EukDetect	2	49419149	13190	6759	6255	504	12.41
MP	D6300-17	ERR4097270	EukDetect all hits	13	49419149	13190	6824	6255	504	12.41
MP	D6300-18	ERR4097262	All_als	493	47798722	12840	12840	4379.55	3177.79	1.38
MP	D6300-18	ERR4097262	All_als+RL	242	47798722	12840	11146	4007.53	2773.61	1.44
MP	D6300-18	ERR4097262	All_als+RL+C	32	47798722	12840	10922	4008.36	2775.94	1.44
MP	D6300-18	ERR4097262	Best_al	309	47798722	12835	12835	4647.34	4668.75	1
MP	D6300-18	ERR4097262	Best_al+RL	129	47798722	12835	11143	4236.98	4179.55	1.01
MP	D6300-18	ERR4097262	Best_al+RL+C	24	47798722	12835	10889	4236.98	4180.01	1.01
MP	D6300-18	ERR4097262	Best_al+RL+MAPQ	11	47798722	12835	4618	4036	541	7.46
MP	D6300-18	ERR4097262	Best_al+RL+MAPQ+C	5	47798722	12835	4603	4036	541	7.46
MP	D6300-18	ERR4097262	CORRAL	3	47798722	12840	9471	4251	5196	0.82
MP	D6300-18	ERR4097262	EukDetect	2	47798722	12835	6463	5942	521	11.4
MP	D6300-18	ERR4097262	EukDetect all hits	11	47798722	12835	6506	5942	521	11.4
MetaHIT	D6300-27	ERR4097245	All_als	566	51186327	12245	12245	4769.25	2635.04	1.81
MetaHIT	D6300-27	ERR4097245	All_als+RL	283	51186327	12245	10591	4396.18	2295.48	1.92
MetaHIT	D6300-27	ERR4097245	All_als+RL+C	31	51186327	12245	10361	4398.5	2299.19	1.91
MetaHIT	D6300-27	ERR4097245	Best_al	322	51186327	12240	12240	5113.07	3948.79	1.29
MetaHIT	D6300-27	ERR4097245	Best_al+RL	127	51186327	12240	10587	4693.71	3531.4	1.33
MetaHIT	D6300-27	ERR4097245	Best_al+RL+C	27	51186327	12240	10333	4693.71	3531.4	1.33
MetaHIT	D6300-27	ERR4097245	Best_al+RL+MAPQ	12	51186327	12240	4867	4398	422.5	10.41
MetaHIT	D6300-27	ERR4097245	Best_al+RL+MAPQ+C	7	51186327	12240	4860	4398	422.5	10.41
MetaHIT	D6300-27	ERR4097245	CORRAL	5	51186327	12245	9105	4709	4360.54	1.08
MetaHIT	D6300-27	ERR4097245	EukDetect	2	51186327	12240	6929	6521	408	15.98
MetaHIT	D6300-27	ERR4097245	EukDetect all hits	12	51186327	12240	6972	6521	408	15.98
MetaHIT	D6300-28	ERR4097111	All_als	580	63538788	11868	11868	4758.77	2542.38	1.87
MetaHIT	D6300-28	ERR4097111	All_als+RL	253	63538788	11868	10209	4386.23	2200.82	1.99
MetaHIT	D6300-28	ERR4097111	All_als+RL+C	35	63538788	11868	9969	4388.56	2207.1	1.99
MetaHIT	D6300-28	ERR4097111	Best_al	346	63538788	11864	11864	5030.95	3758.35	1.34
MetaHIT	D6300-28	ERR4097111	Best_al+RL	133	63538788	11864	10208	4615.73	3344.78	1.38
MetaHIT	D6300-28	ERR4097111	Best_al+RL+C	23	63538788	11864	9911	4616.18	3345.24	1.38
MetaHIT	D6300-28	ERR4097111	Best_al+RL+MAPQ	11	63538788	11864	4805	4342	426	10.19
MetaHIT	D6300-28	ERR4097111	Best_al+RL+MAPQ+C	6	63538788	11864	4800	4342	426	10.19
MetaHIT	D6300-28	ERR4097111	CORRAL	3	63538788	11868	8750	4629	4106	1.13
MetaHIT	D6300-28	ERR4097111	EukDetect	2	63538788	11864	6922	6510	412	15.8
MetaHIT	D6300-28	ERR4097111	EukDetect all hits	11	63538788	11864	6952	6510	412	15.8
MetaHIT	D6300-29	ERR4097243	All_als	503	71736875	11026	11026	4555.37	2239.76	2.03
MetaHIT	D6300-29	ERR4097243	All_als+RL	247	71736875	11026	9755	4224.92	2000.31	2.11
MetaHIT	D6300-29	ERR4097243	All_als+RL+C	32	71736875	11026	9525	4226.11	2002.58	2.11
MetaHIT	D6300-29	ERR4097243	Best_al	323	71736875	11023	11023	4864.43	3430.56	1.42
MetaHIT	D6300-29	ERR4097243	Best_al+RL	138	71736875	11023	9753	4492.67	3146.85	1.43
MetaHIT	D6300-29	ERR4097243	Best_al+RL+C	25	71736875	11023	9486	4493.1	3147.29	1.43
MetaHIT	D6300-29	ERR4097243	Best_al+RL+MAPQ	14	71736875	11023	4654	4241	364	11.65
MetaHIT	D6300-29	ERR4097243	Best_al+RL+MAPQ+C	7	71736875	11023	4645	4241	364	11.65
MetaHIT	D6300-29	ERR4097243	CORRAL	4	71736875	11026	8406	4510	3872	1.16
MetaHIT	D6300-29	ERR4097243	EukDetect	2	71736875	11023	6723	6349	374	16.98
MetaHIT	D6300-29	ERR4097243	EukDetect all hits	11	71736875	11023	6769	6349	374	16.98
MetaHIT	D6300-30	ERR4097237	All_als	572	76125050	15125	15125	5395.15	3571.3	1.51
MetaHIT	D6300-30	ERR4097237	All_als+RL	288	76125050	15125	13409	4988.92	3192.08	1.56
MetaHIT	D6300-30	ERR4097237	All_als+RL+C	42	76125050	15125	13124	4994.02	3196.87	1.56
MetaHIT	D6300-30	ERR4097237	Best_al	349	76125050	15122	15122	5773.9	5308.98	1.09
MetaHIT	D6300-30	ERR4097237	Best_al+RL	143	76125050	15122	13408	5320.2	4856.66	1.1
MetaHIT	D6300-30	ERR4097237	Best_al+RL+C	29	76125050	15122	13073	5320.71	4856.66	1.1
MetaHIT	D6300-30	ERR4097237	Best_al+RL+MAPQ	11	76125050	15122	5672	5008	621	8.06
MetaHIT	D6300-30	ERR4097237	Best_al+RL+MAPQ+C	7	76125050	15122	5663	5008	621	8.06
MetaHIT	D6300-30	ERR4097237	CORRAL	7	76125050	15125	11481	5341	6076.95	0.88
MetaHIT	D6300-30	ERR4097237	EukDetect	2	76125050	15122	8160	7528	632	11.91
MetaHIT	D6300-30	ERR4097237	EukDetect all hits	10	76125050	15122	8200	7528	632	11.91
MetaHIT	D6300-31	ERR4097238	All_als	528	61757653	12772	12772	4296.9	3146.67	1.37
MetaHIT	D6300-31	ERR4097238	All_als+RL	254	61757653	12772	11249	3977.48	2798.19	1.42
MetaHIT	D6300-31	ERR4097238	All_als+RL+C	32	61757653	12772	11022	3980.4	2800.83	1.42
MetaHIT	D6300-31	ERR4097238	Best_al	318	61757653	12771	12771	4611.61	4657.52	0.99
MetaHIT	D6300-31	ERR4097238	Best_al+RL	132	61757653	12771	11248	4263.43	4250.59	1
MetaHIT	D6300-31	ERR4097238	Best_al+RL+C	26	61757653	12771	10985	4263.43	4252.43	1
MetaHIT	D6300-31	ERR4097238	Best_al+RL+MAPQ	12	61757653	12771	4556	4001	509	7.86
MetaHIT	D6300-31	ERR4097238	Best_al+RL+MAPQ+C	6	61757653	12771	4544	4001	509	7.86
MetaHIT	D6300-31	ERR4097238	CORRAL	5	61757653	12772	9581	4279	5272.08	0.81
MetaHIT	D6300-31	ERR4097238	EukDetect	2	61757653	12771	6460	5960	500	11.92
MetaHIT	D6300-31	ERR4097238	EukDetect all hits	11	61757653	12771	6504	5960	500	11.92
MetaHIT	D6300-32	ERR4097276	All_als	411	57188730	7501	7501	3447.91	1330.07	2.59
MetaHIT	D6300-32	ERR4097276	All_als+RL	199	57188730	7501	6557	3200.77	1180.1	2.71
MetaHIT	D6300-32	ERR4097276	All_als+RL+C	27	57188730	7501	6357	3201.62	1184	2.7
MetaHIT	D6300-32	ERR4097276	Best_al	258	57188730	7499	7499	3657.58	1980.92	1.85
MetaHIT	D6300-32	ERR4097276	Best_al+RL	94	57188730	7499	6556	3382.08	1813.93	1.86
MetaHIT	D6300-32	ERR4097276	Best_al+RL+C	20	57188730	7499	6335	3382.08	1814.41	1.86
MetaHIT	D6300-32	ERR4097276	Best_al+RL+MAPQ	9	57188730	7499	3481	3208.51	238	13.48
MetaHIT	D6300-32	ERR4097276	Best_al+RL+MAPQ+C	6	57188730	7499	3476	3208.51	238	13.48
MetaHIT	D6300-32	ERR4097276	CORRAL	3	57188730	7501	5643	3390	2245	1.51
MetaHIT	D6300-32	ERR4097276	EukDetect	2	57188730	7499	5053	4815	238	20.23
MetaHIT	D6300-32	ERR4097276	EukDetect all hits	8	57188730	7499	5094	4815	238	20.23
PS	D6300-11	ERR4097264	All_als	576	54548928	15571	15571	7718	2481.11	3.11
PS	D6300-11	ERR4097264	All_als+RL	292	54548928	15571	13793	7197.22	2238.14	3.22
PS	D6300-11	ERR4097264	All_als+RL+C	51	54548928	15571	13469	7199.75	2242	3.21
PS	D6300-11	ERR4097264	Best_al	349	54548928	15568	15568	8165.08	3729.84	2.19
PS	D6300-11	ERR4097264	Best_al+RL	155	54548928	15568	13791	7590.53	3438.93	2.21
PS	D6300-11	ERR4097264	Best_al+RL+C	28	54548928	15568	13375	7591.49	3439.39	2.21
PS	D6300-11	ERR4097264	Best_al+RL+MAPQ	13	54548928	15568	7715	7188	451	15.94
PS	D6300-11	ERR4097264	Best_al+RL+MAPQ+C	7	54548928	15568	7703	7188	451	15.94
PS	D6300-11	ERR4097264	CORRAL	4	54548928	15571	11904	7611	4262	1.79
PS	D6300-11	ERR4097264	EukDetect	2	54548928	15568	11297	10834	463	23.4
PS	D6300-11	ERR4097264	EukDetect all hits	12	54548928	15568	11364	10834	463	23.4
PS	D6300-12	ERR4097232	All_als	710	97086031	31033	31033	15865.8	4852.14	3.27
PS	D6300-12	ERR4097232	All_als+RL	370	97086031	31033	27936	14827.7	4375.16	3.39
PS	D6300-12	ERR4097232	All_als+RL+C	57	97086031	31033	27136	14835.3	4382.24	3.39
PS	D6300-12	ERR4097232	Best_al	431	97086031	31026	31026	16783.8	7273.69	2.31
PS	D6300-12	ERR4097232	Best_al+RL	198	97086031	31026	27930	15655.7	6725.73	2.33
PS	D6300-12	ERR4097232	Best_al+RL+C	38	97086031	31026	27009	15656.6	6726.65	2.33
PS	D6300-12	ERR4097232	Best_al+RL+MAPQ	19	97086031	31026	15819	14850.5	821	18.09
PS	D6300-12	ERR4097232	Best_al+RL+MAPQ+C	9	97086031	31026	15795	14850.5	821	18.09
PS	D6300-12	ERR4097232	CORRAL	7	97086031	31033	24190	15713.6	4178.41	3.76
PS	D6300-12	ERR4097232	EukDetect	2	97086031	31026	23361	22516	845	26.65
PS	D6300-12	ERR4097232	EukDetect all hits	16	97086031	31026	23487	22516	845	26.65
PS	D6300-2-7	ERR4097239	All_als	640	74112852	17081	17081	8737.02	2533.18	3.45
PS	D6300-2-7	ERR4097239	All_als+RL	314	74112852	17081	15031	8118.37	2253.81	3.6
PS	D6300-2-7	ERR4097239	All_als+RL+C	41	74112852	17081	14601	8120.5	2260.72	3.59
PS	D6300-2-7	ERR4097239	Best_al	379	74112852	17079	17079	9255.42	3826.07	2.42
PS	D6300-2-7	ERR4097239	Best_al+RL	161	74112852	17079	15029	8569.67	3485.08	2.46
PS	D6300-2-7	ERR4097239	Best_al+RL+C	34	74112852	17079	14563	8569.67	3486.05	2.46
PS	D6300-2-7	ERR4097239	Best_al+RL+MAPQ	15	74112852	17079	8619	8119.52	433	18.75
PS	D6300-2-7	ERR4097239	Best_al+RL+MAPQ+C	7	74112852	17079	8602	8119.52	433	18.75
PS	D6300-2-7	ERR4097239	CORRAL	3	74112852	17081	12936	8596	4323	1.99
PS	D6300-2-7	ERR4097239	EukDetect	2	74112852	17079	12541	12114	427	28.37
PS	D6300-2-7	ERR4097239	EukDetect all hits	11	74112852	17079	12606	12114	427	28.37
PS	D6300-2-8	ERR4097240	All_als	584	67132888	19175	19175	10183.7	2779.43	3.66
PS	D6300-2-8	ERR4097240	All_als+RL	315	67132888	19175	16987	9458.06	2471.19	3.83
PS	D6300-2-8	ERR4097240	All_als+RL+C	42	67132888	19175	16468	9462.13	2476.15	3.82
PS	D6300-2-8	ERR4097240	Best_al	381	67132888	19170	19170	10786.4	4185.1	2.58
PS	D6300-2-8	ERR4097240	Best_al+RL	172	67132888	19170	16985	9985.15	3828.45	2.61
PS	D6300-2-8	ERR4097240	Best_al+RL+C	32	67132888	19170	16388	9985.15	3830.26	2.61
PS	D6300-2-8	ERR4097240	Best_al+RL+MAPQ	14	67132888	19170	9996	9477	443	21.39
PS	D6300-2-8	ERR4097240	Best_al+RL+MAPQ+C	7	67132888	19170	9986	9477	443	21.39
PS	D6300-2-8	ERR4097240	CORRAL	5	67132888	19175	14761	10017	4687	2.14
PS	D6300-2-8	ERR4097240	EukDetect	2	67132888	19170	14685	14220	465	30.58
PS	D6300-2-8	ERR4097240	EukDetect all hits	11	67132888	19170	14748	14220	465	30.58
PS	D6300-7	ERR4097176	All_als	621	57053746	23051	23051	12460.8	3268.93	3.81
PS	D6300-7	ERR4097176	All_als+RL	311	57053746	23051	20469	11594.5	2890.34	4.01
PS	D6300-7	ERR4097176	All_als+RL+C	45	57053746	23051	19860	11598.3	2894.21	4.01
PS	D6300-7	ERR4097176	Best_al	396	57053746	23048	23048	13146	4919.53	2.67
PS	D6300-7	ERR4097176	Best_al+RL	172	57053746	23048	20467	12179.4	4459.92	2.73
PS	D6300-7	ERR4097176	Best_al+RL+C	36	57053746	23048	19773	12179.4	4460.83	2.73
PS	D6300-7	ERR4097176	Best_al+RL+MAPQ	17	57053746	23048	12189	11534	546.5	21.11
PS	D6300-7	ERR4097176	Best_al+RL+MAPQ+C	8	57053746	23048	12171	11534	546.5	21.11
PS	D6300-7	ERR4097176	CORRAL	6	57053746	23051	17805	12218	5494	2.22
PS	D6300-7	ERR4097176	EukDetect	2	57053746	23048	17840	17315	525	32.98
PS	D6300-7	ERR4097176	EukDetect all hits	14	57053746	23048	17950	17315	525	32.98
PS	D6300-9	ERR4097177	All_als	667	57691792	23099	23099	11547.8	3705.77	3.12
PS	D6300-9	ERR4097177	All_als+RL	327	57691792	23099	20374	10687.6	3292.08	3.25
PS	D6300-9	ERR4097177	All_als+RL+C	45	57691792	23099	19754	10691.8	3298.54	3.24
PS	D6300-9	ERR4097177	Best_al	405	57691792	23093	23093	12281.8	5510.05	2.23
PS	D6300-9	ERR4097177	Best_al+RL	178	57691792	23093	20369	11320.2	4995.56	2.27
PS	D6300-9	ERR4097177	Best_al+RL+C	32	57691792	23093	19681	11320.2	4997.47	2.27
PS	D6300-9	ERR4097177	Best_al+RL+MAPQ	15	57691792	23093	11419	10717	611	17.54
PS	D6300-9	ERR4097177	Best_al+RL+MAPQ+C	8	57691792	23093	11404	10717	611	17.54
PS	D6300-9	ERR4097177	CORRAL	7	57691792	23099	17671	11355	6188.25	1.83
PS	D6300-9	ERR4097177	EukDetect	2	57691792	23093	16687	16079	608	26.45
PS	D6300-9	ERR4097177	EukDetect all hits	12	57691792	23093	16768	16079	608	26.45
Q	D6300-37	ERR4097212	All_als	252	50356180	1442	1442	245.04	108.05	2.27
Q	D6300-37	ERR4097212	All_als+RL	80	50356180	1442	994	227.5	96.49	2.36
Q	D6300-37	ERR4097212	All_als+RL+C	10	50356180	1442	468	237.1	96.73	2.45
Q	D6300-37	ERR4097212	Best_al	198	50356180	1438	1438	275.08	151.01	1.82
Q	D6300-37	ERR4097212	Best_al+RL	50	50356180	1438	992	254.54	137.51	1.85
Q	D6300-37	ERR4097212	Best_al+RL+C	9	50356180	1438	465	254.54	137.51	1.85
Q	D6300-37	ERR4097212	Best_al+RL+MAPQ	5	50356180	1438	229	213	12	17.75
Q	D6300-37	ERR4097212	Best_al+RL+MAPQ+C	2	50356180	1438	225	213	12	17.75
Q	D6300-37	ERR4097212	CORRAL	2	50356180	1442	417	256	161	1.59
Q	D6300-37	ERR4097212	EukDetect	2	50356180	1438	274	263	11	23.91
Q	D6300-37	ERR4097212	EukDetect all hits	4	50356180	1438	277	263	11	23.91
Q	D6300-38	ERR4097211	All_als	280	53572887	1612	1612	298.63	119.03	2.51
Q	D6300-38	ERR4097211	All_als+RL	88	53572887	1612	1134	282.09	104.27	2.71
Q	D6300-38	ERR4097211	All_als+RL+C	12	53572887	1612	570	288.9	105.84	2.73
Q	D6300-38	ERR4097211	Best_al	189	53572887	1608	1608	334.55	171.74	1.95
Q	D6300-38	ERR4097211	Best_al+RL	41	53572887	1608	1132	317.48	157.8	2.01
Q	D6300-38	ERR4097211	Best_al+RL+C	10	53572887	1608	567	317.48	157.8	2.01
Q	D6300-38	ERR4097211	Best_al+RL+MAPQ	4	53572887	1608	283	265	16	16.56
Q	D6300-38	ERR4097211	Best_al+RL+MAPQ+C	2	53572887	1608	281	265	16	16.56
Q	D6300-38	ERR4097211	CORRAL	2	53572887	1612	510	318	192	1.66
Q	D6300-38	ERR4097211	EukDetect	2	53572887	1608	387	369	18	20.5
Q	D6300-38	ERR4097211	EukDetect all hits	4	53572887	1608	389	369	18	20.5
Q	D6300-39	ERR4097210	All_als	178	38056018	1065	1065	148.68	79.22	1.88
Q	D6300-39	ERR4097210	All_als+RL	61	38056018	1065	706	128.93	63.52	2.03
Q	D6300-39	ERR4097210	All_als+RL+C	11	38056018	1065	304	132.86	63.71	2.09
Q	D6300-39	ERR4097210	Best_al	136	38056018	1060	1060	165.06	112.46	1.47
Q	D6300-39	ERR4097210	Best_al+RL	31	38056018	1060	705	144.55	94.48	1.53
Q	D6300-39	ERR4097210	Best_al+RL+C	7	38056018	1060	296	145	94.48	1.53
Q	D6300-39	ERR4097210	Best_al+RL+MAPQ	3	38056018	1060	128	119	8	14.88
Q	D6300-39	ERR4097210	Best_al+RL+MAPQ+C	2	38056018	1060	127	119	8	14.88
Q	D6300-39	ERR4097210	CORRAL	2	38056018	1065	264	145	119	1.22
Q	D6300-39	ERR4097210	EukDetect	2	38056018	1060	168	159	9	17.67
Q	D6300-39	ERR4097210	EukDetect all hits	3	38056018	1060	169	159	9	17.67
Q	D6300-40	ERR4097172	All_als	234	46660301	1306	1306	219.75	112.52	1.95
Q	D6300-40	ERR4097172	All_als+RL	77	46660301	1306	882	188.92	101.58	1.86
Q	D6300-40	ERR4097172	All_als+RL+C	9	46660301	1306	443	193.21	102.06	1.89
Q	D6300-40	ERR4097172	Best_al	173	46660301	1302	1302	243.5	162.79	1.5
Q	D6300-40	ERR4097172	Best_al+RL	42	46660301	1302	880	208.5	149.81	1.39
Q	D6300-40	ERR4097172	Best_al+RL+C	7	46660301	1302	437	209	149.81	1.4
Q	D6300-40	ERR4097172	Best_al+RL+MAPQ	5	46660301	1302	207	187	17	11
Q	D6300-40	ERR4097172	Best_al+RL+MAPQ+C	2	46660301	1302	204	187	17	11
Q	D6300-40	ERR4097172	CORRAL	2	46660301	1306	393	209	184	1.14
Q	D6300-40	ERR4097172	EukDetect	2	46660301	1302	275	257	18	14.28
Q	D6300-40	ERR4097172	EukDetect all hits	4	46660301	1302	278	257	18	14.28
Q	D6300-41	ERR4097173	All_als	210	48790785	1196	1196	139.67	126.23	1.11
Q	D6300-41	ERR4097173	All_als+RL	66	48790785	1196	791	132.2	116.17	1.14
Q	D6300-41	ERR4097173	All_als+RL+C	11	48790785	1196	396	143.58	116.42	1.23
Q	D6300-41	ERR4097173	Best_al	163	48790785	1195	1195	156.11	183.69	0.85
Q	D6300-41	ERR4097173	Best_al+RL	46	48790785	1195	790	146.11	170.67	0.86
Q	D6300-41	ERR4097173	Best_al+RL+C	7	48790785	1195	383	147	170.67	0.86
Q	D6300-41	ERR4097173	Best_al+RL+MAPQ	3	48790785	1195	163	135	27	5
Q	D6300-41	ERR4097173	Best_al+RL+MAPQ+C	2	48790785	1195	162	135	27	5
Q	D6300-41	ERR4097173	CORRAL	2	48790785	1196	345	147	198	0.74
Q	D6300-41	ERR4097173	EukDetect	2	48790785	1195	225	197	28	7.04
Q	D6300-41	ERR4097173	EukDetect all hits	3	48790785	1195	226	197	28	7.04
Q	D6300-42	ERR4097174	All_als	196	45044605	1194	1194	201.22	126.41	1.59
Q	D6300-42	ERR4097174	All_als+RL	48	45044605	1194	833	173.8	117.2	1.48
Q	D6300-42	ERR4097174	All_als+RL+C	10	45044605	1194	467	188.42	117.2	1.61
Q	D6300-42	ERR4097174	Best_al	152	45044605	1192	1192	220.04	187.12	1.18
Q	D6300-42	ERR4097174	Best_al+RL	35	45044605	1192	832	190.04	175.15	1.08
Q	D6300-42	ERR4097174	Best_al+RL+C	8	45044605	1192	463	191	175.15	1.09
Q	D6300-42	ERR4097174	Best_al+RL+MAPQ	4	45044605	1192	193	170	21	8.1
Q	D6300-42	ERR4097174	Best_al+RL+MAPQ+C	2	45044605	1192	191	170	21	8.1
Q	D6300-42	ERR4097174	CORRAL	2	45044605	1194	411	191	220	0.87
Q	D6300-42	ERR4097174	EukDetect	2	45044605	1192	278	256	22	11.64
Q	D6300-42	ERR4097174	EukDetect all hits	4	45044605	1192	280	256	22	11.64
ZYMO	D6300-4-20	ERR4097207	All_als	1051	77413234	41849	41849	18608.1	8062.27	2.31
ZYMO	D6300-4-20	ERR4097207	All_als+RL	424	77413234	41849	35946	16807.3	6915.87	2.43
ZYMO	D6300-4-20	ERR4097207	All_als+RL+C	63	77413234	41849	35302	16814.1	6928.35	2.43
ZYMO	D6300-4-20	ERR4097207	Best_al	629	77413234	41840	41840	19849.8	11906.3	1.67
ZYMO	D6300-4-20	ERR4097207	Best_al+RL	206	77413234	41840	35940	17827.2	10508.1	1.7
ZYMO	D6300-4-20	ERR4097207	Best_al+RL+C	47	77413234	41840	35164	17827.6	10509.5	1.7
ZYMO	D6300-4-20	ERR4097207	Best_al+RL+MAPQ	20	77413234	41840	18365	16905	1325	12.76
ZYMO	D6300-4-20	ERR4097207	Best_al+RL+MAPQ+C	9	77413234	41840	18344	16905	1325	12.76
ZYMO	D6300-4-20	ERR4097207	CORRAL	9	77413234	41849	31169	17881.6	13087	1.37
ZYMO	D6300-4-20	ERR4097207	EukDetect	2	77413234	41840	25492	24244	1248	19.43
ZYMO	D6300-4-20	ERR4097207	EukDetect all hits	16	77413234	41840	25601	24244	1248	19.43
ZYMO	D6300-4-21	ERR4097206	All_als	844	51802257	27669	27669	12342.4	5276.23	2.34
ZYMO	D6300-4-21	ERR4097206	All_als+RL	343	51802257	27669	23405	11079.5	4480.49	2.47
ZYMO	D6300-4-21	ERR4097206	All_als+RL+C	46	51802257	27669	22976	11083.5	4488.93	2.47
ZYMO	D6300-4-21	ERR4097206	Best_al	518	51802257	27664	27664	13139.8	7794.75	1.69
ZYMO	D6300-4-21	ERR4097206	Best_al+RL	169	51802257	27664	23400	11734.1	6838.45	1.72
ZYMO	D6300-4-21	ERR4097206	Best_al+RL+C	36	51802257	27664	22872	11734.1	6840.24	1.72
ZYMO	D6300-4-21	ERR4097206	Best_al+RL+MAPQ	13	51802257	27664	12062	11071.5	886	12.5
ZYMO	D6300-4-21	ERR4097206	Best_al+RL+MAPQ+C	10	51802257	27664	12058	11071.5	886	12.5
ZYMO	D6300-4-21	ERR4097206	CORRAL	5	51802257	27669	20325	11770.5	8478	1.39
ZYMO	D6300-4-21	ERR4097206	EukDetect	2	51802257	27664	16726	15868	858	18.49
ZYMO	D6300-4-21	ERR4097206	EukDetect all hits	11	51802257	27664	16821	15868	858	18.49
ZYMO	D6300-4-22	ERR4097205	All_als	993	71830233	40577	40577	19267.3	7203.33	2.67
ZYMO	D6300-4-22	ERR4097205	All_als+RL	420	71830233	40577	34581	17397.2	6152.62	2.83
ZYMO	D6300-4-22	ERR4097205	All_als+RL+C	56	71830233	40577	33913	17401.3	6162.93	2.82
ZYMO	D6300-4-22	ERR4097205	Best_al	636	71830233	40572	40572	20546	10603.8	1.94
ZYMO	D6300-4-22	ERR4097205	Best_al+RL	214	71830233	40572	34577	18453.4	9315.61	1.98
ZYMO	D6300-4-22	ERR4097205	Best_al+RL+C	45	71830233	40572	33751	18453.9	9316.53	1.98
ZYMO	D6300-4-22	ERR4097205	Best_al+RL+MAPQ	20	71830233	40572	18852	17507	1175	14.9
ZYMO	D6300-4-22	ERR4097205	Best_al+RL+MAPQ+C	9	71830233	40572	18821	17507	1175	14.9
ZYMO	D6300-4-22	ERR4097205	CORRAL	8	71830233	40577	30281	18518.8	11560.2	1.6
ZYMO	D6300-4-22	ERR4097205	EukDetect	2	71830233	40572	26225	25056	1169	21.43
ZYMO	D6300-4-22	ERR4097205	EukDetect all hits	15	71830233	40572	26376	25056	1169	21.43
ZYMO	D6300-4-23	ERR4097204	All_als	821	81411250	53394	53394	26443.3	9241.66	2.86
ZYMO	D6300-4-23	ERR4097204	All_als+RL	428	81411250	53394	48448	24679	8329.94	2.96
ZYMO	D6300-4-23	ERR4097204	All_als+RL+C	64	81411250	53394	47695	24690	8342.06	2.96
ZYMO	D6300-4-23	ERR4097204	Best_al	488	81411250	53384	53384	28087.9	13879.9	2.02
ZYMO	D6300-4-23	ERR4097204	Best_al+RL	222	81411250	53384	48438	26118.1	12796	2.04
ZYMO	D6300-4-23	ERR4097204	Best_al+RL+C	55	81411250	53384	47519	26119.5	12797.3	2.04
ZYMO	D6300-4-23	ERR4097204	Best_al+RL+MAPQ	15	81411250	53384	26600	24854	1552.51	16.01
ZYMO	D6300-4-23	ERR4097204	Best_al+RL+MAPQ+C	10	81411250	53384	26587	24854	1552.51	16.01
ZYMO	D6300-4-23	ERR4097204	CORRAL	9	81411250	53394	42273	26208	15805.8	1.66
ZYMO	D6300-4-23	ERR4097204	EukDetect	2	81411250	53384	39152	37589	1563	24.05
ZYMO	D6300-4-23	ERR4097204	EukDetect all hits	13	81411250	53384	39323	37589	1563	24.05
ZYMO	D6300-4-24	ERR4097171	All_als	728	54016094	34076	34076	16228.9	6091.21	2.66
ZYMO	D6300-4-24	ERR4097171	All_als+RL	376	54016094	34076	30243	14982.3	5337.86	2.81
ZYMO	D6300-4-24	ERR4097171	All_als+RL+C	55	54016094	34076	29674	14987.3	5344.87	2.8
ZYMO	D6300-4-24	ERR4097171	Best_al	412	54016094	34071	34071	17356.1	9138.23	1.9
ZYMO	D6300-4-24	ERR4097171	Best_al+RL	186	54016094	34071	30239	15969.5	8241.26	1.94
ZYMO	D6300-4-24	ERR4097171	Best_al+RL+C	44	54016094	34071	29553	15970	8242.66	1.94
ZYMO	D6300-4-24	ERR4097171	Best_al+RL+MAPQ	16	54016094	34071	16255	15100	1020	14.8
ZYMO	D6300-4-24	ERR4097171	Best_al+RL+MAPQ+C	9	54016094	34071	16236	15100	1020	14.8
ZYMO	D6300-4-24	ERR4097171	CORRAL	5	54016094	34076	26340	16021.8	10224	1.57
ZYMO	D6300-4-24	ERR4097171	EukDetect	2	54016094	34071	23233	22225	1008	22.05
ZYMO	D6300-4-24	ERR4097171	EukDetect all hits	15	54016094	34071	23361	22225	1008	22.05
ZYMO	D6300-6-19	ERR4097175	All_als	685	63224762	29739	29739	13372.5	5756.59	2.32
ZYMO	D6300-6-19	ERR4097175	All_als+RL	375	63224762	29739	26365	12332.8	5102.66	2.42
ZYMO	D6300-6-19	ERR4097175	All_als+RL+C	55	63224762	29739	25800	12337.8	5109.51	2.41
ZYMO	D6300-6-19	ERR4097175	Best_al	417	63224762	29735	29735	14179.2	8416.59	1.68
ZYMO	D6300-6-19	ERR4097175	Best_al+RL	187	63224762	29735	26361	13026.2	7629.66	1.71
ZYMO	D6300-6-19	ERR4097175	Best_al+RL+C	44	63224762	29735	25656	13026.6	7630.11	1.71
ZYMO	D6300-6-19	ERR4097175	Best_al+RL+MAPQ	18	63224762	29735	13456	12359.5	968	12.77
ZYMO	D6300-6-19	ERR4097175	Best_al+RL+MAPQ+C	9	63224762	29735	13440	12359.5	968	12.77
ZYMO	D6300-6-19	ERR4097175	CORRAL	4	63224762	29739	22594	13062	9434	1.38
ZYMO	D6300-6-19	ERR4097175	EukDetect	2	63224762	29735	19466	18485	981	18.84
ZYMO	D6300-6-19	ERR4097175	EukDetect all hits	15	63224762	29735	19594	18485	981	18.84

## Sheet: CORRAL
Protocol	SampleID	Accession	taxon	coverage	cpm	taxon_num_reads	taxon_num_alignments	taxon_num_markers	taxon_max_reads_in_marker
MN	D6300-2-1	ERR4097261	559292|Saccharomyces_cerevisiae_S288C	11.6467	0.1642	36623.2	59992	182	941
MN	D6300-2-1	ERR4097261	?104416|Filobasidium_wieringae,214684|Cryptococcus_neoformans_var_neoformans_JEC21	5.6282	0.0793	20047.8	26104	170	753.816
MN	D6300-2-1	ERR4097261	?1279113|Nakaseomyces_delphensis_CBS_2170,1279115|Candida_nivariensis_CBS_9983	1.067	0.015	113.815	161	5	56.9377
MN	D6300-2-1	ERR4097261	?43982|Ambrosiozyma_monospora	1.14	0.0161	72	78	4	41
MN	D6300-2-1	ERR4097261	?246006|Suhomyces_emberorum,27299|Debaryomyces_nepalensis	0.405	0.0057	55.3029	73	7	20
MN	D6300-2-1	ERR4097261	?148098|Debaryomyces_prosopidis,43968|Aciculoconidium_aculeatum	1.0228	0.0144	47.5909	58	3	27.5909
MN	D6300-2-1	ERR4097261	?45561|Teunomyces_kruisii	0.2304	0.0032	39.0518	65	5	20.5426
MN	D6300-2-1	ERR4097261	?1354741|Papiliotrema_laurentii_RY1	0.2819	0.004	29.1843	32	5	15
MN	D6300-2-2	ERR4097241	559292|Saccharomyces_cerevisiae_S288C	9.925	0.126	31275.6	51379	182	759
MN	D6300-2-2	ERR4097241	?211102|Takashimella_tepidaria,214684|Cryptococcus_neoformans_var_neoformans_JEC21	6.2622	0.0795	22044.2	28686	170	775.214
MN	D6300-2-2	ERR4097241	?211099|Hanseniaspora_clermontiae,332229|Hanseniaspora_pseudoguilliermondii	1.5172	0.0193	164	318	4	117.857
MN	D6300-2-2	ERR4097241	?1279113|Nakaseomyces_delphensis_CBS_2170,1279115|Candida_nivariensis_CBS_9983	1.2989	0.0165	115.448	160	4	52
MN	D6300-2-2	ERR4097241	?1004253|Cyberlindnera_mrakii,4955|Lachancea_fermentati	0.5231	0.0066	64.9059	78	4	35
MN	D6300-2-2	ERR4097241	?43968|Aciculoconidium_aculeatum,45504|Priceomyces_medius	0.7339	0.0093	36.0162	44	3	19.0162
MN	D6300-2-2	ERR4097241	?1354741|Papiliotrema_laurentii_RY1	0.304	0.0039	30.7861	35	5	15
MN	D6300-2-2	ERR4097241	?45354|Candida_intermedia	0.1217	0.0015	10.9838	13	4	7.9838
MN	D6300-2-3	ERR4097242	559292|Saccharomyces_cerevisiae_S288C	10.0272	0.1583	31617.2	51780	182	852
MN	D6300-2-3	ERR4097242	?214684|Cryptococcus_neoformans_var_neoformans_JEC21	5.0666	0.08	18138.5	23786	170	682.25
MN	D6300-2-3	ERR4097242	?1279113|Nakaseomyces_delphensis_CBS_2170,1279115|Candida_nivariensis_CBS_9983	1.4385	0.0227	122.948	159	4	65.5112
MN	D6300-2-3	ERR4097242	?246006|Suhomyces_emberorum,456365|Blastobotrys_serpentis,77849|Candida_restingae	0.4049	0.0064	77.8556	127	8	40.3782
MN	D6300-2-3	ERR4097242	?43982|Ambrosiozyma_monospora	0.9314	0.0147	63.4888	69	4	23
MN	D6300-2-3	ERR4097242	?43968|Aciculoconidium_aculeatum,45504|Priceomyces_medius	0.7083	0.0112	47.1444	56	4	24.1444
MN	D6300-2-3	ERR4097242	?300277|Tetrapisispora_fleetii	0.4441	0.007	42.337	47	4	36
MN	D6300-2-3	ERR4097242	?1890683|Saitozyma_podzolica	0.1473	0.0023	39.9944	41	5	25
MN	D6300-2-3	ERR4097242	?1354741|Papiliotrema_laurentii_RY1	0.2156	0.0034	24.7562	26	6	12
MN	D6300-2-3	ERR4097242	?1639000|Cryptococcus_sp_JCM_24511	0.0899	0.0014	10.7487	12	5	5
MN	D6300-3-1	ERR4097244	559292|Saccharomyces_cerevisiae_S288C	9.3462	0.1554	29312.7	48515	182	748
MN	D6300-3-1	ERR4097244	?214684|Cryptococcus_neoformans_var_neoformans_JEC21,82520|Apiotrichum_laibachii	4.1594	0.0692	14870	19558	170	545.247
MN	D6300-3-1	ERR4097244	?1279113|Nakaseomyces_delphensis_CBS_2170,1279115|Candida_nivariensis_CBS_9983	0.7593	0.0126	86.4364	124	5	41
MN	D6300-3-1	ERR4097244	?246006|Suhomyces_emberorum,268492|Teunomyces_cretensis,27299|Debaryomyces_nepalensis	0.4864	0.0081	76.5196	111	7	37
MN	D6300-3-1	ERR4097244	?300277|Tetrapisispora_fleetii,35629|Torulaspora_pretoriensis	0.3824	0.0064	53.442	96	4	51
MN	D6300-3-1	ERR4097244	?43968|Aciculoconidium_aculeatum,45504|Priceomyces_medius	0.8211	0.0137	40.9168	49	3	23.9168
MN	D6300-3-1	ERR4097244	?1890683|Saitozyma_podzolica	0.0968	0.0016	32.2769	38	6	19
MN	D6300-3-1	ERR4097244	?1354741|Papiliotrema_laurentii_RY1	0.2341	0.0039	23.7525	26	5	12
MN	D6300-4-1	ERR4097272	559292|Saccharomyces_cerevisiae_S288C	14.8905	0.1661	46829.7	77457	182	1187
MN	D6300-4-1	ERR4097272	?214684|Cryptococcus_neoformans_var_neoformans_JEC21,91626|Mucor_ambiguus	7.0711	0.0789	25325.3	33159	170	941.877
MN	D6300-4-1	ERR4097272	?1279113|Nakaseomyces_delphensis_CBS_2170,1279115|Candida_nivariensis_CBS_9983,4950|Torulaspora_delbrueckii	1.2495	0.0139	170.768	257	6	75.326
MN	D6300-4-1	ERR4097272	?332229|Hanseniaspora_pseudoguilliermondii,522693|Debaryomyces_subglobosus	1.2013	0.0134	161.483	194	5	158
MN	D6300-4-1	ERR4097272	?43982|Ambrosiozyma_monospora	1.6776	0.0187	104	111	4	44
MN	D6300-4-1	ERR4097272	?246006|Suhomyces_emberorum,27299|Debaryomyces_nepalensis	0.6661	0.0074	96.5121	129	7	38.0511
MN	D6300-4-1	ERR4097272	?148098|Debaryomyces_prosopidis,43968|Aciculoconidium_aculeatum	1.1347	0.0127	53.5721	76	3	36.039
MN	D6300-4-1	ERR4097272	?45561|Teunomyces_kruisii	0.2811	0.0031	50.4682	88	5	28.9489
MN	D6300-4-1	ERR4097272	?1354741|Papiliotrema_laurentii_RY1,82522|Cutaneotrichosporon_mucoides	0.2655	0.003	41.2247	46	8	22
MN	D6300-4-1	ERR4097272	?907340|Cyberlindnera_saturnus	0.2135	0.0024	34.8784	36	5	19
MN	D6300-4-1	ERR4097272	?1639000|Cryptococcus_sp_JCM_24511	0.1701	0.0019	17.4947	20	5	13
MN	D6300-4-1	ERR4097272	?392264|Teunomyces_gatunensis	0.1154	0.0013	15.6382	22	5	8.5166
MN	D6300-4-2	ERR4097208	559292|Saccharomyces_cerevisiae_S288C	11.0736	0.1463	34797.1	56176	182	871
MN	D6300-4-2	ERR4097208	?214684|Cryptococcus_neoformans_var_neoformans_JEC21,82522|Cutaneotrichosporon_mucoides	5.2174	0.0689	18925.3	24371	173	718.184
MN	D6300-4-2	ERR4097208	?1003335|Kluyveromyces_marxianus_DMKU3-1042,1279113|Nakaseomyces_delphensis_CBS_2170,1279115|Candida_nivariensis_CBS_9983	0.8898	0.0118	123.418	196	6	64.5438
MN	D6300-4-2	ERR4097208	?246006|Suhomyces_emberorum,27299|Debaryomyces_nepalensis	0.5495	0.0073	82.5474	89	7	36
MN	D6300-4-2	ERR4097208	?43982|Ambrosiozyma_monospora	1.1845	0.0157	69.3162	74	4	33
MN	D6300-4-2	ERR4097208	?43968|Aciculoconidium_aculeatum,45504|Priceomyces_medius	0.4264	0.0056	35.3761	46	5	20.9387
MN	D6300-4-2	ERR4097208	?1890683|Saitozyma_podzolica	0.119	0.0016	30.9464	33	5	19
MN	D6300-4-2	ERR4097208	?1354741|Papiliotrema_laurentii_RY1	0.208	0.0027	29.7132	35	7	14
MN	D6300-4-2	ERR4097208	?392264|Teunomyces_gatunensis,45354|Candida_intermedia	0.1092	0.0014	23.2165	29	7	8
MP	D6300-13	ERR4097266	?105984|Apiotrichum_porosum,214684|Cryptococcus_neoformans_var_neoformans_JEC21	2.0419	0.0299	7339.01	9743	170	249
MP	D6300-13	ERR4097266	559292|Saccharomyces_cerevisiae_S288C	1.7506	0.0257	5471	9050	182	128
MP	D6300-13	ERR4097266	?1279113|Nakaseomyces_delphensis_CBS_2170,1279115|Candida_nivariensis_CBS_9983,392264|Teunomyces_gatunensis	0.2468	0.0036	32	46	6	19
MP	D6300-13	ERR4097266	?1890683|Saitozyma_podzolica	0.0787	0.0012	18.9888	20	5	12
MP	D6300-13	ERR4097266	?246006|Suhomyces_emberorum	0.1218	0.0018	10	12	4	5
MP	D6300-14	ERR4097269	?214684|Cryptococcus_neoformans_var_neoformans_JEC21,82521|Apiotrichum_montevideense	2.2626	0.0294	8201	10814	171	295
MP	D6300-14	ERR4097269	559292|Saccharomyces_cerevisiae_S288C	2.2808	0.0296	7184.56	11767	182	175
MP	D6300-14	ERR4097269	?1295532|Cryptococcus_depauperatus_CBS_7855,1354741|Papiliotrema_laurentii_RY1	0.1473	0.0019	17	20	6	9
MP	D6300-14	ERR4097269	?246006|Suhomyces_emberorum,77849|Candida_restingae	0.1393	0.0018	16.4364	26	5	10
MP	D6300-15	ERR4097268	?211102|Takashimella_tepidaria,214684|Cryptococcus_neoformans_var_neoformans_JEC21	3.1377	0.0349	11085.5	14628	170	432.373
MP	D6300-15	ERR4097268	559292|Saccharomyces_cerevisiae_S288C	2.9366	0.0326	9235	15205	182	235
MP	D6300-15	ERR4097268	?1071382|Kazachstania_africana_CBS_2517	0.2932	0.0033	32.5	41	5	26
MP	D6300-15	ERR4097268	?1354741|Papiliotrema_laurentii_RY1,5417|Vanrija_humicola	0.1728	0.0019	25.6274	32	7	11
MP	D6300-15	ERR4097268	?1279113|Nakaseomyces_delphensis_CBS_2170,1279115|Candida_nivariensis_CBS_9983	0.3494	0.0039	24.5	33	3	12
MP	D6300-15	ERR4097268	?246006|Suhomyces_emberorum,77849|Candida_restingae	0.1722	0.0019	18.8365	38	4	11
MP	D6300-16	ERR4097271	?1296120|Kwoniella_heveanensis_BCC8398,214684|Cryptococcus_neoformans_var_neoformans_JEC21	2.0779	0.0331	7422.14	9799	170	282.092
MP	D6300-16	ERR4097271	559292|Saccharomyces_cerevisiae_S288C	1.8067	0.0287	5737	9391	182	136
MP	D6300-16	ERR4097271	?1295532|Cryptococcus_depauperatus_CBS_7855,82522|Cutaneotrichosporon_mucoides	0.0595	0.0009	11.8641	15	7	3.5
MP	D6300-17	ERR4097270	?1354741|Papiliotrema_laurentii_RY1,214684|Cryptococcus_neoformans_var_neoformans_JEC21,5417|Vanrija_humicola,82522|Cutaneotrichosporon_mucoides	1.4716	0.0298	5295	6965	170	195
MP	D6300-17	ERR4097270	559292|Saccharomyces_cerevisiae_S288C	1.4027	0.0284	4430	7169	182	116
MP	D6300-17	ERR4097270	?1279113|Nakaseomyces_delphensis_CBS_2170,45561|Teunomyces_kruisii	0.1726	0.0035	17	22	4	10
MP	D6300-18	ERR4097262	?214684|Cryptococcus_neoformans_var_neoformans_JEC21	1.4728	0.0308	5196	6742	169	185
MP	D6300-18	ERR4097262	559292|Saccharomyces_cerevisiae_S288C	1.3479	0.0282	4251	6810	182	108
MP	D6300-18	ERR4097262	?1279113|Nakaseomyces_delphensis_CBS_2170,246006|Suhomyces_emberorum,45561|Teunomyces_kruisii	0.1565	0.0033	24	27	7	8
MetaHIT	D6300-27	ERR4097245	559292|Saccharomyces_cerevisiae_S288C	1.4995	0.0293	4709	7616	182	127
MetaHIT	D6300-27	ERR4097245	?214684|Cryptococcus_neoformans_var_neoformans_JEC21	1.2269	0.024	4360.54	5700	167	180.544
MetaHIT	D6300-27	ERR4097245	?1071382|Kazachstania_africana_CBS_2517,27294|Kazachstania_unispora	0.1628	0.0032	13	16	4	8
MetaHIT	D6300-27	ERR4097245	?1354741|Papiliotrema_laurentii_RY1	0.1136	0.0022	12.4561	13	5	5
MetaHIT	D6300-27	ERR4097245	?246006|Suhomyces_emberorum	0.112	0.0022	10	10	4	6
MetaHIT	D6300-28	ERR4097111	559292|Saccharomyces_cerevisiae_S288C	1.4672	0.0231	4629	7552	182	129
MetaHIT	D6300-28	ERR4097111	?1295532|Cryptococcus_depauperatus_CBS_7855,214684|Cryptococcus_neoformans_var_neoformans_JEC21	1.1158	0.0176	4106	5374	169	138
MetaHIT	D6300-28	ERR4097111	?1279115|Candida_nivariensis_CBS_9983,5478|Candida_glabrata	0.1276	0.002	15	19	4	8
MetaHIT	D6300-29	ERR4097243	559292|Saccharomyces_cerevisiae_S288C	1.4266	0.0199	4510	7299	182	107
MetaHIT	D6300-29	ERR4097243	?214684|Cryptococcus_neoformans_var_neoformans_JEC21,82521|Apiotrichum_montevideense	1.0709	0.0149	3872	5157	170	125
MetaHIT	D6300-29	ERR4097243	?1279113|Nakaseomyces_delphensis_CBS_2170,1279115|Candida_nivariensis_CBS_9983	0.1934	0.0027	16	23	4	9
MetaHIT	D6300-29	ERR4097243	?1890683|Saitozyma_podzolica	0.0421	0.0006	8	8	4	5
MetaHIT	D6300-30	ERR4097237	?1186058|Trichosporon_asahii_var_asahii_CBS_2479,214684|Cryptococcus_neoformans_var_neoformans_JEC21	1.7264	0.0227	6076.95	7966	169	217.401
MetaHIT	D6300-30	ERR4097237	559292|Saccharomyces_cerevisiae_S288C	1.7068	0.0224	5341	8622	182	140
MetaHIT	D6300-30	ERR4097237	?1279113|Nakaseomyces_delphensis_CBS_2170,1279115|Candida_nivariensis_CBS_9983	0.4007	0.0053	22.8408	29	3	17.8408
MetaHIT	D6300-30	ERR4097237	?45561|Teunomyces_kruisii,5486|Candida_viswanathii	0.081	0.0011	14.8259	22	5	11
MetaHIT	D6300-30	ERR4097237	?82513|Apiotrichum_brassicae,82524|Trichosporon_ovoides	0.0409	0.0005	9.4555	18	6	3.537
MetaHIT	D6300-30	ERR4097237	?392264|Teunomyces_gatunensis,43968|Aciculoconidium_aculeatum	0.1256	0.0016	9.3333	12	4	7
MetaHIT	D6300-30	ERR4097237	?1354741|Papiliotrema_laurentii_RY1	0.0831	0.0011	6.5988	10	4	4
MetaHIT	D6300-31	ERR4097238	?214684|Cryptococcus_neoformans_var_neoformans_JEC21	1.4627	0.0237	5272.08	6863	170	177
MetaHIT	D6300-31	ERR4097238	559292|Saccharomyces_cerevisiae_S288C	1.3515	0.0219	4279	6850	182	109
MetaHIT	D6300-31	ERR4097238	?1354741|Papiliotrema_laurentii_RY1	0.1195	0.0019	12.4571	14	5	6
MetaHIT	D6300-31	ERR4097238	?1639000|Cryptococcus_sp_JCM_24511,1890683|Saitozyma_podzolica	0.0536	0.0009	11	13	4	5
MetaHIT	D6300-31	ERR4097238	?82513|Apiotrichum_brassicae,82524|Trichosporon_ovoides	0.0205	0.0003	6.4626	10	6	2.8494
MetaHIT	D6300-32	ERR4097276	559292|Saccharomyces_cerevisiae_S288C	1.0815	0.0189	3390	5474	182	77
MetaHIT	D6300-32	ERR4097276	?214684|Cryptococcus_neoformans_var_neoformans_JEC21	0.6523	0.0114	2245	2979	165	103
MetaHIT	D6300-32	ERR4097276	?1071382|Kazachstania_africana_CBS_2517,1789683|Kazachstania_saulgeensis	0.0973	0.0017	8	11	4	4
PS	D6300-11	ERR4097264	559292|Saccharomyces_cerevisiae_S288C	2.3838	0.0437	7611	12353	182	189
PS	D6300-11	ERR4097264	?1296120|Kwoniella_heveanensis_BCC8398,214684|Cryptococcus_neoformans_var_neoformans_JEC21	1.2019	0.022	4262	5621	169	161
PS	D6300-11	ERR4097264	?1279113|Nakaseomyces_delphensis_CBS_2170,1279115|Candida_nivariensis_CBS_9983	0.3328	0.0061	22	28	3	11
PS	D6300-11	ERR4097264	?1354741|Papiliotrema_laurentii_RY1	0.1219	0.0022	9	10	4	5
PS	D6300-12	ERR4097232	559292|Saccharomyces_cerevisiae_S288C	5.001	0.0515	15713.6	25764	182	410
PS	D6300-12	ERR4097232	?1390368|Takashimella_koratensis,214684|Cryptococcus_neoformans_var_neoformans_JEC21	1.1556	0.0119	4178.41	10970	170	176.913
PS	D6300-12	ERR4097232	?214684|Cryptococcus_neoformans_var_neoformans_JEC21,4974|Dioszegia_crocea	1.1552	0.0119	4178.41	10970	170	176.913
PS	D6300-12	ERR4097232	?1279113|Nakaseomyces_delphensis_CBS_2170,1279115|Candida_nivariensis_CBS_9983	0.5452	0.0056	50	76	4	25
PS	D6300-12	ERR4097232	?246006|Suhomyces_emberorum	0.4649	0.0048	40	41	4	21
PS	D6300-12	ERR4097232	?907340|Cyberlindnera_saturnus,907738|Cyberlindnera_suaveolens	0.1739	0.0018	17.4364	28	3	8.4364
PS	D6300-12	ERR4097232	?1354741|Papiliotrema_laurentii_RY1	0.1734	0.0018	12.1742	13	4	9
PS	D6300-2-7	ERR4097239	559292|Saccharomyces_cerevisiae_S288C	2.6824	0.0362	8596	13936	182	217
PS	D6300-2-7	ERR4097239	?214684|Cryptococcus_neoformans_var_neoformans_JEC21	1.2032	0.0162	4323	5624	168	143
PS	D6300-2-7	ERR4097239	?246006|Suhomyces_emberorum	0.1819	0.0025	17	18	4	9
PS	D6300-2-8	ERR4097240	559292|Saccharomyces_cerevisiae_S288C	3.1826	0.0474	10017	16333	182	246
PS	D6300-2-8	ERR4097240	?214684|Cryptococcus_neoformans_var_neoformans_JEC21	1.323	0.0197	4687	6173	169	177
PS	D6300-2-8	ERR4097240	?1279113|Nakaseomyces_delphensis_CBS_2170,1279115|Candida_nivariensis_CBS_9983	0.2753	0.0041	24.7598	33	4	13.7598
PS	D6300-2-8	ERR4097240	?246006|Suhomyces_emberorum,45561|Teunomyces_kruisii	0.1384	0.0021	21.2457	32	6	11
PS	D6300-2-8	ERR4097240	?43968|Aciculoconidium_aculeatum,45354|Candida_intermedia	0.2117	0.0032	10.9945	13	3	5.9945
PS	D6300-7	ERR4097176	559292|Saccharomyces_cerevisiae_S288C	3.8269	0.0671	12218	19957	182	312
PS	D6300-7	ERR4097176	?214684|Cryptococcus_neoformans_var_neoformans_JEC21	1.5246	0.0267	5494	7153	169	192
PS	D6300-7	ERR4097176	?1003335|Kluyveromyces_marxianus_DMKU3-1042,1279113|Nakaseomyces_delphensis_CBS_2170,1279115|Candida_nivariensis_CBS_9983	0.4678	0.0082	42.4795	71	4	26.4795
PS	D6300-7	ERR4097176	?246006|Suhomyces_emberorum,45510|Yamadazyma_philogaea	0.2224	0.0039	27.022	45	5	9.022
PS	D6300-7	ERR4097176	?45561|Teunomyces_kruisii	0.1179	0.0021	16.3619	22	4	6.978
PS	D6300-7	ERR4097176	?392264|Teunomyces_gatunensis	0.0695	0.0012	7.1367	9	4	4
PS	D6300-9	ERR4097177	559292|Saccharomyces_cerevisiae_S288C	3.5719	0.0619	11355	18423	182	291
PS	D6300-9	ERR4097177	?214684|Cryptococcus_neoformans_var_neoformans_JEC21	1.7245	0.0299	6188.25	8113	170	242.254
PS	D6300-9	ERR4097177	?1071382|Kazachstania_africana_CBS_2517	0.4194	0.0073	43.4787	48	5	29
PS	D6300-9	ERR4097177	?1279113|Nakaseomyces_delphensis_CBS_2170,1279115|Candida_nivariensis_CBS_9983	0.6515	0.0113	42.5213	61	3	23
PS	D6300-9	ERR4097177	?1890683|Saitozyma_podzolica	0.0484	0.0008	15.2937	19	6	8
PS	D6300-9	ERR4097177	?1354741|Papiliotrema_laurentii_RY1	0.1387	0.0024	14.452	16	5	6
PS	D6300-9	ERR4097177	?43968|Aciculoconidium_aculeatum,45354|Candida_intermedia	0.2325	0.004	12	15	3	8
Q	D6300-37	ERR4097212	559292|Saccharomyces_cerevisiae_S288C	0.1338	0.0027	256	358	117	10
Q	D6300-37	ERR4097212	?214684|Cryptococcus_neoformans_var_neoformans_JEC21	0.1121	0.0022	161	198	85	9
Q	D6300-38	ERR4097211	559292|Saccharomyces_cerevisiae_S288C	0.1396	0.0026	318	482	126	15
Q	D6300-38	ERR4097211	?214684|Cryptococcus_neoformans_var_neoformans_JEC21	0.0994	0.0019	192	248	97	7
Q	D6300-39	ERR4097210	559292|Saccharomyces_cerevisiae_S288C	0.1024	0.0027	145	217	87	5
Q	D6300-39	ERR4097210	?214684|Cryptococcus_neoformans_var_neoformans_JEC21	0.0833	0.0022	119	158	67	7
Q	D6300-40	ERR4097172	559292|Saccharomyces_cerevisiae_S288C	0.1168	0.0025	209	314	109	13
Q	D6300-40	ERR4097172	?214684|Cryptococcus_neoformans_var_neoformans_JEC21	0.1037	0.0022	184	245	93	12
Q	D6300-41	ERR4097173	?214684|Cryptococcus_neoformans_var_neoformans_JEC21	0.1151	0.0024	198	272	92	9
Q	D6300-41	ERR4097173	559292|Saccharomyces_cerevisiae_S288C	0.0953	0.002	147	234	87	12
Q	D6300-42	ERR4097174	?214684|Cryptococcus_neoformans_var_neoformans_JEC21	0.1168	0.0026	220	292	103	8
Q	D6300-42	ERR4097174	559292|Saccharomyces_cerevisiae_S288C	0.1235	0.0027	191	300	98	10
ZYMO	D6300-4-20	ERR4097207	559292|Saccharomyces_cerevisiae_S288C	5.6164	0.0726	17881.6	28457	182	466
ZYMO	D6300-4-20	ERR4097207	?214684|Cryptococcus_neoformans_var_neoformans_JEC21	3.5568	0.0459	13087	17019	170	505
ZYMO	D6300-4-20	ERR4097207	?1071382|Kazachstania_africana_CBS_2517,36907|Kazachstania_telluris	0.4233	0.0055	55	72	6	41
ZYMO	D6300-4-20	ERR4097207	?1279113|Nakaseomyces_delphensis_CBS_2170,392264|Teunomyces_gatunensis	0.4517	0.0058	37.5712	45	4	25
ZYMO	D6300-4-20	ERR4097207	?246006|Suhomyces_emberorum,456365|Blastobotrys_serpentis	0.2001	0.0026	29.9641	38	7	12.2223
ZYMO	D6300-4-20	ERR4097207	?1354741|Papiliotrema_laurentii_RY1	0.3154	0.0041	24	24	4	15
ZYMO	D6300-4-20	ERR4097207	?43968|Aciculoconidium_aculeatum,73520|Metschnikowia_hibisci	0.3862	0.005	19.4779	22	3	10.4779
ZYMO	D6300-4-20	ERR4097207	?1279115|Candida_nivariensis_CBS_9983	0.1437	0.0019	19.4288	24	5	7
ZYMO	D6300-4-20	ERR4097207	?1004253|Cyberlindnera_mrakii,907340|Cyberlindnera_saturnus	0.1262	0.0016	15	20	3	7
ZYMO	D6300-4-21	ERR4097206	559292|Saccharomyces_cerevisiae_S288C	3.711	0.0716	11770.5	18649	182	297
ZYMO	D6300-4-21	ERR4097206	?214684|Cryptococcus_neoformans_var_neoformans_JEC21	2.337	0.0451	8478	11072	170	329
ZYMO	D6300-4-21	ERR4097206	?1071382|Kazachstania_africana_CBS_2517	0.3075	0.0059	27	31	4	21
ZYMO	D6300-4-21	ERR4097206	?1003335|Kluyveromyces_marxianus_DMKU3-1042,1279113|Nakaseomyces_delphensis_CBS_2170	0.3044	0.0059	25.0502	40	4	19.5972
ZYMO	D6300-4-21	ERR4097206	?147331|Suhomyces_pyralidae,45561|Teunomyces_kruisii	0.2181	0.0042	24.4028	42	3	17
ZYMO	D6300-4-22	ERR4097205	559292|Saccharomyces_cerevisiae_S288C	5.7992	0.0807	18518.8	29467	182	464.506
ZYMO	D6300-4-22	ERR4097205	?104416|Filobasidium_wieringae,214684|Cryptococcus_neoformans_var_neoformans_JEC21	3.2163	0.0448	11560.2	15030	170	459
ZYMO	D6300-4-22	ERR4097205	?1071382|Kazachstania_africana_CBS_2517	0.5932	0.0083	66.303	84	5	52
ZYMO	D6300-4-22	ERR4097205	?1279113|Nakaseomyces_delphensis_CBS_2170,1279115|Candida_nivariensis_CBS_9983	0.5503	0.0077	60.9765	82	5	33
ZYMO	D6300-4-22	ERR4097205	?246006|Suhomyces_emberorum,77849|Candida_restingae	0.3537	0.0049	42.7708	76	5	19
ZYMO	D6300-4-22	ERR4097205	?907340|Cyberlindnera_saturnus	0.1315	0.0018	17.9416	19	4	8
ZYMO	D6300-4-22	ERR4097205	?45504|Priceomyces_medius,45587|Candida_schatavii	0.0668	0.0009	7	8	4	3
ZYMO	D6300-4-22	ERR4097205	?27297|Debaryomyces_maramus,27299|Debaryomyces_nepalensis	0.1055	0.0015	7	9	3	3
ZYMO	D6300-4-23	ERR4097204	559292|Saccharomyces_cerevisiae_S288C	8.3471	0.1025	26208	43055	182	705
ZYMO	D6300-4-23	ERR4097204	?214684|Cryptococcus_neoformans_var_neoformans_JEC21,91626|Mucor_ambiguus	4.4685	0.0549	15805.8	20847	170	604.508
ZYMO	D6300-4-23	ERR4097204	?1003335|Kluyveromyces_marxianus_DMKU3-1042,1279113|Nakaseomyces_delphensis_CBS_2170,1279115|Candida_nivariensis_CBS_9983	0.8605	0.0106	94.7613	156	5	55.7613
ZYMO	D6300-4-23	ERR4097204	?246006|Suhomyces_emberorum	0.6364	0.0078	52.2111	59	4	24
ZYMO	D6300-4-23	ERR4097204	?43968|Aciculoconidium_aculeatum,45354|Candida_intermedia	0.7013	0.0086	35.7702	44	3	17.7889
ZYMO	D6300-4-23	ERR4097204	?1354741|Papiliotrema_laurentii_RY1	0.2905	0.0036	26.4466	34	5	20
ZYMO	D6300-4-23	ERR4097204	?1890683|Saitozyma_podzolica	0.1045	0.0013	24.8015	27	4	18
ZYMO	D6300-4-23	ERR4097204	?392264|Teunomyces_gatunensis	0.1099	0.0014	13.2575	18	4	8
ZYMO	D6300-4-23	ERR4097204	?1295532|Cryptococcus_depauperatus_CBS_7855	0.0767	0.0009	11.9905	14	5	6
ZYMO	D6300-4-24	ERR4097171	559292|Saccharomyces_cerevisiae_S288C	5.0061	0.0927	16021.8	25674	182	410.719
ZYMO	D6300-4-24	ERR4097171	?1296120|Kwoniella_heveanensis_BCC8398,214684|Cryptococcus_neoformans_var_neoformans_JEC21	2.8553	0.0529	10224	13354	170	353
ZYMO	D6300-4-24	ERR4097171	?1279113|Nakaseomyces_delphensis_CBS_2170,392264|Teunomyces_gatunensis,45561|Teunomyces_kruisii	0.2554	0.0047	55.7235	81	8	22.2861
ZYMO	D6300-4-24	ERR4097171	?1279115|Candida_nivariensis_CBS_9983	0.1861	0.0034	24.4407	34	5	11.8434
ZYMO	D6300-4-24	ERR4097171	?1354741|Papiliotrema_laurentii_RY1	0.1507	0.0028	14	15	5	9
ZYMO	D6300-6-19	ERR4097175	559292|Saccharomyces_cerevisiae_S288C	4.1079	0.065	13062	21146	182	318
ZYMO	D6300-6-19	ERR4097175	?214684|Cryptococcus_neoformans_var_neoformans_JEC21,91626|Mucor_ambiguus	2.6604	0.0421	9434	12298	170	322
ZYMO	D6300-6-19	ERR4097175	?1071382|Kazachstania_africana_CBS_2517	0.5308	0.0084	55.0222	63	5	43
ZYMO	D6300-6-19	ERR4097175	?1279113|Nakaseomyces_delphensis_CBS_2170,1279115|Candida_nivariensis_CBS_9983	0.5978	0.0095	42.9778	62	3	19

## Sheet: All_als
Protocol	SampleID	Accession	taxon	coverage	cpm	taxon_num_reads	taxon_num_alignments	taxon_num_markers	taxon_max_reads_in_marker
MN	D6300-2-1	ERR4097261	559292|Saccharomyces_cerevisiae_S288C	10.7215	0.1511	36492	67490	182	949.898
MN	D6300-2-1	ERR4097261	214684|Cryptococcus_neoformans_var_neoformans_JEC21	3.0122	0.0425	11619.9	29293	170	295.749
MN	D6300-2-1	ERR4097261	1334442|Cryptococcus_gattii_VGII_2001-935-1	0.8081	0.0114	3065.79	15948	169	106.31
MN	D6300-2-1	ERR4097261	1296111|Cryptococcus_gattii_CA1873	0.7946	0.0112	3025.82	15972	169	113.542
MN	D6300-2-1	ERR4097261	2011032|Cryptococcus_cf_gattii	0.765	0.0108	2974.12	16215	168	113.528
MN	D6300-2-1	ERR4097261	1296105|Cryptococcus_gattii_VGIV_IND107	0.758	0.0107	2760.4	15521	165	108.803
MN	D6300-2-1	ERR4097261	367775|Cryptococcus_gattii_WM276	0.7669	0.0108	2739.05	14797	166	118.002
MN	D6300-2-1	ERR4097261	27291|Saccharomyces_paradoxus	0.7283	0.0103	2227.39	5530	183	122.29
MN	D6300-2-1	ERR4097261	1080349|Saccharomyces_eubayanus	0.4449	0.0063	777.54	1335	103	571
MN	D6300-2-1	ERR4097261	1987369|Saccharomyces_jurei	0.191	0.0027	376.901	1221	155	51.2616
MN	D6300-2-1	ERR4097261	114524|Saccharomyces_kudriavzevii	0.129	0.0018	346.238	881	130	41.3086
MN	D6300-2-1	ERR4097261	1160507|Saccharomyces_arboricola_H-6	0.1441	0.002	319.865	862	126	53.7108
MN	D6300-2-1	ERR4097261	226126|Saccharomyces_mikatae_IFO_1815	0.152	0.0021	289.008	968	123	22
MN	D6300-2-1	ERR4097261	230603|Saccharomyces_uvarum	0.1555	0.0022	248.357	748	92	46
MN	D6300-2-1	ERR4097261	3111|Prototheca_wickerhamii	2.5199	0.0355	168	168	2	163
MN	D6300-2-1	ERR4097261	1071382|Kazachstania_africana_CBS_2517	0.551	0.0078	119.545	187	9	109.992
MN	D6300-2-1	ERR4097261	2489100|Prasinococcaceae_sp_CCMP_1430	2.9056	0.041	115	116	1	115
MN	D6300-2-1	ERR4097261	1884637|Cryptococcus	0.9694	0.0137	107.848	473	12	23.7972
MN	D6300-2-1	ERR4097261	1926583|Hanseniaspora_jakobsenii	1.6836	0.0237	97.4218	374	2	96.4218
MN	D6300-2-1	ERR4097261	309537|Chlamydomonas_sp_ICE_L	1.7512	0.0247	96	96	1	96
MN	D6300-2-1	ERR4097261	43982|Ambrosiozyma_monospora	1.1868	0.0167	81.1817	93	4	47.0546
MN	D6300-2-1	ERR4097261	5478|Candida_glabrata	0.3184	0.0045	80.3373	108	7	74
MN	D6300-2-1	ERR4097261	7200|Lutzomyia_longipalpis	5.5617	0.0784	78	78	1	78
MN	D6300-2-1	ERR4097261	211099|Hanseniaspora_clermontiae	0.6427	0.0091	74.9403	322	4	74.0473
MN	D6300-2-1	ERR4097261	572238|Hanseniaspora_singularis	0.4984	0.007	74.2508	329	5	71.9403
MN	D6300-2-1	ERR4097261	1411642|Pyramimonas_obovata	0.9246	0.013	60.2751	73	2	59.4347
MN	D6300-2-1	ERR4097261	3055|Chlamydomonas_reinhardtii	2.0731	0.0292	54	54	1	54
MN	D6300-2-1	ERR4097261	432099|Kazachstania_yakushimaensis	0.2961	0.0042	53.6178	59	5	51.254
MN	D6300-2-1	ERR4097261	905079|Guillardia_theta_CCMP2712	1.0796	0.0152	50	50	1	50
MN	D6300-2-1	ERR4097261	1279113|Nakaseomyces_delphensis_CBS_2170	0.6346	0.0089	43.067	105	3	23.4772
MN	D6300-2-1	ERR4097261	1295533|Cryptococcus_amylolentus_CBS_6039	0.0572	0.0008	41.1478	119	24	13.0038
MN	D6300-2-1	ERR4097261	1279115|Candida_nivariensis_CBS_9983	0.2029	0.0029	39.7713	75	7	19.7908
MN	D6300-2-1	ERR4097261	1890683|Saitozyma_podzolica	0.0873	0.0012	39.243	50	8	28
MN	D6300-2-1	ERR4097261	332229|Hanseniaspora_pseudoguilliermondii	0.4138	0.0058	35.8268	171	3	34.5907
MN	D6300-2-1	ERR4097261	58634|Saturnispora_saitoi	0.7477	0.0105	34.0243	50	3	31.6325
MN	D6300-2-1	ERR4097261	1295528|Cryptococcus_wingfieldii_CBS_7118	0.0548	0.0008	30.1094	111	23	10.1069
MN	D6300-2-1	ERR4097261	246006|Suhomyces_emberorum	0.1661	0.0023	25.0043	84	7	9.9702
MN	D6300-2-1	ERR4097261	907738|Cyberlindnera_suaveolens	0.1375	0.0019	23.8244	51	6	18.0983
MN	D6300-2-1	ERR4097261	45510|Yamadazyma_philogaea	0.2322	0.0033	23.328	54	3	15.5463
MN	D6300-2-1	ERR4097261	157611|Bullera_alba	0.16	0.0023	22.5353	33	8	13.9762
MN	D6300-2-1	ERR4097261	1354741|Papiliotrema_laurentii_RY1	0.127	0.0018	21.4585	42	7	9.662
MN	D6300-2-1	ERR4097261	489715|Ambrosiozyma_kashinagicola	1.693	0.0239	21.1234	38	1	21.1234
MN	D6300-2-1	ERR4097261	75736|Starmerella_bombicola	0.4699	0.0066	21	21	1	21
MN	D6300-2-1	ERR4097261	1555241|Caulochytrium_protostelioides	0.1844	0.0026	21	21	2	20
MN	D6300-2-1	ERR4097261	53647|Wickerhamomyces_bovis	0.1531	0.0022	20.97	25	2	20.5164
MN	D6300-2-1	ERR4097261	1064592|Naumovozyma_castellii_CBS_4309	0.3184	0.0045	20.5838	46	5	8.7659
MN	D6300-2-1	ERR4097261	104416|Filobasidium_wieringae	0.0811	0.0011	19.7969	23	5	9
MN	D6300-2-1	ERR4097261	1789683|Kazachstania_saulgeensis	0.1126	0.0016	18.9457	56	8	12.4644
MN	D6300-2-1	ERR4097261	43968|Aciculoconidium_aculeatum	0.5649	0.008	18.1184	51	2	12.1836
MN	D6300-2-1	ERR4097261	50263|Ogataea_kodamae	0.1147	0.0016	18.0742	31	5	11.8271
MN	D6300-2-1	ERR4097261	71246|Kazachstania_viticola	0.1282	0.0018	17.879	55	11	11.5922
MN	D6300-2-1	ERR4097261	392264|Teunomyces_gatunensis	0.0775	0.0011	17.7169	30	6	12.5276
MN	D6300-2-1	ERR4097261	1734106|Kwoniella_shandongensis	0.0627	0.0009	17.4356	73	11	4.5151
MN	D6300-2-1	ERR4097261	907340|Cyberlindnera_saturnus	0.0741	0.001	17.2311	42	7	12.9017
MN	D6300-2-1	ERR4097261	45561|Teunomyces_kruisii	0.0839	0.0012	17.0915	74	6	8.1614
MN	D6300-2-1	ERR4097261	1314782|Neolentinus_lepideus_HHB14362_ss-1	0.2417	0.0034	16.6338	25	2	16.1904
MN	D6300-2-1	ERR4097261	89928|Phaeotremella_skinneri	0.0434	0.0006	16.5908	27	6	14.7667
MN	D6300-2-1	ERR4097261	52247|Candida_inconspicua	0.8416	0.0119	16.581	26	1	16.581
MN	D6300-2-1	ERR4097261	1461544|Chloropicon_roscoffensis	0.1193	0.0017	16.3194	18	2	13
MN	D6300-2-1	ERR4097261	87102|Aurantiochytrium_limacinum	0.1852	0.0026	16.0351	21	1	16.0351
MN	D6300-2-1	ERR4097261	1296120|Kwoniella_heveanensis_BCC8398	0.0627	0.0009	15.3694	43	9	8
MN	D6300-2-1	ERR4097261	3067|Volvox_carteri	0.2187	0.0031	15.0722	33	1	15.0722
MN	D6300-2-1	ERR4097261	488016|Kazachstania_kunashirensis	0.1009	0.0014	15.0303	39	4	12.8007
MN	D6300-2-1	ERR4097261	1295532|Cryptococcus_depauperatus_CBS_7855	0.0478	0.0007	14.032	25	8	6.4677
MN	D6300-2-1	ERR4097261	1003335|Kluyveromyces_marxianus_DMKU3-1042	0.2831	0.004	13.6457	47	2	13.3268
MN	D6300-2-1	ERR4097261	1196395|Peterozyma_toletana	0.2978	0.0042	13.1566	15	3	11.6566
MN	D6300-2-1	ERR4097261	35722|Parasitella_parasitica	0.3631	0.0051	13.0057	17	1	13.0057
MN	D6300-2-1	ERR4097261	2028339|Spathaspora_sp_JA1	0.8665	0.0122	13	13	1	13
MN	D6300-2-1	ERR4097261	147331|Suhomyces_pyralidae	0.0635	0.0009	12.7498	56	4	10.9624
MN	D6300-2-1	ERR4097261	200334|Torulaspora_maleeae	0.078	0.0011	12.4991	78	4	7.9153
MN	D6300-2-1	ERR4097261	590646|Yamadazyma_tenuis_ATCC_10573	0.1144	0.0016	12.4642	22	2	8
MN	D6300-2-1	ERR4097261	5486|Candida_viswanathii	0.0529	0.0007	12.37	54	6	9.731
MN	D6300-2-1	ERR4097261	1089532|Kazachstania_solicola	0.0571	0.0008	11.5907	43	7	6.7374
MN	D6300-2-1	ERR4097261	948313|Malassezia_cuniculi	0.0272	0.0004	11	11	5	7
MN	D6300-2-1	ERR4097261	51329|Polytomella_parva	0.16	0.0023	10.9508	15	1	10.9508
MN	D6300-2-1	ERR4097261	1006466|Kazachstania_bromeliacearum	0.082	0.0012	10.8899	29	11	5
MN	D6300-2-1	ERR4097261	436907|Vanderwaltozyma_polyspora_DSM_70294	0.0587	0.0008	10.601	26	4	9.6702
MN	D6300-2-1	ERR4097261	1402413|Yarrowia_bubula	0.2244	0.0032	10.5307	13	4	10
MN	D6300-2-1	ERR4097261	4955|Lachancea_fermentati	0.0702	0.001	10.4805	70	5	5.5006
MN	D6300-2-1	ERR4097261	74404|Kazachstania_martiniae	0.0419	0.0006	10.4472	26	10	3.5111
MN	D6300-2-1	ERR4097261	1506548|Metschnikowia_drakensbergensis	0.0585	0.0008	10.3379	13	3	9
MN	D6300-2-1	ERR4097261	147334|Suhomyces_canberraensis	0.1046	0.0015	10.2451	12	4	8.0985
MN	D6300-2-1	ERR4097261	1071380|Tetrapisispora_blattae_CBS_6284	0.0776	0.0011	9.9509	26	7	4.3332
MN	D6300-2-1	ERR4097261	268492|Teunomyces_cretensis	0.1454	0.002	9.7347	50	2	9.6311
MN	D6300-2-1	ERR4097261	4950|Torulaspora_delbrueckii	0.0521	0.0007	9.5451	16	4	5.4684
MN	D6300-2-1	ERR4097261	75733|Wickerhamiella_cacticola	0.3025	0.0043	9.5168	10	1	9.5168
MN	D6300-2-1	ERR4097261	3047|Dunaliella_tertiolecta	0.0336	0.0005	9.4514	26	4	8.0539
MN	D6300-2-1	ERR4097261	45354|Candida_intermedia	0.1034	0.0015	9.3775	16	3	4.8775
MN	D6300-2-1	ERR4097261	225041|Chlamydomonas_chlamydogama	0.103	0.0015	9.2022	22	1	9.2022
MN	D6300-2-1	ERR4097261	1429780|Eremothecium_coryli_CBS_5749	0.2405	0.0034	9.1617	35	2	9.0839
MN	D6300-2-1	ERR4097261	55514|Lactarius_deliciosus	0.098	0.0014	9	9	1	9
MN	D6300-2-1	ERR4097261	156128|Nephroselmis_pyriformis	0.1881	0.0027	9	9	1	9
MN	D6300-2-1	ERR4097261	1751990|Scheffersomyces_stambukii	0.3641	0.0051	8.9603	42	1	8.9603
MN	D6300-2-1	ERR4097261	4974|Dioszegia_crocea	0.0437	0.0006	8.8752	16	7	3.1862
MN	D6300-2-1	ERR4097261	2613904|Kluyveromyces_sp_TMB-2019a	0.112	0.0016	8.7728	59	3	4.4374
MN	D6300-2-1	ERR4097261	1034604|Chlamydomonas_leiostraca	0.0952	0.0013	8.7428	21	1	8.7428
MN	D6300-2-1	ERR4097261	35629|Torulaspora_pretoriensis	0.0505	0.0007	8.6231	79	4	7.3529
MN	D6300-2-1	ERR4097261	1136883|Torulaspora_microellipsoides	0.0705	0.001	8.5827	28	2	8.4434
MN	D6300-2-1	ERR4097261	1071381|Tetrapisispora_phaffii_CBS_4417	0.0791	0.0011	8.5503	32	6	7.7161
MN	D6300-2-1	ERR4097261	169507|Komagataella_pseudopastoris	0.6391	0.009	8.5221	10	1	8.5221
MN	D6300-2-1	ERR4097261	77849|Candida_restingae	0.106	0.0015	8.513	39	2	7.754
MN	D6300-2-1	ERR4097261	1105092|Apiotrichum_gamsii	0.0367	0.0005	8.5063	14	6	4
MN	D6300-2-1	ERR4097261	300277|Tetrapisispora_fleetii	0.0489	0.0007	8.4662	58	7	4.3061
MN	D6300-2-1	ERR4097261	676789|Prasinoderma_singulare	0.033	0.0005	8.0709	24	4	4.6698
MN	D6300-2-1	ERR4097261	1639000|Cryptococcus_sp_JCM_24511	0.0669	0.0009	8.0435	14	6	4.6039
MN	D6300-2-1	ERR4097261	279732|Tetrapisispora_namnaoensis	0.0509	0.0007	7.5182	48	6	2.8091
MN	D6300-2-1	ERR4097261	1004253|Cyberlindnera_mrakii	0.0461	0.0006	7.5118	19	3	5.5
MN	D6300-2-1	ERR4097261	53488|Torulaspora_franciscae	0.0384	0.0005	7.5011	68	3	6.3928
MN	D6300-2-1	ERR4097261	578456|Tremella_mesenterica_DSM_1558	0.0205	0.0003	7.4291	14	6	6
MN	D6300-2-1	ERR4097261	56409|Hanseniaspora_vineae	0.11	0.0015	7.3045	26	3	6.7281
MN	D6300-2-1	ERR4097261	82524|Trichosporon_ovoides	0.0248	0.0003	7.2475	19	5	3.4704
MN	D6300-2-1	ERR4097261	489716|Ambrosiozyma_pseudovanderkliftii	0.0667	0.0009	7.0461	53	4	5.9138
MN	D6300-2-1	ERR4097261	360147|Ceratocystiopsis_minuta	0.0219	0.0003	7	7	2	6
MN	D6300-2-1	ERR4097261	2509265|Prototheca_bovis	0.0633	0.0009	7	7	1	7
MN	D6300-2-1	ERR4097261	49332|Groenewaldozyma_salmanticensis	0.1	0.0014	7	7	1	7
MN	D6300-2-1	ERR4097261	273372|Candida_metapsilosis	0.2673	0.0038	7	7	1	7
MN	D6300-2-1	ERR4097261	6106|Actinia_equina	0.0829	0.0012	7	14	1	7
MN	D6300-2-1	ERR4097261	1277687|Anthracocystis_flocculosa_PF-1	0.0376	0.0005	7	7	2	6
MN	D6300-2-1	ERR4097261	322104|Scheffersomyces_stipitis_CBS_6054	0.2221	0.0031	6.9457	24	2	6.712
MN	D6300-2-1	ERR4097261	36024|Ogataea_henricii	0.1492	0.0021	6.7669	18	2	6.6669
MN	D6300-2-1	ERR4097261	36035|Saccharomycodes_ludwigii	0.0825	0.0012	6.7062	36	3	5.9684
MN	D6300-2-1	ERR4097261	935788|Kazachstania_intestinalis	0.0414	0.0006	6.6704	10	3	6
MN	D6300-2-1	ERR4097261	45790|Wickerhamia_fluorescens	0.2403	0.0034	6.6478	34	1	6.6478
MN	D6300-2-1	ERR4097261	51656|Kluyveromyces_dobzhanskii	0.0866	0.0012	6.4993	65	3	5.7346
MN	D6300-2-1	ERR4097261	382647|Kazachstania_siamensis	0.0574	0.0008	6.3476	25	7	3.4889
MN	D6300-2-1	ERR4097261	1337056|Peterozyma_xylosa	0.1512	0.0021	6.1589	7	2	6
MN	D6300-2-1	ERR4097261	432100|Kazachstania_turicensis	0.0531	0.0007	6.1213	27	6	3.1458
MN	D6300-2-1	ERR4097261	122233|Chaetoceros_debilis	0.1508	0.0021	6	12	2	5
MN	D6300-2-1	ERR4097261	553390|Ceratocystiopsis_brevicomis	0.0147	0.0002	6	6	1	6
MN	D6300-2-1	ERR4097261	1486919|Chlamydomonas_euryale	0.0701	0.001	5.9091	8	1	5.9091
MN	D6300-2-1	ERR4097261	148098|Debaryomyces_prosopidis	0.1101	0.0016	5.8225	12	4	3.5924
MN	D6300-2-1	ERR4097261	48255|Zygotorulaspora_florentina	0.0471	0.0007	5.7063	52	4	4.7745
MN	D6300-2-1	ERR4097261	82513|Apiotrichum_brassicae	0.0256	0.0004	5.6572	20	5	4.5066
MN	D6300-2-1	ERR4097261	1296122|Kwoniella_mangroviensis_CBS_8507	0.0127	0.0002	5.4782	22	9	2.3899
MN	D6300-2-1	ERR4097261	36023|Ogataea_glucozyma	0.2356	0.0033	5.3645	17	1	5.3645
MN	D6300-2-1	ERR4097261	379508|Lodderomyces_elongisporus_NRRL_YB-4239	0.0661	0.0009	5.349	33	2	3.0196
MN	D6300-2-1	ERR4097261	169510|Ogataea_zsoltii	0.1176	0.0017	5.3474	19	2	5.2513
MN	D6300-2-1	ERR4097261	82521|Apiotrichum_montevideense	0.065	0.0009	5.3262	12	4	2.9793
MN	D6300-2-1	ERR4097261	655095|Kazachstania_taianensis	0.0803	0.0011	5.2879	22	3	4.8367
MN	D6300-2-1	ERR4097261	284592|Debaryomyces_hansenii_CBS767	0.0566	0.0008	5.2256	13	4	2.6746
MN	D6300-2-1	ERR4097261	1944661|Yamadazyma_laniorum	0.0242	0.0003	5.2088	21	3	5.0334
MN	D6300-2-1	ERR4097261	904902|Ambrosiozyma_maleeae	0.0982	0.0014	5.0398	22	2	3.9691
MN	D6300-2-1	ERR4097261	46582|Clavispora_fructus	0.0456	0.0006	5.0316	7	3	4.5447
MN	D6300-2-1	ERR4097261	27299|Debaryomyces_nepalensis	0.0552	0.0008	5.0191	8	4	2.4432
MN	D6300-2-1	ERR4097261	44092|Saccharomycopsis_malanga	0.1673	0.0024	5	5	1	5
MN	D6300-2-1	ERR4097261	933852|Serendipita_vermifera_MAFF_305830	0.1606	0.0023	5	5	1	5
MN	D6300-2-1	ERR4097261	5272|Microbotryum_violaceum	0.0166	0.0002	5	5	2	3
MN	D6300-2-1	ERR4097261	5288|Rhodotorula_diobovata	0.0646	0.0009	5	5	1	5
MN	D6300-2-1	ERR4097261	1337058|Barnettozyma_salicaria	0.0987	0.0014	4.9776	7	3	3
MN	D6300-2-1	ERR4097261	4920|Millerozyma_farinosa	0.0349	0.0005	4.8481	29	4	3
MN	D6300-2-1	ERR4097261	1314800|Rhizopogon_vinicolor_AM-OR11-026	0.0585	0.0008	4.757	7	1	4.757
MN	D6300-2-1	ERR4097261	211102|Takashimella_tepidaria	0.0231	0.0003	4.5834	8	4	3
MN	D6300-2-1	ERR4097261	1337057|Wickerhamomyces_alni	0.0238	0.0003	4.5588	6	3	4
MN	D6300-2-1	ERR4097261	242159|Ostreococcus_lucimarinus	0.0506	0.0007	4.5	6	2	4
MN	D6300-2-1	ERR4097261	1186058|Trichosporon_asahii_var_asahii_CBS_2479	0.0227	0.0003	4.4686	28	8	2.1734
MN	D6300-2-1	ERR4097261	195967|Crustomastix_stigmatica	0.02	0.0003	4.4069	13	3	3.0666
MN	D6300-2-1	ERR4097261	4973|Dioszegia_aurantiaca	0.0097	0.0001	4.3977	11	7	3
MN	D6300-2-1	ERR4097261	1078942|Cutaneotrichosporon_cyanovorans	0.0234	0.0003	4.3121	15	6	1.5238
MN	D6300-2-1	ERR4097261	58632|Yueomyces_sinensis	0.0181	0.0003	4.183	24	4	3.3575
MN	D6300-2-1	ERR4097261	2759|	0.0226	0.0003	4.0882	5	3	3
MN	D6300-2-1	ERR4097261	54552|Pichia_occidentalis	0.1942	0.0027	4.0873	6	1	4.0873
MN	D6300-2-1	ERR4097261	27315|Dipodascus_albidus	0.0505	0.0007	4.045	9	2	3.045
MN	D6300-2-1	ERR4097261	4923|Ogataea_pini	0.1735	0.0024	4.0433	16	1	4.0433
MN	D6300-2-1	ERR4097261	27311|Cephaloascus_fragrans	0.0301	0.0004	4.0265	6	4	3
MN	D6300-2-1	ERR4097261	1332765|Glaciozyma_antarctica_PI12	0.0765	0.0011	4	4	1	4
MN	D6300-2-1	ERR4097261	45553|Wickerhamiella_galacta	0.0679	0.001	4	4	1	4
MN	D6300-2-1	ERR4097261	464258|Chloropicon_laureae	0.1177	0.0017	4	4	1	4
MN	D6300-2-1	ERR4097261	1754192|Anaeromyces_robustus	0.0874	0.0012	4	7	2	2
MN	D6300-2-1	ERR4097261	82510|Trichosporon_faecale	0.0195	0.0003	3.977	24	5	2.4175
MN	D6300-2-1	ERR4097261	82520|Apiotrichum_laibachii	0.009	0.0001	3.8847	17	8	1
MN	D6300-2-1	ERR4097261	456365|Blastobotrys_serpentis	0.0338	0.0005	3.7569	13	2	2.7569
MN	D6300-2-1	ERR4097261	1667614|Cyberlindnera_xylosilytica	0.1975	0.0028	3.7035	8	1	3.7035
MN	D6300-2-1	ERR4097261	197672|Candida_hawaiiana	0.0849	0.0012	3.6904	11	2	3.3663
MN	D6300-2-1	ERR4097261	644223|Komagataella_phaffii_GS115	0.0587	0.0008	3.6452	9	3	2
MN	D6300-2-1	ERR4097261	331638|Hanseniaspora_occidentalis_var_citrica	0.0318	0.0004	3.6165	9	4	2
MN	D6300-2-1	ERR4097261	931890|Eremothecium_cymbalariae_DBVPG#7215	0.0291	0.0004	3.5575	40	4	3.013
MN	D6300-2-1	ERR4097261	27297|Debaryomyces_maramus	0.027	0.0004	3.5441	8	4	1.7631
MN	D6300-2-1	ERR4097261	858221|Trichoderma_parareesei	0.0426	0.0006	3.5	4	3	2
MN	D6300-2-1	ERR4097261	45504|Priceomyces_medius	0.0334	0.0005	3.4959	9	4	2.115
MN	D6300-2-1	ERR4097261	29917|Cladosporium_cladosporioides	0.0381	0.0005	3.4832	4	1	3.4832
MN	D6300-2-1	ERR4097261	1091232|Meyerozyma_caribbica_MG20W	0.0997	0.0014	3.3888	16	2	3.1419
MN	D6300-2-1	ERR4097261	42260|Zygotorulaspora_mrakii	0.0537	0.0008	3.3621	14	4	1.4734
MN	D6300-2-1	ERR4097261	36036|Saccharomycopsis_capsularis	0.0858	0.0012	3.2951	4	2	3
MN	D6300-2-1	ERR4097261	1230905|Lachancea_mirantina	0.0467	0.0007	3.2756	11	3	1.2756
MN	D6300-2-1	ERR4097261	4999|Kockovaella_imperatae	0.0415	0.0006	3.2574	5	2	3
MN	D6300-2-1	ERR4097261	29892|Auricularia_auricula-judae	0.0388	0.0005	3.2537	6	3	2.1847
MN	D6300-2-1	ERR4097261	487108|Candida_heveicola	0.0391	0.0006	3.2382	8	3	1.9193
MN	D6300-2-1	ERR4097261	1673888|Violaceomyces_palustris	0.0212	0.0003	3.1695	4	2	3
MN	D6300-2-1	ERR4097261	1226780|Grammothele_lineata	0.014	0.0002	3.1446	5	2	3
MN	D6300-2-1	ERR4097261	698492|Saitoella_complicata_NRRL_Y-17804	0.0114	0.0002	3.0987	4	2	3
MN	D6300-2-1	ERR4097261	983966|Cyberlindnera_jadinii_NRRL_Y-1542	0.0291	0.0004	3.0788	21	2	2.0788
MN	D6300-2-1	ERR4097261	27294|Kazachstania_unispora	0.0331	0.0005	3.0573	9	6	1.2997
MN	D6300-2-1	ERR4097261	1340429|Rhizopus_microsporus_ATCC_52813	0.1386	0.002	3.0045	5	2	2.6942
MN	D6300-2-1	ERR4097261	2041167|Chlorella_sp_A99	0.0299	0.0004	3	3	1	3
MN	D6300-2-1	ERR4097261	6339|Heligmosomoides_polygyrus	0.0836	0.0012	3	3	1	3
MN	D6300-2-1	ERR4097261	426623|Chaetoceros_affinis	0.0492	0.0007	3	3	1	3
MN	D6300-2-1	ERR4097261	882909|Sporisorium_iseilematis-ciliati	0.0185	0.0003	3	3	1	3
MN	D6300-2-1	ERR4097261	5041|Malbranchea_cinnamomea	0.0405	0.0006	3	3	1	3
MN	D6300-2-1	ERR4097261	515487|Stephanopyxis_turris	0.09	0.0013	3	4	1	3
MN	D6300-2-1	ERR4097261	4896|Schizosaccharomyces_pombe	0.1008	0.0014	3	3	1	3
MN	D6300-2-1	ERR4097261	1235602|Hanseniaspora_hatyaiensis	0.0127	0.0002	2.9936	10	4	2
MN	D6300-2-1	ERR4097261	115786|Candida_orba	0.0212	0.0003	2.9895	16	5	1.2049
MN	D6300-2-1	ERR4097261	53643|Starmera_amethionina	0.0283	0.0004	2.9437	5	4	2
MN	D6300-2-1	ERR4097261	45587|Candida_schatavii	0.0235	0.0003	2.9311	9	4	1
MN	D6300-2-1	ERR4097261	105714|Pascua_guehoae	0.0232	0.0003	2.9245	5	2	2.846
MN	D6300-2-1	ERR4097261	1461763|Zygosaccharomyces_sapae	0.0338	0.0005	2.9226	30	3	2.4436
MN	D6300-2-1	ERR4097261	48579|Suillus_placidus	0.0332	0.0005	2.8965	6	1	2.8965
MN	D6300-2-1	ERR4097261	45511|Yamadazyma_scolyti	0.0646	0.0009	2.8791	10	3	2.5257
MN	D6300-2-1	ERR4097261	113606|Tetrapisispora_iriomotensis	0.016	0.0002	2.8661	11	7	1
MN	D6300-2-1	ERR4097261	130808|Candida_tammaniensis	0.0464	0.0007	2.8325	7	3	1.9822
MN	D6300-2-1	ERR4097261	262981|Lachancea_waltii_NCYC_2644	0.0142	0.0002	2.8247	7	3	2
MN	D6300-2-1	ERR4097261	1296096|Kwoniella_pini_CBS_10737	0.0207	0.0003	2.8167	10	5	1.5
MN	D6300-2-1	ERR4097261	36907|Kazachstania_telluris	0.0373	0.0005	2.8133	12	5	1.5971
MN	D6300-2-1	ERR4097261	1279114|Candida_bracarensis_CBS_10154	0.0405	0.0006	2.7654	10	5	1.0923
MN	D6300-2-1	ERR4097261	13368|Brettanomyces_custersianus	0.154	0.0022	2.7201	6	1	2.7201
MN	D6300-2-1	ERR4097261	91626|Mucor_ambiguus	0.0666	0.0009	2.6908	8	2	2.4943
MN	D6300-2-1	ERR4097261	1296100|Kwoniella_bestiolae_CBS_10118	0.0166	0.0002	2.675	10	7	1
MN	D6300-2-1	ERR4097261	28985|Kluyveromyces_lactis	0.0731	0.001	2.6523	6	2	2.5
MN	D6300-2-1	ERR4097261	96499|Barnettozyma_hawaiiensis	0.0355	0.0005	2.6492	15	3	1.5762
MN	D6300-2-1	ERR4097261	871575|Ogataea_parapolymorpha_DL-1	0.0524	0.0007	2.633	5	2	2.5357
MN	D6300-2-1	ERR4097261	1888986|Hanseniaspora_sp_CRUB_1602	0.0132	0.0002	2.5874	6	4	1.1581
MN	D6300-2-1	ERR4097261	45502|Priceomyces_haplophilus	0.0662	0.0009	2.4978	8	2	2.3984
MN	D6300-2-1	ERR4097261	27293|Kazachstania_servazzii	0.018	0.0003	2.4901	18	7	1.0662
MN	D6300-2-1	ERR4097261	5353|Lentinula_edodes	0.0111	0.0002	2.4515	3	3	1
MN	D6300-2-1	ERR4097261	1296121|Kwoniella_dejecticola_CBS_10117	0.0099	0.0001	2.3777	11	5	1
MN	D6300-2-1	ERR4097261	42258|Zygosaccharomyces_mellis	0.015	0.0002	2.3672	10	5	0.82
MN	D6300-2-1	ERR4097261	82509|Trichosporon_coremiiforme	0.014	0.0002	2.3665	22	8	1.0896
MN	D6300-2-1	ERR4097261	49334|Candida_sorboxylosa	0.0209	0.0003	2.3651	5	3	1.1572
MN	D6300-2-1	ERR4097261	1390368|Takashimella_koratensis	0.0149	0.0002	2.3562	7	5	1.3239
MN	D6300-2-1	ERR4097261	45506|Yamadazyma_nakazawae	0.0177	0.0003	2.3449	4	4	1
MN	D6300-2-1	ERR4097261	324741|Saturnispora_mendoncae	0.0395	0.0006	2.3254	9	2	2.2287
MN	D6300-2-1	ERR4097261	4922|Komagataella_pastoris	0.0297	0.0004	2.2887	7	3	2
MN	D6300-2-1	ERR4097261	53645|Barnettozyma_populi	0.032	0.0005	2.2601	10	3	1.8737
MN	D6300-2-1	ERR4097261	130814|Candida_mycetangii	0.0165	0.0002	2.2363	6	5	1
MN	D6300-2-1	ERR4097261	181175|Prillingera_fragicola	0.0305	0.0004	2.1896	15	6	1
MN	D6300-2-1	ERR4097261	1156966|Ogataea_methanolica	0.042	0.0006	2.1842	5	3	1.9454
MN	D6300-2-1	ERR4097261	101121|Thermomucor_indicae-seudaticae	0.038	0.0005	2.1665	3	2	2
MN	D6300-2-1	ERR4097261	37662|Brettanomyces_anomalus	0.0917	0.0013	2.1595	9	1	2.1595
MN	D6300-2-1	ERR4097261	930992|Suillus_luteus_UH-Slu-Lm8-n1	0.0189	0.0003	2.156	5	1	2.156
MN	D6300-2-1	ERR4097261	766728|Meyerozyma	0.0084	0.0001	2.1057	3	2	2
MN	D6300-2-1	ERR4097261	756769|Saturnispora_serradocipensis	0.053	0.0007	2.0955	4	1	2.0955
MN	D6300-2-1	ERR4097261	284811|Eremothecium_gossypii_ATCC_10895	0.0691	0.001	2.0855	26	1	2.0855
MN	D6300-2-1	ERR4097261	1071383|Kazachstania_naganishii_CBS_8797	0.0261	0.0004	2.0759	3	2	2
MN	D6300-2-1	ERR4097261	54046|Phaffomyces_thermotolerans	0.0207	0.0003	2.0493	8	4	1
MN	D6300-2-1	ERR4097261	2056173|Tisbe_holothuriae	0.0354	0.0005	2	2	1	2
MN	D6300-2-1	ERR4097261	1868870|Calonectria_henricotiae	0.0163	0.0002	2	2	1	2
MN	D6300-2-1	ERR4097261	6233|Panagrellus_redivivus	0.0512	0.0007	2	2	1	2
MN	D6300-2-1	ERR4097261	246409|Rhizopus_delemar_RA_99-880	0.2096	0.003	2	2	1	2
MN	D6300-2-1	ERR4097261	55194|Malassezia_furfur	0.0136	0.0002	2	2	1	2
MN	D6300-2-1	ERR4097261	578462|Allomyces_macrogynus_ATCC_38327	0.0237	0.0003	2	3	1	2
MN	D6300-2-1	ERR4097261	741275|Punctularia_strigosozonata_HHB-11173_SS5	0.0818	0.0012	2	2	1	2
MN	D6300-2-1	ERR4097261	2175966|Termitomyces_sp_MG145	0.0474	0.0007	2	2	1	2
MN	D6300-2-1	ERR4097261	215448|Prototheca_stagnorum	0.034	0.0005	2	2	1	2
MN	D6300-2-1	ERR4097261	67622|Graphilbum_fragrans	0.0289	0.0004	2	2	1	2
MN	D6300-2-1	ERR4097261	1172177|Acaulopage_tetraceros	0.0141	0.0002	2	2	2	1
MN	D6300-2-1	ERR4097261	1093900|Phialemoniopsis_curvata	0.0182	0.0003	2	2	2	1
MN	D6300-2-1	ERR4097261	1136231|Candida_orthopsilosis_Co_90-125	0.0214	0.0003	2	2	2	1
MN	D6300-2-1	ERR4097261	312227|Candida_hispaniensis	0.0086	0.0001	2	2	2	1
MN	D6300-2-1	ERR4097261	378046|Blastobotrys_muscicola	0.0112	0.0002	2	2	1	2
MN	D6300-2-1	ERR4097261	45577|Candida_psychrophila	0.1409	0.002	2	2	1	2
MN	D6300-2-1	ERR4097261	683960|Wickerhamomyces_anomalus_NRRL_Y-366-8	0.0113	0.0002	1.9887	5	5	1
MN	D6300-2-1	ERR4097261	857566|Nadsonia_fulvescens_var_elongata_DSM_6958	0.0306	0.0004	1.9425	9	2	1.801
MN	D6300-2-1	ERR4097261	82517|Trichosporon_inkin	0.0136	0.0002	1.9425	8	2	1.6165
MN	D6300-2-1	ERR4097261	1238391|Auricularia_cornea	0.0842	0.0012	1.9025	4	1	1.9025
MN	D6300-2-1	ERR4097261	195969|Dolichomastix_tenuilepis	0.0193	0.0003	1.9	5	1	1.9
MN	D6300-2-1	ERR4097261	73520|Metschnikowia_hibisci	0.0316	0.0004	1.8797	7	2	1
MN	D6300-2-1	ERR4097261	33165|Kluyveromyces_aestuarii	0.0331	0.0005	1.8342	6	3	0.9388
MN	D6300-2-1	ERR4097261	1378263|Ogataea_philodendri	0.0758	0.0011	1.8	4	1	1.8
MN	D6300-2-1	ERR4097261	2028340|Meyerozyma_sp_JA9	0.0248	0.0003	1.7938	6	3	1.1057
MN	D6300-2-1	ERR4097261	1266660|Lachancea_dasiensis_CBS_10888	0.0099	0.0001	1.785	10	3	0.6702
MN	D6300-2-1	ERR4097261	36038|Barnettozyma_californica	0.0079	0.0001	1.7512	8	3	1
MN	D6300-2-1	ERR4097261	1838142|Cutaneotrichosporon	0.0789	0.0011	1.7115	15	2	1.0482
MN	D6300-2-1	ERR4097261	64657|Tremella_fuciformis	0.0128	0.0002	1.6624	5	4	0.9665
MN	D6300-2-1	ERR4097261	5417|Vanrija_humicola	0.0064	0.0001	1.6552	8	5	1
MN	D6300-2-1	ERR4097261	1171599|Pichia_exigua	0.0191	0.0003	1.6386	5	4	1
MN	D6300-2-1	ERR4097261	1284197|Dactylellina_haptotyla_CBS_20050	0.0158	0.0002	1.5981	3	1	1.5981
MN	D6300-2-1	ERR4097261	763406|Pichia_membranifaciens_NRRL_Y-2026	0.0241	0.0003	1.5855	3	2	1
MN	D6300-2-1	ERR4097261	5554|Cutaneotrichosporon_cutaneum	0.0043	0.0001	1.5681	5	4	1
MN	D6300-2-1	ERR4097261	1807683|Metschnikowia_sp_00-1541	0.0452	0.0006	1.5498	9	2	1.3068
MN	D6300-2-1	ERR4097261	1807687|Metschnikowia_sp_04-2261	0.0179	0.0003	1.5464	6	4	1
MN	D6300-2-1	ERR4097261	1262450|Ophiostoma_piceae_UAMH_11346	0.0284	0.0004	1.5357	2	1	1.5357
MN	D6300-2-1	ERR4097261	1081104|Cordyceps_fumosorosea_ARSEF_2679	0.0194	0.0003	1.51	3	2	1
MN	D6300-2-1	ERR4097261	46584|Candida_oregonensis	0.0396	0.0006	1.5	2	1	1.5
MN	D6300-2-1	ERR4097261	7668|Strongylocentrotus_purpuratus	0.0069	0.0001	1.5	2	1	1.5
MN	D6300-2-1	ERR4097261	27332|Protomyces_inouyei	0.0181	0.0003	1.5	2	2	1
MN	D6300-2-1	ERR4097261	211097|Hanseniaspora_meyeri	0.0094	0.0001	1.4787	10	3	0.7522
MN	D6300-2-1	ERR4097261	139080|Baeospora_myosura	0.0202	0.0003	1.4567	2	1	1.4567
MN	D6300-2-1	ERR4097261	2576851|Metschnikowia_sp_DKL-2019a	0.0362	0.0005	1.4478	14	1	1.4478
MN	D6300-2-1	ERR4097261	1213352|Candida_ethanolica_M2	0.0071	0.0001	1.429	7	6	0.5
MN	D6300-2-1	ERR4097261	1074897|Tetraselmis_astigmatica	0.0154	0.0002	1.4183	6	1	1.4183
MN	D6300-2-1	ERR4097261	90262|Absidia_repens	0.0068	0.0001	1.3929	11	2	0.7902
MN	D6300-2-1	ERR4097261	1071378|Naumovozyma_dairenensis_CBS_421	0.0149	0.0002	1.3804	6	5	0.4011
MN	D6300-2-1	ERR4097261	5007|Brettanomyces_bruxellensis	0.0243	0.0003	1.3782	6	2	1.1782
MN	D6300-2-1	ERR4097261	1295359|Pyrenochaeta_sp_UM_256	0.0042	0.0001	1.3713	6	2	1
MN	D6300-2-1	ERR4097261	139825|Sparassis_crispa	0.0141	0.0002	1.3632	5	2	1
MN	D6300-2-1	ERR4097261	211096|Hanseniaspora_opuntiae	0.0141	0.0002	1.3568	6	3	1.1361
MN	D6300-2-1	ERR4097261	36916|Kazachstania_transvaalensis	0.0155	0.0002	1.354	4	3	1
MN	D6300-2-1	ERR4097261	63592|Tetraselmis_chuii	0.0277	0.0004	1.3462	4	1	1.3462
MN	D6300-2-1	ERR4097261	54045|Phaffomyces_antillensis	0.0113	0.0002	1.3282	6	3	0.7082
MN	D6300-2-1	ERR4097261	150224|Metschnikowia_orientalis	0.0458	0.0006	1.3278	6	2	0.8307
MN	D6300-2-1	ERR4097261	269621|Microbotryum_intermedium	0.004	0.0001	1.3117	2	2	1
MN	D6300-2-1	ERR4097261	717741|Hyphopichia_pseudoburtonii	0.0246	0.0003	1.3087	3	2	1
MN	D6300-2-1	ERR4097261	197674|Metschnikowia_santaceciliae	0.0713	0.001	1.3068	8	1	1.3068
MN	D6300-2-1	ERR4097261	1344418|Ascoidea_rubescens_DSM_1968	0.0094	0.0001	1.2955	3	3	1
MN	D6300-2-1	ERR4097261	167371|Phellinidium_pouzarii	0.0133	0.0002	1.282	4	1	1.282
MN	D6300-2-1	ERR4097261	5052|Aspergillus	0.005	0.0001	1.2744	4	2	1
MN	D6300-2-1	ERR4097261	1041607|Wickerhamomyces_ciferrii	0.0099	0.0001	1.2587	4	4	1
MN	D6300-2-1	ERR4097261	271218|Kazachstania_aerobia	0.0114	0.0002	1.2551	11	3	1.0373
MN	D6300-2-1	ERR4097261	1538182|Nakazawaea_peltata	0.011	0.0002	1.249	13	2	1.1261
MN	D6300-2-1	ERR4097261	81844|Mantoniella_antarctica	0.0124	0.0002	1.2333	5	1	1.2333
MN	D6300-2-1	ERR4097261	1579977|Auricularia_heimuer	0.0211	0.0003	1.2277	4	2	1.1586
MN	D6300-2-1	ERR4097261	505711|Andalucia_godoyi	0.0137	0.0002	1.2006	3	2	1
MN	D6300-2-1	ERR4097261	131113|Cyberlindnera_misumaiensis	0.0226	0.0003	1.199	8	2	1.036
MN	D6300-2-1	ERR4097261	82522|Cutaneotrichosporon_mucoides	0.0124	0.0002	1.1877	3	2	1.1401
MN	D6300-2-1	ERR4097261	5278|Leucosporidium_scottii	0.0059	0.0001	1.1855	2	2	1
MN	D6300-2-1	ERR4097261	1150643|Metschnikowia_proteae	0.1051	0.0015	1.1795	5	1	1.1795
MN	D6300-2-1	ERR4097261	101127|Hesseltinella_vesiculosa	0.0051	0.0001	1.1783	3	2	1
MN	D6300-2-1	ERR4097261	4840|Rhizomucor_pusillus	0.0044	0.0001	1.1673	3	2	1
MN	D6300-2-1	ERR4097261	1986089|Cyanodermella_asteris	0.0056	0.0001	1.1667	2	2	1
MN	D6300-2-1	ERR4097261	4953|Zygosaccharomyces	0.0294	0.0004	1.1511	7	4	0.8536
MN	D6300-2-1	ERR4097261	387937|Cutaneotrichosporon_arboriformis	0.0116	0.0002	1.1438	3	3	1
MN	D6300-2-1	ERR4097261	279327|Trichosporon_akiyoshidainum	0.0053	0.0001	1.1361	8	4	0.4919
MN	D6300-2-1	ERR4097261	56413|Kazachstania_rosinii	0.0489	0.0007	1.1357	5	2	0.8361
MN	D6300-2-1	ERR4097261	97359|Auriculariopsis_ampla	0.0293	0.0004	1.1338	3	2	1
MN	D6300-2-1	ERR4097261	753684|Madagascaria_erythrocladioides	0.0077	0.0001	1.1104	2	2	1
MN	D6300-2-1	ERR4097261	221103|Moniliophthora_roreri	0.0062	0.0001	1.1018	2	2	1
MN	D6300-2-1	ERR4097261	2082957|Cochlonema_odontosperma	0.0074	0.0001	1.1009	2	2	1
MN	D6300-2-1	ERR4097261	538668|Plectus_murrayi	0.0065	0.0001	1.1	2	2	1
MN	D6300-2-1	ERR4097261	670580|Postia_placenta_MAD-698-R-SB12	0.0103	0.0001	1.094	2	2	1
MN	D6300-2-1	ERR4097261	129524|Cordyceps_pruinosa	0.0083	0.0001	1.0917	2	2	1
MN	D6300-2-1	ERR4097261	1299270|Wallemia_ichthyophaga_EXF-994	0.0052	0.0001	1.0907	2	2	1
MN	D6300-2-1	ERR4097261	1231522|Candida_duobushaemulonis	0.0098	0.0001	1.0859	3	3	0.5
MN	D6300-2-1	ERR4097261	1580861|Huntiella_moniliformis	0.0195	0.0003	1.0834	2	2	1
MN	D6300-2-1	ERR4097261	1774708|Spathaspora_girioi	0.051	0.0007	1.0721	4	1	1.0721
MN	D6300-2-1	ERR4097261	1365886|Zygosaccharomyces_parabailii	0.0272	0.0004	1.0711	2	2	1
MN	D6300-2-1	ERR4097261	763407|Phycomyces_blakesleeanus_NRRL_1555-	0.0122	0.0002	1.0104	11	1	1.0104
MN	D6300-2-1	ERR4097261	1043628|Drechslerella_stenobrocha_248	0.0074	0.0001	1	1	1	1
MN	D6300-2-1	ERR4097261	104402|Ogataea_ramenticola	0.0051	0.0001	1	1	1	1
MN	D6300-2-1	ERR4097261	1270216|Hycleus_cichorii	0.0121	0.0002	1	1	1	1
MN	D6300-2-1	ERR4097261	1223557|Pythium_irregulare_DAOM_BR486	0.0451	0.0006	1	1	1	1
MN	D6300-2-1	ERR4097261	1215355|Knoxdaviesia_proteae	0.0166	0.0002	1	1	1	1
MN	D6300-2-1	ERR4097261	133385|Smittium_simulii	0.0173	0.0002	1	1	1	1
MN	D6300-2-1	ERR4097261	1326887|Tortispora_ganteri	0.0212	0.0003	1	1	1	1
MN	D6300-2-1	ERR4097261	1323754|Metschnikowia_cubensis	0.0099	0.0001	1	1	1	1
MN	D6300-2-1	ERR4097261	121235|Pichia_manshurica	0.0091	0.0001	1	1	1	1
MN	D6300-2-1	ERR4097261	1202554|Cerataphis_brasiliensis_yeast-like_symbiont	0.0178	0.0003	1	1	1	1
MN	D6300-2-1	ERR4097261	112131|Chalaropsis_thielavioides	0.0472	0.0007	1	1	1	1
MN	D6300-2-1	ERR4097261	1181717|Synchroma_pusillum	0.0567	0.0008	1	2	1	1
MN	D6300-2-1	ERR4097261	1174673|Morchella_importuna	0.0145	0.0002	1	1	1	1
MN	D6300-2-1	ERR4097261	91411|Polistes_canadensis	0.0123	0.0002	1	1	1	1
MN	D6300-2-1	ERR4097261	114771|Knoxdaviesia_capensis	0.0218	0.0003	1	1	1	1
MN	D6300-2-1	ERR4097261	7107|Spodoptera_exigua	0.0147	0.0002	1	1	1	1
MN	D6300-2-1	ERR4097261	45607|Wickerhamiella_sorbophila	0.0246	0.0003	1	1	1	1
MN	D6300-2-1	ERR4097261	45603|Trigonopsis_vinaria	0.0051	0.0001	1	1	1	1
MN	D6300-2-1	ERR4097261	46012|Radopholus_similis	0.0111	0.0002	1	1	1	1
MN	D6300-2-1	ERR4097261	49329|Candida_montana	0.0163	0.0002	1	1	1	1
MN	D6300-2-1	ERR4097261	4909|Pichia_kudriavzevii	0.0271	0.0004	1	1	1	1
MN	D6300-2-1	ERR4097261	483514|Schizosaccharomyces_octosporus_yFS286	0.0129	0.0002	1	1	1	1
MN	D6300-2-1	ERR4097261	479094|Yarrowia_hollandica	0.0107	0.0002	1	1	1	1
MN	D6300-2-1	ERR4097261	47790|Tetrabaena_socialis	0.0261	0.0004	1	1	1	1
MN	D6300-2-1	ERR4097261	47281|Edaphochlamys_debaryana	0.0069	0.0001	1	1	1	1
MN	D6300-2-1	ERR4097261	469304|Thecaphora_thlaspeos	0.02	0.0003	1	1	1	1
MN	D6300-2-1	ERR4097261	464990|Hemiselmis_tepida	0.0213	0.0003	1	1	1	1
MN	D6300-2-1	ERR4097261	433476|Lachancea_sp_CBS_6924	0.0492	0.0007	1	1	1	1
MN	D6300-2-1	ERR4097261	425265|Malassezia_globosa_CBS_7966	0.0119	0.0002	1	1	1	1
MN	D6300-2-1	ERR4097261	42469|Protomyces_gravidus	0.0411	0.0006	1	1	1	1
MN	D6300-2-1	ERR4097261	71958|Neonothopanus_nambi	0.0131	0.0002	1	1	1	1
MN	D6300-2-1	ERR4097261	36057|Rhizopogon_vulgaris	0.0157	0.0002	1	1	1	1
MN	D6300-2-1	ERR4097261	36025|Nakazawaea_holstii	0.1257	0.0018	1	1	1	1
MN	D6300-2-1	ERR4097261	73001|Phoma_herbarum	0.0184	0.0003	1	1	1	1
MN	D6300-2-1	ERR4097261	7385|Sarcophaga_bullata	0.0166	0.0002	1	1	1	1
MN	D6300-2-1	ERR4097261	34356|Kodamaea_ohmeri	0.0064	0.0001	1	1	1	1
MN	D6300-2-1	ERR4097261	36987|Coptotermes_formosanus	0.0138	0.0002	1	1	1	1
MN	D6300-2-1	ERR4097261	37318|Pseudo-nitzschia_pungens	0.0241	0.0003	1	1	1	1
MN	D6300-2-1	ERR4097261	392538|Salmacisia_buchloeana	0.0047	0.0001	1	1	1	1
MN	D6300-2-1	ERR4097261	42149|Pseudohalonectria_lignicola	0.0187	0.0003	1	1	1	1
MN	D6300-2-1	ERR4097261	41668|Entamoeba_moshkovskii	0.0185	0.0003	1	1	1	1
MN	D6300-2-1	ERR4097261	391824|Candida_blattae	0.0873	0.0012	1	2	1	1
MN	D6300-2-1	ERR4097261	383834|Lipomyces_doorenjongii	0.0105	0.0001	1	1	1	1
MN	D6300-2-1	ERR4097261	38162|Ophraella_communa	0.0198	0.0003	1	1	1	1
MN	D6300-2-1	ERR4097261	37852|Aphidius	0.0091	0.0001	1	1	1	1
MN	D6300-2-1	ERR4097261	58635|Saturnispora_zaruensis	0.1395	0.002	1	1	1	1
MN	D6300-2-1	ERR4097261	578459|Rhodotorula_graminis_WP1	0.0034	0	1	1	1	1
MN	D6300-2-1	ERR4097261	573729|Thermothelomyces_thermophilus_ATCC_42464	0.0092	0.0001	1	1	1	1
MN	D6300-2-1	ERR4097261	56418|Lipomyces_arxii	0.0086	0.0001	1	1	1	1
MN	D6300-2-1	ERR4097261	56415|Candida_stellimalicola	0.041	0.0006	1	1	1	1
MN	D6300-2-1	ERR4097261	62324|Anopheles_funestus	0.0239	0.0003	1	1	1	1
MN	D6300-2-1	ERR4097261	653667|Schizosaccharomyces_cryophilus_OY26	0.0141	0.0002	1	1	1	1
MN	D6300-2-1	ERR4097261	644358|Magnaporthiopsis_poae_ATCC_64411	0.0141	0.0002	1	1	1	1
MN	D6300-2-1	ERR4097261	530540|Helgoeca_nana	0.0369	0.0005	1	1	1	1
MN	D6300-2-1	ERR4097261	5011|Taphrina_deformans	0.0065	0.0001	1	1	1	1
MN	D6300-2-1	ERR4097261	5474|Leptoxyphium_fumago	0.0181	0.0003	1	1	1	1
MN	D6300-2-1	ERR4097261	5481|Diutina_rugosa	0.0215	0.0003	1	1	1	1
MN	D6300-2-1	ERR4097261	54094|Sporopachydermia_quercuum	0.0436	0.0006	1	1	1	1
MN	D6300-2-1	ERR4097261	53655|Pichia_fermentans	0.0142	0.0002	1	1	1	1
MN	D6300-2-1	ERR4097261	1737334|Caenorhabditis_sp_31_LS-2015	0.0192	0.0003	1	1	1	1
MN	D6300-2-1	ERR4097261	1654605|Lachancea_quebecensis	0.0361	0.0005	1	1	1	1
MN	D6300-2-1	ERR4097261	1608523|Yarrowia_deformans	0.0268	0.0004	1	1	1	1
MN	D6300-2-1	ERR4097261	159749|Thalassiosira_oceanica	0.0087	0.0001	1	1	1	1
MN	D6300-2-1	ERR4097261	1807685|Metschnikowia_sp_03-1471	0.0113	0.0002	1	1	1	1
MN	D6300-2-1	ERR4097261	1963036|Scenedesmus	0.0129	0.0002	1	1	1	1
MN	D6300-2-1	ERR4097261	1962788|Aenictocupidus_jacobsonorum	0.0056	0.0001	1	1	1	1
MN	D6300-2-1	ERR4097261	1960876|Phialosimplex_sp_HF37	0.0308	0.0004	1	1	1	1
MN	D6300-2-1	ERR4097261	1897488|Chrysina_resplendens	0.027	0.0004	1	1	1	1
MN	D6300-2-1	ERR4097261	185578|Anopheles_nili	0.023	0.0003	1	1	1	1
MN	D6300-2-1	ERR4097261	1852163|Spathaspora_gorwiae	0.0194	0.0003	1	1	1	1
MN	D6300-2-1	ERR4097261	7719|Ciona_intestinalis	0.0074	0.0001	1	1	1	1
MN	D6300-2-1	ERR4097261	1577725|Conticribra_weissflogii	0.0128	0.0002	1	1	1	1
MN	D6300-2-1	ERR4097261	1380851|Lutraria_rhynchaena	0.0246	0.0003	1	1	1	1
MN	D6300-2-1	ERR4097261	135833|Metschnikowia_drosophilae	0.0144	0.0002	1	1	1	1
MN	D6300-2-1	ERR4097261	1357716|Batrachochytrium_salamandrivorans	0.0136	0.0002	1	1	1	1
MN	D6300-2-1	ERR4097261	83485|Linepithema_humile	0.0197	0.0003	1	1	1	1
MN	D6300-2-1	ERR4097261	1488528|Tribonema_gayanum	0.0061	0.0001	1	2	2	0.5
MN	D6300-2-1	ERR4097261	1509407|Aspergillus_nomius_NRRL_13137	0.0178	0.0003	1	1	1	1
MN	D6300-2-1	ERR4097261	1507135|Euglossa_dilemma	0.0085	0.0001	1	1	1	1
MN	D6300-2-1	ERR4097261	145388|Monoraphidium_neglectum	0.0158	0.0002	1	1	1	1
MN	D6300-2-1	ERR4097261	1450759|Taphrina_flavorubra_JCM_22207	0.0177	0.0002	1	1	1	1
MN	D6300-2-1	ERR4097261	267478|Blastobotrys_mokoenaii	0.0055	0.0001	1	1	1	1
MN	D6300-2-1	ERR4097261	2650976|Scenedesmus_sp_NREL_46B_D3	0.0222	0.0003	1	1	1	1
MN	D6300-2-1	ERR4097261	255215|Grosmannia_galeiformis	0.0036	0.0001	1	1	1	1
MN	D6300-2-1	ERR4097261	2512241|Xylaria_flabelliformis	0.0102	0.0001	1	1	1	1
MN	D6300-2-1	ERR4097261	2497795|Mamiellophyceae_sp_2017MT	0.0226	0.0003	1	1	1	1
MN	D6300-2-1	ERR4097261	28458|Chlamydomonas_sphaeroides	0.0083	0.0001	1	1	1	1
MN	D6300-2-1	ERR4097261	2004951|Cordyceps_sp_RAO-2017	0.0165	0.0002	1	1	1	1
MN	D6300-2-1	ERR4097261	286661|Peltaster_fructicola	0.0177	0.0002	1	1	1	1
MN	D6300-2-1	ERR4097261	317048|Kuraishia_molischiana	0.009	0.0001	1	1	1	1
MN	D6300-2-1	ERR4097261	307758|Ustilago_bromivora	0.0049	0.0001	1	1	1	1
MN	D6300-2-1	ERR4097261	3075|Auxenochlorella_protothecoides	0.011	0.0002	1	1	1	1
MN	D6300-2-1	ERR4097261	307507|Raphidocelis_subcapitata	0.0195	0.0003	1	1	1	1
MN	D6300-2-1	ERR4097261	292309|Listronotus_bonariensis	0.0435	0.0006	1	1	1	1
MN	D6300-2-1	ERR4097261	287718|Deladenus_siricidicola	0.0106	0.0001	1	1	1	1
MN	D6300-2-1	ERR4097261	2069292|Abscondita_terminalis	0.0077	0.0001	1	1	1	1
MN	D6300-2-1	ERR4097261	2066500|Byssochlamys_sp_AF001	0.0065	0.0001	1	1	1	1
MN	D6300-2-1	ERR4097261	2059718|Stylopage_hadra	0.0162	0.0002	1	1	1	1
MN	D6300-2-1	ERR4097261	2056404|Chlorella_sp_KRBP	0.027	0.0004	1	1	1	1
MN	D6300-2-1	ERR4097261	2039874|Ophiocordyceps_sp_camponoti-saundersi	0.0088	0.0001	1	1	1	1
MN	D6300-2-1	ERR4097261	203082|Taphrina_confusa	0.0093	0.0001	1	1	1	1
MN	D6300-2-1	ERR4097261	2017516|Lactarius_echinatus	0.0079	0.0001	1	1	1	1
MN	D6300-2-1	ERR4097261	76775|Malassezia_restricta	0.0333	0.0005	1	2	1	1
MN	D6300-2-1	ERR4097261	2009235|Picochlorum_costavermella	0.0057	0.0001	1	1	1	1
MN	D6300-2-1	ERR4097261	2283846|Lachnum_nothofagi	0.0137	0.0002	1	1	1	1
MN	D6300-2-1	ERR4097261	2249417|Chaetothyriales_sp_CBS_134920	0.0113	0.0002	1	1	1	1
MN	D6300-2-1	ERR4097261	29833|Hanseniaspora_uvarum	0.0132	0.0002	0.9997	8	2	0.7553
MN	D6300-2-1	ERR4097261	796027|Sugiyamaella_lignohabitans	0.0081	0.0001	0.9964	6	2	0.901
MN	D6300-2-1	ERR4097261	2175965|Termitomyces_sp_MG148	0.0064	0.0001	0.9925	6	2	0.9165
MN	D6300-2-1	ERR4097261	669874|Pachysolen_tannophilus_NRRL_Y-2460	0.0033	0	0.9902	7	6	0.288
MN	D6300-2-1	ERR4097261	1884261|Pterula_gracilis	0.0057	0.0001	0.98	6	3	0.5
MN	D6300-2-1	ERR4097261	91925|Exophiala_lecanii-corni	0.0207	0.0003	0.9791	8	1	0.9791
MN	D6300-2-1	ERR4097261	1279117|Papiliotrema_flavescens_NRRL_Y-50378	0.0259	0.0004	0.9339	6	3	0.5621
MN	D6300-2-1	ERR4097261	91752|Hericium_erinaceus	0.0037	0.0001	0.9278	3	2	0.8136
MN	D6300-2-1	ERR4097261	1609947|Falciphora_oryzae	0.0072	0.0001	0.9167	3	1	0.9167
MN	D6300-2-1	ERR4097261	1938905|Gaeumannomyces_sp_JS-464	0.0073	0.0001	0.9167	3	1	0.9167
MN	D6300-2-1	ERR4097261	644352|Gaeumannomyces_tritici_R3-111a-1	0.0072	0.0001	0.9167	3	1	0.9167
MN	D6300-2-1	ERR4097261	215250|Acaromyces_ingoldii	0.0072	0.0001	0.9078	3	3	0.487
MN	D6300-2-1	ERR4097261	1089533|Kazachstania_spencerorum	0.0156	0.0002	0.8779	5	3	0.6926
MN	D6300-2-1	ERR4097261	732165|Dichomitus_squalens_LYAD-421_SS1	0.0172	0.0002	0.8732	6	2	0.7739
MN	D6300-2-1	ERR4097261	1449804|Magnusiomyces_capitatus_CNRMA_12647	0.0128	0.0002	0.8675	8	2	0.7734
MN	D6300-2-1	ERR4097261	1230402|Basidioascus_undulatus	0.0596	0.0008	0.863	4	1	0.863
MN	D6300-2-1	ERR4097261	231269|Fusarium_coffeatum	0.0071	0.0001	0.8597	5	1	0.8597
MN	D6300-2-1	ERR4097261	1807688|Metschnikowia_sp_13-1061	0.0436	0.0006	0.8473	5	1	0.8473
MN	D6300-2-1	ERR4097261	54790|Parastagonospora_avenaria_f_sp_tritici	0.0058	0.0001	0.8443	5	2	0.5
MN	D6300-2-1	ERR4097261	35570|Stomoxys_calcitrans	0.0104	0.0001	0.8395	7	1	0.8395
MN	D6300-2-1	ERR4097261	82514|Apiotrichum_domesticum	0.0065	0.0001	0.7985	5	3	0.5
MN	D6300-2-1	ERR4097261	105984|Apiotrichum_porosum	0.0064	0.0001	0.7944	5	5	0.5
MN	D6300-2-1	ERR4097261	706473|Volvariella_volvacea_V23	0.011	0.0002	0.7797	9	1	0.7797
MN	D6300-2-1	ERR4097261	36909|Citeromyces_matritensis	0.0037	0.0001	0.7592	6	3	0.3084
MN	D6300-2-1	ERR4097261	50267|Ogataea_trehalophila	0.014	0.0002	0.7529	3	2	0.6568
MN	D6300-2-1	ERR4097261	689838|Hanseniaspora_thailandica	0.0107	0.0002	0.7432	7	2	0.6432
MN	D6300-2-1	ERR4097261	1314785|Laetiporus_sulphureus_93-53	0.0429	0.0006	0.7225	8	1	0.7225
MN	D6300-2-1	ERR4097261	933848|Elphidium_margaritaceum	0.0056	0.0001	0.7162	2	2	0.5
MN	D6300-2-1	ERR4097261	1200864|Metschnikowia_fructicola_277	0.0351	0.0005	0.7102	3	1	0.7102
MN	D6300-2-1	ERR4097261	54551|Pichia_terricola	0.0191	0.0003	0.7087	6	1	0.7087
MN	D6300-2-1	ERR4097261	72548|Prymnesium_polylepis	0.0645	0.0009	0.702	3	1	0.702
MN	D6300-2-1	ERR4097261	292559|Lentinus_polychrous	0.0392	0.0006	0.698	8	1	0.698
MN	D6300-2-1	ERR4097261	171347|Termitomyces_eurrhizus	0.0104	0.0001	0.6924	5	1	0.6924
MN	D6300-2-1	ERR4097261	1443074|Hanseniaspora_nectarophila	0.0125	0.0002	0.6908	4	2	0.5113
MN	D6300-2-1	ERR4097261	391823|Candida_ascalaphidarum	0.0023	0	0.6838	2	2	0.5
MN	D6300-2-1	ERR4097261	282301|Macrostomum_lignano	0.0031	0	0.6667	2	2	0.3333
MN	D6300-2-1	ERR4097261	515479|Licmophora_paradoxa	0.0372	0.0005	0.6625	6	1	0.6625
MN	D6300-2-1	ERR4097261	984487|Suhomyces_tanzawaensis_NRRL_Y-17324	0.0044	0.0001	0.6592	2	1	0.6592
MN	D6300-2-1	ERR4097261	86630|Rhizopus_azygosporus	0.0625	0.0009	0.6492	2	1	0.6492
MN	D6300-2-1	ERR4097261	507511|Hyphopichia_heimii	0.0333	0.0005	0.6479	3	2	0.5563
MN	D6300-2-1	ERR4097261	984486|Babjeviella_inositovora_NRRL_Y-12698	0.1362	0.0019	0.6295	2	1	0.6295
MN	D6300-2-1	ERR4097261	54196|Alloascoidea_hylecoeti	0.0027	0	0.627	2	2	0.3135
MN	D6300-2-1	ERR4097261	74104|Kluyveromyces_nonfermentans	0.0089	0.0001	0.6263	2	2	0.4836
MN	D6300-2-1	ERR4097261	45581|Candida_rhagii	0.0048	0.0001	0.6198	3	3	0.3282
MN	D6300-2-1	ERR4097261	124430|Phaeomonas_parva	0.0209	0.0003	0.6063	4	1	0.6063
MN	D6300-2-1	ERR4097261	36028|Cyberlindnera_petersonii	0.0019	0	0.603	2	2	0.5
MN	D6300-2-1	ERR4097261	1658172|Emmonsia_sp_CAC-2015a	0.0075	0.0001	0.602	2	2	0.5
MN	D6300-2-1	ERR4097261	127549|Calcidiscus_leptoporus	0.0198	0.0003	0.5954	2	1	0.5954
MN	D6300-2-1	ERR4097261	5125|	0.0107	0.0001	0.5951	3	2	0.502
MN	D6300-2-1	ERR4097261	2508582|Wickerhamomyces_sp_NRRL_YB-2243	0.0064	0.0001	0.5848	2	2	0.4895
MN	D6300-2-1	ERR4097261	28549|Priceomyces_carsonii	0.0042	0.0001	0.5835	3	3	0.2621
MN	D6300-2-1	ERR4097261	101091|Choanephora_cucurbitarum	0.0066	0.0001	0.5818	7	1	0.5818
MN	D6300-2-1	ERR4097261	1864610|Spathaspora_sp_UFMG-CM-Y6060	0.0134	0.0002	0.5776	3	2	0.4203
MN	D6300-2-1	ERR4097261	186125|Fomitopsis_palustris	0.0033	0	0.576	2	1	0.576
MN	D6300-2-1	ERR4097261	1279482|Rhizopus_oryzae_99-892	0.0091	0.0001	0.576	2	1	0.576
MN	D6300-2-1	ERR4097261	73499|Lecanicillium_psalliotae	0.0043	0.0001	0.5722	3	2	0.4745
MN	D6300-2-1	ERR4097261	27323|Metschnikowia_hawaiiensis	0.0124	0.0002	0.5719	5	2	0.3511
MN	D6300-2-1	ERR4097261	1245528|Candida_maltosa_Xu316	0.0056	0.0001	0.5651	2	2	0.4836
MN	D6300-2-1	ERR4097261	1714833|Leucoagaricus_sp_SymCcos	0.0073	0.0001	0.5625	7	1	0.5625
MN	D6300-2-1	ERR4097261	2138086|Penicillium_sp_W3_MMC-2018	0.0051	0.0001	0.5558	7	1	0.5558
MN	D6300-2-1	ERR4097261	1095465|Bondarzewia_mesenterica	0.0048	0.0001	0.5423	4	2	0.4159
MN	D6300-2-1	ERR4097261	82516|Apiotrichum_gracile	0.0234	0.0003	0.5414	7	1	0.5414
MN	D6300-2-1	ERR4097261	181174|Cutaneotrichosporon_daszewskae	0.0251	0.0004	0.5381	7	1	0.5381
MN	D6300-2-1	ERR4097261	1967640|Claviceps_aff_purpurea	0.0067	0.0001	0.5381	4	1	0.5381
MN	D6300-2-1	ERR4097261	2056401|Nannochloris_sp_X1	0.022	0.0003	0.5144	2	1	0.5144
MN	D6300-2-1	ERR4097261	36016|Cyberlindnera_americana	0.0207	0.0003	0.5139	4	1	0.5139
MN	D6300-2-1	ERR4097261	489717|Ambrosiozyma_vanderkliftii	0.0246	0.0003	0.5069	3	2	0.3087
MN	D6300-2-1	ERR4097261	64660|Lyophyllum_decastes	0.0194	0.0003	0.5039	2	1	0.5039
MN	D6300-2-1	ERR4097261	27321|Metschnikowia_australis	0.0131	0.0002	0.5	1	1	0.5
MN	D6300-2-1	ERR4097261	2027527|Escovopsis_sp_Ae720	0.0119	0.0002	0.5	1	1	0.5
MN	D6300-2-1	ERR4097261	296588|Micromonas_bravo	0.0101	0.0001	0.5	2	1	0.5
MN	D6300-2-1	ERR4097261	2626738|Escovopsis	0.0124	0.0002	0.5	1	1	0.5
MN	D6300-2-1	ERR4097261	6573|Mizuhopecten_yessoensis	0.0201	0.0003	0.5	1	1	0.5
MN	D6300-2-1	ERR4097261	56484|Protomyces_lactucaedebilis	0.0061	0.0001	0.5	1	1	0.5
MN	D6300-2-1	ERR4097261	86788|Ramalina_intermedia	0.0038	0.0001	0.5	1	1	0.5
MN	D6300-2-1	ERR4097261	38833|Micromonas_pusilla	0.0093	0.0001	0.5	2	1	0.5
MN	D6300-2-1	ERR4097261	429562|Pythium_guiyangense	0.0386	0.0005	0.5	1	1	0.5
MN	D6300-2-1	ERR4097261	431241|Trichoderma_reesei_QM6a	0.0163	0.0002	0.5	1	1	0.5
MN	D6300-2-1	ERR4097261	44070|Botryozyma_nematodophila	0.0141	0.0002	0.5	1	1	0.5
MN	D6300-2-1	ERR4097261	475428|Ramalina_peruviana	0.0043	0.0001	0.5	1	1	0.5
MN	D6300-2-1	ERR4097261	1485010|Pythium_brassicum	0.0383	0.0005	0.5	1	1	0.5
MN	D6300-2-1	ERR4097261	130807|Danielozyma_ontarioensis	0.0168	0.0002	0.5	1	1	0.5
MN	D6300-2-1	ERR4097261	1357677|Mucor_racemosus_B9645	0.0082	0.0001	0.5	1	1	0.5
MN	D6300-2-1	ERR4097261	1357690|Basidiobolus_heterosporus_B8920	0.0129	0.0002	0.5	1	1	0.5
MN	D6300-2-1	ERR4097261	1577623|Mochlonyx_cinctipes	0.0231	0.0003	0.5	1	1	0.5
MN	D6300-2-1	ERR4097261	124412|Hypolimnas_misippus	0.0151	0.0002	0.5	1	1	0.5
MN	D6300-2-1	ERR4097261	1099808|Komagataella_populi	0.0026	0	0.5	1	1	0.5
MN	D6300-2-1	ERR4097261	1111081|Scheffersomyces_lignosus	0.0138	0.0002	0.5	1	1	0.5
MN	D6300-2-1	ERR4097261	324740|Kregervanrija_fluxuum	0.0033	0	0.4987	3	3	0.2499
MN	D6300-2-1	ERR4097261	1470871|Picochlorum_sp_SENEW3	0.0267	0.0004	0.4952	2	1	0.4952
MN	D6300-2-1	ERR4097261	249345|Picochlorum_oklahomense	0.0268	0.0004	0.4952	2	1	0.4952
MN	D6300-2-1	ERR4097261	2601844|Picochlorum_sp_BH_2019	0.0181	0.0003	0.4952	2	1	0.4952
MN	D6300-2-1	ERR4097261	1081107|Beauveria_brongniartii_RCEF_3172	0.0218	0.0003	0.4949	2	1	0.4949
MN	D6300-2-1	ERR4097261	2654413|Metschnikowia_sp_UFMG-CM-y6306	0.0183	0.0003	0.4944	1	1	0.4944
MN	D6300-2-1	ERR4097261	2081634|Phoma_sp_XZ068	0.0054	0.0001	0.4908	5	1	0.4908
MN	D6300-2-1	ERR4097261	45501|Priceomyces_castillae	0.0119	0.0002	0.4903	2	1	0.4903
MN	D6300-2-1	ERR4097261	56417|Metschnikowia_agaves	0.0422	0.0006	0.4859	2	1	0.4859
MN	D6300-2-1	ERR4097261	2259054|Metschnikowia_citriensis	0.0084	0.0001	0.4836	1	1	0.4836
MN	D6300-2-1	ERR4097261	4956|Zygosaccharomyces_rouxii	0.0059	0.0001	0.4836	1	1	0.4836
MN	D6300-2-1	ERR4097261	135832|Metschnikowia_lochheadii	0.0189	0.0003	0.4836	1	1	0.4836
MN	D6300-2-1	ERR4097261	436017|Ostreococcus_lucimarinus_CCE9901	0.0021	0	0.4831	1	1	0.4831
MN	D6300-2-1	ERR4097261	1734004|Saprochaete_fungicola	0.0106	0.0001	0.4801	1	1	0.4801
MN	D6300-2-1	ERR4097261	522693|Debaryomyces_subglobosus	0.0267	0.0004	0.4724	1	1	0.4724
MN	D6300-2-1	ERR4097261	100756|Hericium_coralloides	0.0022	0	0.4704	3	2	0.2712
MN	D6300-2-1	ERR4097261	72766|Formica	0.0157	0.0002	0.4688	1	1	0.4688
MN	D6300-2-1	ERR4097261	226302|Lachancea_kluyveri_NRRL_Y-12651	0.025	0.0004	0.4652	2	1	0.4652
MN	D6300-2-1	ERR4097261	2004952|Ophiocordyceps_camponoti-rufipedis	0.009	0.0001	0.4643	1	1	0.4643
MN	D6300-2-1	ERR4097261	108428|Neoscytalidium_dimidiatum	0.0049	0.0001	0.4595	6	1	0.4595
MN	D6300-2-1	ERR4097261	105713|Apiotrichum_veenhuisii	0.0036	0.0001	0.4595	6	3	0.2672
MN	D6300-2-1	ERR4097261	984485|Hyphopichia_burtonii_NRRL_Y-1933	0.0037	0.0001	0.4582	4	4	0.1531
MN	D6300-2-1	ERR4097261	92696|Steccherinum_ochraceum	0.0063	0.0001	0.448	5	1	0.448
MN	D6300-2-1	ERR4097261	306902|Clavispora_lusitaniae_ATCC_42720	0.0569	0.0008	0.4474	3	1	0.4474
MN	D6300-2-1	ERR4097261	334123|Phaeotremella_fagi	0.0023	0	0.4376	2	2	0.3274
MN	D6300-2-1	ERR4097261	103775|Drosophila_gunungcola	0.0059	0.0001	0.4333	2	2	0.3333
MN	D6300-2-1	ERR4097261	190371|Macrolepiota_dolichaula	0.0027	0	0.4314	2	2	0.3421
MN	D6300-2-1	ERR4097261	304220|Meyerozyma_athensensis	0.0034	0	0.4298	2	2	0.3241
MN	D6300-2-1	ERR4097261	58918|Golubevia_pallescens	0.0031	0	0.4172	4	1	0.4172
MN	D6300-2-1	ERR4097261	877506|Claviceps_paspali_RRC_1481	0.0049	0.0001	0.4091	2	1	0.4091
MN	D6300-2-1	ERR4097261	6334|Trichinella_spiralis	0.0038	0.0001	0.4091	2	1	0.4091
MN	D6300-2-1	ERR4097261	29911|Alternaria_brassicae	0.0031	0	0.408	3	2	0.2639
MN	D6300-2-1	ERR4097261	29902|Mrakia_frigida	0.0069	0.0001	0.4062	2	2	0.3463
MN	D6300-2-1	ERR4097261	1266666|Lachancea_nothofagi_CBS_11611	0.0269	0.0004	0.4004	4	1	0.4004
MN	D6300-2-1	ERR4097261	1263082|Lichtheimia_corymbifera_JMRCFSU9682	0.0054	0.0001	0.3882	4	1	0.3882
MN	D6300-2-1	ERR4097261	703135|Amanita_thiersii_Skay4041	0.0012	0	0.3861	3	2	0.2305
MN	D6300-2-1	ERR4097261	106004|Leucosporidium_creatinivorum	0.0028	0	0.3855	2	2	0.2
MN	D6300-2-1	ERR4097261	135456|Candida_ponderosae	0.0107	0.0002	0.375	3	2	0.2102
MN	D6300-2-1	ERR4097261	743788|Fomitopsis_pinicola_FP-58527_SS1	0.0084	0.0001	0.3718	4	2	0.2756
MN	D6300-2-1	ERR4097261	44445|Pseudo-nitzschia_australis	0.0052	0.0001	0.3663	3	1	0.3663
MN	D6300-2-1	ERR4097261	121466|Kurtzmaniella_cleridarum	0.014	0.0002	0.3651	1	1	0.3651
MN	D6300-2-1	ERR4097261	688394|Lichtheimia_ramosa	0.005	0.0001	0.3604	4	1	0.3604
MN	D6300-2-1	ERR4097261	1531966|Torrubiella_hemipterigena	0.0058	0.0001	0.3591	1	1	0.3591
MN	D6300-2-1	ERR4097261	2060905|Blastomyces_parvus	0.005	0.0001	0.3591	1	1	0.3591
MN	D6300-2-1	ERR4097261	1634478|Aquanectria_penicillioides	0.0142	0.0002	0.3591	1	1	0.3591
MN	D6300-2-1	ERR4097261	104414|Solicoccozyma_terricola	0.0032	0	0.3546	4	1	0.3546
MN	D6300-2-1	ERR4097261	65811|Cyberlindnera_maclurae	0.0091	0.0001	0.3539	3	1	0.3539
MN	D6300-2-1	ERR4097261	2494468|Fusarium_nanum	0.0048	0.0001	0.3535	4	1	0.3535
MN	D6300-2-1	ERR4097261	560360|Candida_wancherniae	0.0031	0	0.3505	1	1	0.3505
MN	D6300-2-1	ERR4097261	1379160|Lignosus_rhinocerotis_TM02	0.0015	0	0.3493	2	2	0.25
MN	D6300-2-1	ERR4097261	45518|Candida_aaseri	0.0016	0	0.3457	3	3	0.1428
MN	D6300-2-1	ERR4097261	71782|Holtermannia_corniformis	0.0036	0.0001	0.345	3	3	0.1267
MN	D6300-2-1	ERR4097261	7612|Pisaster_ochraceus	0.004	0.0001	0.3427	4	1	0.3427
MN	D6300-2-1	ERR4097261	47662|Trametes_villosa	0.0029	0	0.3399	1	1	0.3399
MN	D6300-2-1	ERR4097261	306582|Trametes_sp_AH28-2	0.0022	0	0.3399	1	1	0.3399
MN	D6300-2-1	ERR4097261	45357|Candida_haemulonis	0.0142	0.0002	0.3359	1	1	0.3359
MN	D6300-2-1	ERR4097261	454130|Aspergillus_calidoustus	0.0079	0.0001	0.3353	2	2	0.2542
MN	D6300-2-1	ERR4097261	1425883|Verticillium_tricorpus_MUCL_9792	0.0033	0	0.3333	1	1	0.3333
MN	D6300-2-1	ERR4097261	1036719|Verticillium	0.0034	0	0.3333	1	1	0.3333
MN	D6300-2-1	ERR4097261	1051617|Verticillium_zaregamsianum	0.0032	0	0.3333	1	1	0.3333
MN	D6300-2-1	ERR4097261	1194294|Hartaetosiga_balthica	0.0033	0	0.3333	1	1	0.3333
MN	D6300-2-1	ERR4097261	284591|Yarrowia_lipolytica_CLIB122	0.0026	0	0.3333	1	1	0.3333
MN	D6300-2-1	ERR4097261	29030|Drosophila_takahashii	0.0113	0.0002	0.3333	1	1	0.3333
MN	D6300-2-1	ERR4097261	30023|Drosophila_elegans	0.0113	0.0002	0.3333	1	1	0.3333
MN	D6300-2-1	ERR4097261	1527289|Yarrowia_yakushimensis	0.0029	0	0.3333	1	1	0.3333
MN	D6300-2-1	ERR4097261	217427|Lactarius_trivialis	0.0039	0.0001	0.3333	2	2	0.2405
MN	D6300-2-1	ERR4097261	1081108|Cordyceps_confragosa_RCEF_1005	0.0057	0.0001	0.333	1	1	0.333
MN	D6300-2-1	ERR4097261	2211645|Monosporascus_sp_MG133	0.014	0.0002	0.333	1	1	0.333
MN	D6300-2-1	ERR4097261	1658174|Blastomyces_percursus	0.0047	0.0001	0.333	1	1	0.333
MN	D6300-2-1	ERR4097261	172717|Triparma_eleuthera	0.0028	0	0.3326	2	2	0.1663
MN	D6300-2-1	ERR4097261	1807689|Metschnikowia_sp_M2Y3	0.0154	0.0002	0.3272	1	1	0.3272
MN	D6300-2-1	ERR4097261	51927|Candida_succiphila	0.0109	0.0002	0.3267	1	1	0.3267
MN	D6300-2-1	ERR4097261	54194|Phaffomyces_opuntiae	0.0046	0.0001	0.3263	2	2	0.1947
MN	D6300-2-1	ERR4097261	58627|Debaryomyces_fabryi	0.0022	0	0.324	2	2	0.25
MN	D6300-2-1	ERR4097261	285811|Pseudopyrenochaeta_lycopersici	0.009	0.0001	0.3231	3	1	0.3231
MN	D6300-2-1	ERR4097261	324739|Kregervanrija_delftensis	0.0031	0	0.3207	2	2	0.1973
MN	D6300-2-1	ERR4097261	239206|Trametes_polyzona	0.0023	0	0.3202	1	1	0.3202
MN	D6300-2-1	ERR4097261	29835|Saturnispora_dispora	0.004	0.0001	0.3184	1	1	0.3184
MN	D6300-2-1	ERR4097261	44074|Saprochaete_suaveolens	0.0125	0.0002	0.3159	3	1	0.3159
MN	D6300-2-1	ERR4097261	104411|Solicoccozyma_phenolica	0.0026	0	0.3154	3	1	0.3154
MN	D6300-2-1	ERR4097261	944289|Gymnopus_luxurians_FD-317_M1	0.0021	0	0.3135	2	2	0.1667
MN	D6300-2-1	ERR4097261	764103|Mixia_osmundae_IAM_14324	0.004	0.0001	0.3128	2	2	0.2189
MN	D6300-2-1	ERR4097261	45341|Raffaelea_albimanens	0.0027	0	0.3118	1	1	0.3118
MN	D6300-2-1	ERR4097261	619300|Spathaspora_passalidarum_NRRL_Y-27907	0.0418	0.0006	0.3087	2	1	0.3087
MN	D6300-2-1	ERR4097261	50265|Ogataea_naganishii	0.0107	0.0002	0.3083	1	1	0.3083
MN	D6300-2-1	ERR4097261	2164086|Blastomyces_sp_MA-2018	0.004	0.0001	0.3079	1	1	0.3079
MN	D6300-2-1	ERR4097261	175648|Coniferiporia_sulphurascens	0.0042	0.0001	0.3079	1	1	0.3079
MN	D6300-2-1	ERR4097261	1851551|	0.0043	0.0001	0.3063	3	1	0.3063
MN	D6300-2-1	ERR4097261	29001|Alternaria_brassicicola	0.0024	0	0.303	2	2	0.2454
MN	D6300-2-1	ERR4097261	129132|Cutaneotrichosporon_dermatis	0.0018	0	0.2958	4	3	0.1328
MN	D6300-2-1	ERR4097261	1266667|Lachancea_meyersii_CBS_8951	0.0043	0.0001	0.295	1	1	0.295
MN	D6300-2-1	ERR4097261	1274793|Rhizopus_stolonifer_B9770	0.0037	0.0001	0.2883	1	1	0.2883
MN	D6300-2-1	ERR4097261	1940568|Juglanconis_oblonga	0.0024	0	0.2882	1	1	0.2882
MN	D6300-2-1	ERR4097261	983644|Cordyceps_militaris_CM01	0.0023	0	0.2829	3	1	0.2829
MN	D6300-2-1	ERR4097261	36043|Lipomyces_lipofer	0.003	0	0.2805	1	1	0.2805
MN	D6300-2-1	ERR4097261	104675|Holtermanniella_nyarrowii	0.0043	0.0001	0.2802	1	1	0.2802
MN	D6300-2-1	ERR4097261	6313|Angiostrongylus_cantonensis	0.0013	0	0.2787	1	1	0.2787
MN	D6300-2-1	ERR4097261	1448310|Aspergillus_neoniger_CBS_115656	0.0019	0	0.2744	3	1	0.2744
MN	D6300-2-1	ERR4097261	1250332|Micoletzkya_japonica	0.014	0.0002	0.272	1	1	0.272
MN	D6300-2-1	ERR4097261	34458|Ganoderma_boninense	0.0115	0.0002	0.2685	3	1	0.2685
MN	D6300-2-1	ERR4097261	2492661|Diptera_sp_S2_005_002R2	0.0033	0	0.2667	3	1	0.2667
MN	D6300-2-1	ERR4097261	334819|Fusarium_verticillioides_7600	0.0014	0	0.2659	2	1	0.2659
MN	D6300-2-1	ERR4097261	120202|Daphnia_carinata	0.0035	0.0001	0.2642	3	1	0.2642
MN	D6300-2-1	ERR4097261	51918|Candida_vartiovaarae	0.0024	0	0.2637	3	2	0.1745
MN	D6300-2-1	ERR4097261	97485|Prymnesium_parvum	0.0032	0	0.2637	2	1	0.2637
MN	D6300-2-1	ERR4097261	357447|Aspergillus_westerdijkiae	0.0034	0	0.2625	1	1	0.2625
MN	D6300-2-1	ERR4097261	181527|Pluteus_cervinus	0.0037	0.0001	0.2618	3	1	0.2618
MN	D6300-2-1	ERR4097261	64647|Actinomucor_elegans	0.0037	0.0001	0.2609	3	1	0.2609
MN	D6300-2-1	ERR4097261	68746|Stropharia_rugosoannulata	0.0005	0	0.2555	2	2	0.1375
MN	D6300-2-1	ERR4097261	6210|Echinococcus_granulosus	0.002	0	0.2554	3	1	0.2554
MN	D6300-2-1	ERR4097261	13370|Brettanomyces_naardenensis	0.0035	0.0001	0.2536	2	1	0.2536
MN	D6300-2-1	ERR4097261	135208|Hericium_alpestre	0.0014	0	0.2534	1	1	0.2534
MN	D6300-2-1	ERR4097261	402676|Schizosaccharomyces_japonicus_yFS275	0.0084	0.0001	0.2529	1	1	0.2529
MN	D6300-2-1	ERR4097261	35677|Pelagomonas_calceolata	0.0018	0	0.25	1	1	0.25
MN	D6300-2-1	ERR4097261	1305767|Saccharomycopsis_fodiens	0.0021	0	0.25	1	1	0.25
MN	D6300-2-1	ERR4097261	329046|Rhizoclosmatium_globosum	0.0014	0	0.2499	3	1	0.2499
MN	D6300-2-1	ERR4097261	78156|Pseudogymnoascus	0.006	0.0001	0.2498	3	1	0.2498
MN	D6300-2-1	ERR4097261	1457513|Amanita_inopinata_Kibby_2008	0.0146	0.0002	0.2464	2	1	0.2464
MN	D6300-2-1	ERR4097261	1388766|Aspergillus_ruber_CBS_135680	0.0032	0	0.2458	1	1	0.2458
MN	D6300-2-1	ERR4097261	1160497|Aspergillus_glaucus_CBS_51665	0.0032	0	0.2458	1	1	0.2458
MN	D6300-2-1	ERR4097261	1437433|Pseudogymnoascus_sp_VKM_F-3557	0.0041	0.0001	0.2454	1	1	0.2454
MN	D6300-2-1	ERR4097261	1420908|Pseudogymnoascus_sp_VKM_F-4514_FW-929	0.0042	0.0001	0.2454	1	1	0.2454
MN	D6300-2-1	ERR4097261	100951|Naganishia_albida	0.0049	0.0001	0.2454	2	1	0.2454
MN	D6300-2-1	ERR4097261	1041608|Wickerhamomyces_hampshirensis	0.0018	0	0.2441	2	2	0.1687
MN	D6300-2-1	ERR4097261	1290454|Mucor_irregularis_B50	0.0021	0	0.2435	3	1	0.2435
MN	D6300-2-1	ERR4097261	1807681|Candida_ipomoeae	0.0063	0.0001	0.2432	1	1	0.2432
MN	D6300-2-1	ERR4097261	211098|Hanseniaspora_lachancei	0.0009	0	0.2429	2	2	0.1429
MN	D6300-2-1	ERR4097261	135514|Exophiala_calicioides	0.0042	0.0001	0.2418	1	1	0.2418
MN	D6300-2-1	ERR4097261	69771|Penicillium_decumbens	0.002	0	0.2413	1	1	0.2413
MN	D6300-2-1	ERR4097261	1274790|Apophysomyces_trapeziformis_B9324	0.003	0	0.2411	3	1	0.2411
MN	D6300-2-1	ERR4097261	1701548|Spathaspora_boniae	0.0113	0.0002	0.241	2	1	0.241
MN	D6300-2-1	ERR4097261	29893|Auricularia_polytricha	0.005	0.0001	0.241	1	1	0.241
MN	D6300-2-1	ERR4097261	1082188|Strombidium_rassoulzadegani	0.0148	0.0002	0.2369	1	1	0.2369
MN	D6300-2-1	ERR4097261	1538716|Pristionchus_fissidentatus	0.0054	0.0001	0.2369	1	1	0.2369
MN	D6300-2-1	ERR4097261	6853|Tachypleus_tridentatus	0.001	0	0.2362	1	1	0.2362
MN	D6300-2-1	ERR4097261	6852|Tachypleus_gigas	0.001	0	0.2362	1	1	0.2362
MN	D6300-2-1	ERR4097261	6848|Carcinoscorpius_rotundicauda	0.001	0	0.2362	1	1	0.2362
MN	D6300-2-1	ERR4097261	374759|Neoboletus_magnificus	0.0078	0.0001	0.2344	2	2	0.1524
MN	D6300-2-1	ERR4097261	265554|Amphora_coffeiformis	0.01	0.0001	0.2271	2	1	0.2271
MN	D6300-2-1	ERR4097261	994086|Hydnomerulius_pinastri_MD-312	0.0013	0	0.2257	3	2	0.1363
MN	D6300-2-1	ERR4097261	933388|Penicillium_oxalicum_114-2	0.0019	0	0.2249	1	1	0.2249
MN	D6300-2-1	ERR4097261	112498|Ramularia_collo-cygni	0.0028	0	0.2246	2	1	0.2246
MN	D6300-2-1	ERR4097261	6832|Tigriopus_californicus	0.0026	0	0.2217	2	1	0.2217
MN	D6300-2-1	ERR4097261	464988|Hemiselmis_andersenii	0.0012	0	0.2165	2	2	0.1082
MN	D6300-2-1	ERR4097261	37096|Rhodomonas	0.0151	0.0002	0.2153	1	1	0.2153
MN	D6300-2-1	ERR4097261	1357693|Saksenaea_oblongispora_B3353	0.001	0	0.2132	2	1	0.2132
MN	D6300-2-1	ERR4097261	937605|Hymenopellis	0.0043	0.0001	0.2074	1	1	0.2074
MN	D6300-2-1	ERR4097261	460523|Ogataea_polymorpha	0.0031	0	0.2052	1	1	0.2052
MN	D6300-2-1	ERR4097261	354590|Rhodomonas_lens	0.0106	0.0001	0.2052	2	1	0.2052
MN	D6300-2-1	ERR4097261	7456|Polistes	0.0115	0.0002	0.2025	1	1	0.2025
MN	D6300-2-1	ERR4097261	1448317|Aspergillus_costaricaensis_CBS_115574	0.0014	0	0.2023	2	1	0.2023
MN	D6300-2-1	ERR4097261	1448314|Aspergillus_eucalypticola_CBS_122712	0.0014	0	0.2023	2	1	0.2023
MN	D6300-2-1	ERR4097261	1314773|Sodiomyces_alkalinus_F11	0.0033	0	0.2	2	2	0.1
MN	D6300-2-1	ERR4097261	45589|Scheffersomyces_shehatae	0.0013	0	0.2	1	1	0.2
MN	D6300-2-1	ERR4097261	53646|Starmera_quercuum	0.0015	0	0.2	1	1	0.2
MN	D6300-2-1	ERR4097261	444778|Yarrowia_phangngaensis	0.0184	0.0003	0.1982	1	1	0.1982
MN	D6300-2-1	ERR4097261	418784|Candida_pseudohaemulonis	0.0178	0.0003	0.1982	1	1	0.1982
MN	D6300-2-1	ERR4097261	573826|Candida_dubliniensis_CD36	0.0037	0.0001	0.1973	1	1	0.1973
MN	D6300-2-1	ERR4097261	706561|Hortaea_thailandica	0.004	0.0001	0.1968	1	1	0.1968
MN	D6300-2-1	ERR4097261	33196|Botrytis	0.0035	0	0.1962	1	1	0.1962
MN	D6300-2-1	ERR4097261	278943|Botrytis_hyacinthi	0.0035	0	0.1962	1	1	0.1962
MN	D6300-2-1	ERR4097261	278944|Botryotinia_narcissicola	0.0035	0	0.1962	1	1	0.1962
MN	D6300-2-1	ERR4097261	38488|Botryotinia_calthae	0.0035	0	0.1962	1	1	0.1962
MN	D6300-2-1	ERR4097261	1328758|Lentinus_tigrinus_ALCF2SS1-7	0.0111	0.0002	0.196	2	1	0.196
MN	D6300-2-1	ERR4097261	45133|Lasiodiplodia_theobromae	0.0011	0	0.1952	2	2	0.1195
MN	D6300-2-1	ERR4097261	98310|Sinonovacula_constricta	0.0021	0	0.1948	1	1	0.1948
MN	D6300-2-1	ERR4097261	1424426|Lanzia_echinophila	0.0022	0	0.1939	1	1	0.1939
MN	D6300-2-1	ERR4097261	1353952|Calocera_cornea_HHB12733	0.0028	0	0.1937	2	1	0.1937
MN	D6300-2-1	ERR4097261	36026|Ogataea_minuta	0.0024	0	0.1922	1	1	0.1922
MN	D6300-2-1	ERR4097261	931006|Beauveria_pseudobassiana	0.0015	0	0.1912	2	1	0.1912
MN	D6300-2-1	ERR4097261	34467|Ganoderma_tsugae	0.0014	0	0.1901	2	2	0.0993
MN	D6300-2-1	ERR4097261	34475|Fomitopsis_rosea	0.0028	0	0.1899	2	1	0.1899
MN	D6300-2-1	ERR4097261	655827|Metarhizium_acridum_CQMa_102	0.0007	0	0.1897	2	2	0.0966
MN	D6300-2-1	ERR4097261	71784|Naematelia_encephala	0.0012	0	0.1869	1	1	0.1869
MN	D6300-2-1	ERR4097261	61186|Monilinia_laxa	0.0015	0	0.1869	1	1	0.1869
MN	D6300-2-1	ERR4097261	1344416|Gonapodya_prolifera_JEL478	0.0025	0	0.1831	2	1	0.1831
MN	D6300-2-1	ERR4097261	1699422|Spathaspora_xylofermentans	0.0038	0.0001	0.1827	2	2	0.1063
MN	D6300-2-1	ERR4097261	1928479|Rhodotorula_sp_FNED7-22	0.0016	0	0.1778	1	1	0.1778
MN	D6300-2-1	ERR4097261	420782|Chaetoceros_dichaeta	0.0033	0	0.1764	1	1	0.1764
MN	D6300-2-1	ERR4097261	474922|Colletotrichum_gloeosporioides	0.0019	0	0.1757	2	2	0.1
MN	D6300-2-1	ERR4097261	1450539|Aspergillus_saccharolyticus_JOP_1030-1	0.0017	0	0.1755	2	1	0.1755
MN	D6300-2-1	ERR4097261	985895|Leptosphaeria_maculans_JN3	0.0021	0	0.1754	2	1	0.1754
MN	D6300-2-1	ERR4097261	69788|Penicillium_sclerotiorum	0.0021	0	0.1744	2	1	0.1744
MN	D6300-2-1	ERR4097261	2562440|Byssochlamys_sp_IMV_00045	0.0024	0	0.1737	2	1	0.1737
MN	D6300-2-1	ERR4097261	5550|Trichophyton	0.0003	0	0.1727	2	2	0.1
MN	D6300-2-1	ERR4097261	391826|Candida_corydali	0.0012	0	0.1701	1	1	0.1701
MN	D6300-2-1	ERR4097261	186038|Fragilariopsis_kerguelensis	0.0023	0	0.1686	1	1	0.1686
MN	D6300-2-1	ERR4097261	685588|Galerina_marginata_CBS_33988	0.0019	0	0.1682	1	1	0.1682
MN	D6300-2-1	ERR4097261	81533|Acanthoeca_spectabilis	0.0038	0.0001	0.1667	1	1	0.1667
MN	D6300-2-1	ERR4097261	985143|Zymoseptoria_pseudotritici_STIR04_431	0.007	0.0001	0.1667	1	1	0.1667
MN	D6300-2-1	ERR4097261	43265|Cordyceps_javanica	0.004	0.0001	0.1666	1	1	0.1666
MN	D6300-2-1	ERR4097261	1486889|Polyblepharides_amylifera	0.0015	0	0.1665	1	1	0.1665
MN	D6300-2-1	ERR4097261	1077150|Erythrolobus_australicus	0.0064	0.0001	0.1663	1	1	0.1663
MN	D6300-2-1	ERR4097261	914234|Gelatoporia_subvermispora_B	0.0025	0	0.1662	2	1	0.1662
MN	D6300-2-1	ERR4097261	5079|Penicillium_janthinellum	0.0022	0	0.1644	2	1	0.1644
MN	D6300-2-1	ERR4097261	1580835|Davidsoniella_eucalypti	0.0067	0.0001	0.1619	1	1	0.1619
MN	D6300-2-1	ERR4097261	470921|Creolimax_fragrantissima	0.0033	0	0.1612	1	1	0.1612
MN	D6300-2-1	ERR4097261	5581|Beauveria	0.0045	0.0001	0.1598	1	1	0.1598
MN	D6300-2-1	ERR4097261	240176|Coprinopsis_cinerea_okayama7-130	0.0035	0	0.1576	2	2	0.094
MN	D6300-2-1	ERR4097261	519352|Echinococcus_canadensis	0.0015	0	0.1568	2	1	0.1568
MN	D6300-2-1	ERR4097261	1571157|Coniochaeta_sp_2T21	0.0014	0	0.1556	1	1	0.1556
MN	D6300-2-1	ERR4097261	113399|Amauroascus_mutatus	0.0006	0	0.1539	1	1	0.1539
MN	D6300-2-1	ERR4097261	63605|Percolomonas_cosmopolitus	0.0064	0.0001	0.1522	1	1	0.1522
MN	D6300-2-1	ERR4097261	671987|Exserohilum_turcica_Et28A	0.0041	0.0001	0.1502	2	1	0.1502
MN	D6300-2-1	ERR4097261	861556|Kluyveromyces_wickerhamii_UCD_54-210	0.0225	0.0003	0.1484	1	1	0.1484
MN	D6300-2-1	ERR4097261	5368|	0.0122	0.0002	0.148	1	1	0.148
MN	D6300-2-1	ERR4097261	476441|Pseudo-nitzschia_heimii	0.0006	0	0.1477	1	1	0.1477
MN	D6300-2-1	ERR4097261	2013060|Lecanicillium_sp_LEC01	0.0013	0	0.1467	1	1	0.1467
MN	D6300-2-1	ERR4097261	1357681|Conidiobolus_incongruus_B7586	0.0028	0	0.1467	1	1	0.1467
MN	D6300-2-1	ERR4097261	2048520|Pleurotus_ostreatoroseus	0.0007	0	0.1449	1	1	0.1449
MN	D6300-2-1	ERR4097261	63396|Ustilago_cynodontis	0.0044	0.0001	0.1445	1	1	0.1445
MN	D6300-2-1	ERR4097261	264083|Clavaria_fumosa	0.0017	0	0.1429	1	1	0.1429
MN	D6300-2-1	ERR4097261	51511|Ciona_savignyi	0.0019	0	0.1429	1	1	0.1429
MN	D6300-2-1	ERR4097261	76198|Papilio_memnon	0.001	0	0.1428	1	1	0.1428
MN	D6300-2-1	ERR4097261	76194|Papilio_polytes	0.001	0	0.1428	1	1	0.1428
MN	D6300-2-1	ERR4097261	1046750|Citeromyces_hawaiiensis	0.0023	0	0.1422	2	1	0.1422
MN	D6300-2-1	ERR4097261	271357|Candida_gorgasii	0.0016	0	0.1415	1	1	0.1415
MN	D6300-2-1	ERR4097261	45264|Acropora_millepora	0.0011	0	0.1412	1	1	0.1412
MN	D6300-2-1	ERR4097261	6689|Penaeus_vannamei	0.0021	0	0.1403	1	1	0.1403
MN	D6300-2-1	ERR4097261	741705|Coniophora_puteana_RWD-64-598_SS2	0.0049	0.0001	0.1389	1	1	0.1389
MN	D6300-2-1	ERR4097261	108572|Armillaria_fuscipes	0.0006	0	0.1369	1	1	0.1369
MN	D6300-2-1	ERR4097261	1036760|Aciculosporium_take_MAFF-241224	0.0042	0.0001	0.1312	1	1	0.1312
MN	D6300-2-1	ERR4097261	1924737|Salpingoeca_kvevrii	0.0043	0.0001	0.1312	1	1	0.1312
MN	D6300-2-1	ERR4097261	155012|Sarcodon_aspratus	0.0048	0.0001	0.1295	1	1	0.1295
MN	D6300-2-1	ERR4097261	2175968|Sarcodon_sp_MG97	0.005	0.0001	0.1295	1	1	0.1295
MN	D6300-2-1	ERR4097261	2018698|Mycena_citricolor	0.0041	0.0001	0.1295	1	1	0.1295
MN	D6300-2-1	ERR4097261	77044|Rosellinia_necatrix	0.0018	0	0.1284	2	1	0.1284
MN	D6300-2-1	ERR4097261	1279116|Nakaseomyces_bacillisporus_CBS_7720	0.0046	0.0001	0.1279	1	1	0.1279
MN	D6300-2-1	ERR4097261	1158023|Astrosyne_radiata	0.0053	0.0001	0.1255	1	1	0.1255
MN	D6300-2-1	ERR4097261	315946|Scedosporium_aurantiacum	0.0015	0	0.1247	1	1	0.1247
MN	D6300-2-1	ERR4097261	57679|Cutaneotrichosporon_curvatum	0.0025	0	0.1245	1	1	0.1245
MN	D6300-2-1	ERR4097261	68775|Crucibulum_laeve	0.0035	0.0001	0.1236	2	1	0.1236
MN	D6300-2-1	ERR4097261	166050|Zygosaccharomyces_kombuchaensis	0.004	0.0001	0.1231	1	1	0.1231
MN	D6300-2-1	ERR4097261	36040|Barnettozyma_pratensis	0.0052	0.0001	0.1229	1	1	0.1229
MN	D6300-2-1	ERR4097261	64517|Rhizophlyctis_rosea	0.0005	0	0.1211	1	1	0.1211
MN	D6300-2-1	ERR4097261	5480|Candida_parapsilosis	0.0009	0	0.1209	1	1	0.1209
MN	D6300-2-1	ERR4097261	990650|Sphaerobolus_stellatus_SS14	0.0046	0.0001	0.1204	1	1	0.1204
MN	D6300-2-1	ERR4097261	796604|Microbotryum_silenes-dioicae	0.0045	0.0001	0.1204	1	1	0.1204
MN	D6300-2-1	ERR4097261	216892|Hartaetosiga_gracilis	0.0008	0	0.1195	1	1	0.1195
MN	D6300-2-1	ERR4097261	280322|Diplodia_scrobiculata	0.0008	0	0.1195	1	1	0.1195
MN	D6300-2-1	ERR4097261	1400760|Diplodia_sapinea_CMW_190	0.0008	0	0.1195	1	1	0.1195
MN	D6300-2-1	ERR4097261	420778|Diplodia_seriata	0.0008	0	0.1195	1	1	0.1195
MN	D6300-2-1	ERR4097261	232287|Telonema_subtile	0.0005	0	0.1189	1	1	0.1189
MN	D6300-2-1	ERR4097261	1266715|Neurospora_terricola_FGSC_1889	0.0082	0.0001	0.1188	1	1	0.1188
MN	D6300-2-1	ERR4097261	1974281|Rachicladosporium_sp_CCFEE_5018	0.0075	0.0001	0.1188	1	1	0.1188
MN	D6300-2-1	ERR4097261	111643|Alectoria_sarmentosa	0.0018	0	0.1167	1	1	0.1167
MN	D6300-2-1	ERR4097261	2607230|Agaricales_sp_HM26-F1	0.004	0.0001	0.1155	1	1	0.1155
MN	D6300-2-1	ERR4097261	90268|Apophysomyces	0.0016	0	0.1147	1	1	0.1147
MN	D6300-2-1	ERR4097261	665115|Shiraia_sp_slf14	0.0008	0	0.1125	2	1	0.1125
MN	D6300-2-1	ERR4097261	5319|Irpex_lacteus	0.0041	0.0001	0.1116	1	1	0.1116
MN	D6300-2-1	ERR4097261	38822|Pteridomonas_danica	0.0023	0	0.1107	1	1	0.1107
MN	D6300-2-1	ERR4097261	34364|Trigonopsis_variabilis	0.001	0	0.1103	1	1	0.1103
MN	D6300-2-1	ERR4097261	157292|Ogataea_pilisensis	0.0083	0.0001	0.11	1	1	0.11
MN	D6300-2-1	ERR4097261	229219|Blastomyces	0.0007	0	0.1094	1	1	0.1094
MN	D6300-2-1	ERR4097261	2080615|Eurotiomycetes_sp_MA_6038	0.0004	0	0.1085	1	1	0.1085
MN	D6300-2-1	ERR4097261	2080616|Eurotiomycetes_sp_MA_6039	0.0004	0	0.1085	1	1	0.1085
MN	D6300-2-1	ERR4097261	374047|Helicotheca_tamesis	0.0043	0.0001	0.1082	1	1	0.1082
MN	D6300-2-1	ERR4097261	1848828|Micromonas_polaris	0.0008	0	0.1082	1	1	0.1082
MN	D6300-2-1	ERR4097261	88271|Picocystis_salinarum	0.0009	0	0.1082	1	1	0.1082
MN	D6300-2-1	ERR4097261	240364|Chaetoceros_neogracilis	0.0019	0	0.1082	1	1	0.1082
MN	D6300-2-1	ERR4097261	933994|Spencermartinsiella_europaea	0.0005	0	0.1082	1	1	0.1082
MN	D6300-2-1	ERR4097261	86838|Rhodotorula_paludigena	0.0009	0	0.1067	1	1	0.1067
MN	D6300-2-1	ERR4097261	1400345|Helminthosporium_solani_B-AC-16A	0.0004	0	0.1061	1	1	0.1061
MN	D6300-2-1	ERR4097261	1323752|Candida_golubevii	0.0015	0	0.1057	1	1	0.1057
MN	D6300-2-1	ERR4097261	766949|Hanseniaspora_valbyensis_NRRL_Y-1626	0.0039	0.0001	0.1045	1	1	0.1045
MN	D6300-2-1	ERR4097261	479092|Yarrowia_alimentaria	0.0004	0	0.1041	1	1	0.1041
MN	D6300-2-1	ERR4097261	55307|Tuber_indicum	0.0009	0	0.1033	1	1	0.1033
MN	D6300-2-1	ERR4097261	1157616|Hortaea_werneckii_EXF-2000	0.0009	0	0.1033	1	1	0.1033
MN	D6300-2-1	ERR4097261	39416|Tuber_melanosporum	0.0009	0	0.1033	1	1	0.1033
MN	D6300-2-1	ERR4097261	1382522|Kuraishia_capsulata_CBS_1993	0.0007	0	0.1033	1	1	0.1033
MN	D6300-2-1	ERR4097261	28983|	0.0025	0	0.103	1	1	0.103
MN	D6300-2-1	ERR4097261	77926|Hemiselmis_rufescens	0.0061	0.0001	0.1026	1	1	0.1026
MN	D6300-2-1	ERR4097261	1448321|Aspergillus_heteromorphus_CBS_11755	0.0013	0	0.1022	1	1	0.1022
MN	D6300-2-1	ERR4097261	117534|Eulimnadia_texana	0.0004	0	0.1	1	1	0.1
MN	D6300-2-1	ERR4097261	523103|Trichophyton_mentagrophytes	0.0003	0	0.1	1	1	0.1
MN	D6300-2-1	ERR4097261	559882|Trichophyton_equinum_CBS_12797	0.0003	0	0.1	1	1	0.1
MN	D6300-2-1	ERR4097261	1346820|Thielaviopsis_euricoi	0.0024	0	0.1	1	1	0.1
MN	D6300-2-1	ERR4097261	5464|Colletotrichum_musae	0.0025	0	0.1	1	1	0.1
MN	D6300-2-1	ERR4097261	60717|Drosophila_punjabiensis	0.0004	0	0.1	1	1	0.1
MN	D6300-2-1	ERR4097261	51912|Trichothecium_sympodiale	0.0022	0	0.1	1	1	0.1
MN	D6300-2-1	ERR4097261	5163|Ophiostoma_ips	0.0022	0	0.1	1	1	0.1
MN	D6300-2-1	ERR4097261	5088|Thermoascus_crustaceus	0.0005	0	0.1	1	1	0.1
MN	D6300-2-1	ERR4097261	508457|Trichothecium_ovalisporum	0.0022	0	0.1	1	1	0.1
MN	D6300-2-1	ERR4097261	47315|Drosophila_auraria	0.0004	0	0.1	1	1	0.1
MN	D6300-2-1	ERR4097261	47278|Trichothecium_roseum	0.0023	0	0.1	1	1	0.1
MN	D6300-2-1	ERR4097261	67533|Drosophila_rufa	0.0004	0	0.1	1	1	0.1
MN	D6300-2-1	ERR4097261	67531|Drosophila_lacteicornis	0.0004	0	0.1	1	1	0.1
MN	D6300-2-1	ERR4097261	663331|Trichophyton_benhamiae_CBS_112371	0.0003	0	0.1	1	1	0.1
MN	D6300-2-1	ERR4097261	663202|Trichophyton_verrucosum_HKI_0517	0.0003	0	0.1	1	1	0.1
MN	D6300-2-1	ERR4097261	647933|Trichophyton_tonsurans_CBS_112818	0.0003	0	0.1	1	1	0.1
MN	D6300-2-1	ERR4097261	1938904|Colletotrichum_sp_JS-367	0.0025	0	0.1	1	1	0.1
MN	D6300-2-1	ERR4097261	2051560|Magnaporthales_sp_P1609	0.0023	0	0.1	1	1	0.1
MN	D6300-2-1	ERR4097261	2021124|Botryosphaeria_kuwatsukai	0.0005	0	0.1	1	1	0.1
MN	D6300-2-1	ERR4097261	182092|Botrytis_fabae	0.0004	0	0.1	1	1	0.1
MN	D6300-2-1	ERR4097261	154832|Drosophila_asahinai	0.0004	0	0.1	1	1	0.1
MN	D6300-2-1	ERR4097261	137072|Drosophila_kanapiae	0.0004	0	0.1	1	1	0.1
MN	D6300-2-1	ERR4097261	332648|Botrytis_cinerea_B0510	0.0004	0	0.1	1	1	0.1
MN	D6300-2-1	ERR4097261	283909|Capitella_teleta	0.0005	0	0.1	1	1	0.1
MN	D6300-2-1	ERR4097261	103765|Drosophila_bocki	0.0004	0	0.1	1	1	0.1
MN	D6300-2-1	ERR4097261	1215338|Trichophyton_interdigitale_MR816	0.0003	0	0.1	1	1	0.1
MN	D6300-2-1	ERR4097261	44412|Fusarium_beomiforme	0.003	0	0.0994	1	1	0.0994
MN	D6300-2-1	ERR4097261	1028729|Fusarium_pseudograminearum_CS3096	0.003	0	0.0994	1	1	0.0994
MN	D6300-2-1	ERR4097261	61284|Fusarium_tricinctum	0.003	0	0.0994	1	1	0.0994
MN	D6300-2-1	ERR4097261	1580211|Fusarium_sp_JS626	0.003	0	0.0994	1	1	0.0994
MN	D6300-2-1	ERR4097261	1686168|Sarocladium_brachiariae	0.003	0	0.0994	1	1	0.0994
MN	D6300-2-1	ERR4097261	81058|Tinctoporellus_epimiltinus	0.0013	0	0.0993	1	1	0.0993
MN	D6300-2-1	ERR4097261	5324|Trametes	0.0013	0	0.0993	1	1	0.0993
MN	D6300-2-1	ERR4097261	36056|Boletus_edulis	0.0014	0	0.0993	1	1	0.0993
MN	D6300-2-1	ERR4097261	94208|Tolypocladium_paradoxum	0.0013	0	0.0993	1	1	0.0993
MN	D6300-2-1	ERR4097261	1501327|Tolypocladium_sp_Sup5_PDA-1	0.0013	0	0.0993	1	1	0.0993
MN	D6300-2-1	ERR4097261	2067060|fungal_sp_Mo6-1	0.0013	0	0.0993	1	1	0.0993
MN	D6300-2-1	ERR4097261	165778|Nakataea_oryzae	0.0013	0	0.0993	1	1	0.0993
MN	D6300-2-1	ERR4097261	1163406|Tolypocladium_ophioglossoides_CBS_100239	0.0013	0	0.0993	1	1	0.0993
MN	D6300-2-1	ERR4097261	29909|Tolypocladium	0.0013	0	0.0993	1	1	0.0993
MN	D6300-2-1	ERR4097261	58919|Tilletiopsis_washingtonensis	0.0012	0	0.0993	1	1	0.0993
MN	D6300-2-1	ERR4097261	1635095|Albophoma_yamanashiensis	0.0013	0	0.0993	1	1	0.0993
MN	D6300-2-1	ERR4097261	45235|Tolypocladium_capitatum	0.0013	0	0.0993	1	1	0.0993
MN	D6300-2-1	ERR4097261	230819|Coprinopsis_marcescibilis	0.0011	0	0.0984	1	1	0.0984
MN	D6300-2-1	ERR4097261	2562442|Beauveria_sp_IMV_00265	0.0006	0	0.0977	1	1	0.0977
MN	D6300-2-1	ERR4097261	1182543|Cladophialophora_psammophila_CBS_110553	0.0034	0	0.0975	1	1	0.0975
MN	D6300-2-1	ERR4097261	265543|Minutocellus_polymorphus	0.0016	0	0.0974	1	1	0.0974
MN	D6300-2-1	ERR4097261	2282107|Pyrrhoderma_noxium	0.0009	0	0.0968	1	1	0.0968
MN	D6300-2-1	ERR4097261	64608|Agrocybe_cylindracea	0.0009	0	0.0968	1	1	0.0968
MN	D6300-2-1	ERR4097261	109331|Citeromyces_siamensis	0.0009	0	0.0967	1	1	0.0967
MN	D6300-2-1	ERR4097261	152502|Fusarium_hostae	0.0014	0	0.0967	1	1	0.0967
MN	D6300-2-1	ERR4097261	650164|Phanerochaete_carnosa_HHB-10118-sp	0.0007	0	0.0966	1	1	0.0966
MN	D6300-2-1	ERR4097261	1081103|Metarhizium_album_ARSEF_1941	0.0008	0	0.0966	1	1	0.0966
MN	D6300-2-1	ERR4097261	45599|Candida_torresii	0.0039	0.0001	0.0961	1	1	0.0961
MN	D6300-2-1	ERR4097261	108892|Sanghuangporus_baumii	0.0008	0	0.0959	1	1	0.0959
MN	D6300-2-1	ERR4097261	1314807|Dendrothele_bispora_CBS_96296	0.0018	0	0.0955	1	1	0.0955
MN	D6300-2-1	ERR4097261	53937|Ogataea_nonfermentans	0.0017	0	0.0955	1	1	0.0955
MN	D6300-2-1	ERR4097261	38037|Rhynchosporium	0.003	0	0.0953	1	1	0.0953
MN	D6300-2-1	ERR4097261	914237|Rhynchosporium_commune	0.003	0	0.0953	1	1	0.0953
MN	D6300-2-1	ERR4097261	1365887|Zygosaccharomyces_pseudobailii	0.0015	0	0.0942	1	1	0.0942
MN	D6300-2-1	ERR4097261	1357687|Umbelopsis_isabellina_B7317	0.001	0	0.0936	1	1	0.0936
MN	D6300-2-1	ERR4097261	930091|Bipolaris_victoriae_FI3	0.0013	0	0.0924	1	1	0.0924
MN	D6300-2-1	ERR4097261	930089|Bipolaris_zeicola_26-R-13	0.001	0	0.0924	1	1	0.0924
MN	D6300-2-1	ERR4097261	1367422|Fonsecaea_erecta	0.0031	0	0.0919	1	1	0.0919
MN	D6300-2-1	ERR4097261	336963|Uncinocarpus_reesii_1704	0.0032	0	0.0919	1	1	0.0919
MN	D6300-2-1	ERR4097261	1663500|Pezicula_radicicola	0.0025	0	0.0918	1	1	0.0918
MN	D6300-2-1	ERR4097261	2447956|Antrodiella_citrinella	0.0013	0	0.0916	1	1	0.0916
MN	D6300-2-1	ERR4097261	1223555|Pythium_aphanidermatum_DAOM_BR444	0.0008	0	0.0907	1	1	0.0907
MN	D6300-2-1	ERR4097261	5529|Metarhizium	0.0008	0	0.09	1	1	0.09
MN	D6300-2-1	ERR4097261	1635097|Didymobotryum_rigidum	0.0013	0	0.0895	1	1	0.0895
MN	D6300-2-1	ERR4097261	35525|Daphnia_magna	0.0011	0	0.0893	1	1	0.0893
MN	D6300-2-1	ERR4097261	1156965|Wickerhamomyces_canadensis	0.0019	0	0.0883	1	1	0.0883
MN	D6300-2-1	ERR4097261	644589|Alternaria_gansuensis	0.0009	0	0.0881	1	1	0.0881
MN	D6300-2-1	ERR4097261	44073|Blastobotrys_niveus	0.0031	0	0.088	1	1	0.088
MN	D6300-2-1	ERR4097261	27923|Mnemiopsis_leidyi	0.0008	0	0.0876	1	1	0.0876
MN	D6300-2-1	ERR4097261	5414|Erythrobasidium_hasegawianum	0.0007	0	0.0876	1	1	0.0876
MN	D6300-2-1	ERR4097261	1440115|Paralagenidium_karlingii	0.002	0	0.0861	1	1	0.0861
MN	D6300-2-1	ERR4097261	928822|Scaptomyza_flava	0.0012	0	0.0861	1	1	0.0861
MN	D6300-2-1	ERR4097261	767770|Aspergillus_tubingensis_CBS_13448	0.0008	0	0.0858	1	1	0.0858
MN	D6300-2-1	ERR4097261	1043002|Aureobasidium_pullulans_EXF-150	0.0012	0	0.0842	1	1	0.0842
MN	D6300-2-1	ERR4097261	147828|Opisthorchis_felineus	0.0013	0	0.0839	1	1	0.0839
MN	D6300-2-1	ERR4097261	5627|Grifola_frondosa	0.0041	0.0001	0.0834	1	1	0.0834
MN	D6300-2-1	ERR4097261	1245769|Lachancea_lanzarotensis	0.0008	0	0.0827	1	1	0.0827
MN	D6300-2-1	ERR4097261	211228|Cephus_cinctus	0.0011	0	0.0822	1	1	0.0822
MN	D6300-2-1	ERR4097261	418459|Puccinia_graminis_f_sp_tritici_CRL_75-36-700-3	0.0025	0	0.0821	1	1	0.0821
MN	D6300-2-1	ERR4097261	37863|Steinernema_glaseri	0.0008	0	0.0819	1	1	0.0819
MN	D6300-2-1	ERR4097261	2495903|Fusarium_citri	0.0009	0	0.0808	1	1	0.0808
MN	D6300-2-1	ERR4097261	5500|Coccidioides	0.0022	0	0.0802	1	1	0.0802
MN	D6300-2-1	ERR4097261	2175964|Termitomyces_sp_MG16	0.0009	0	0.0787	1	1	0.0787
MN	D6300-2-1	ERR4097261	36643|Aspergillus_avenaceus	0.0009	0	0.0785	1	1	0.0785
MN	D6300-2-1	ERR4097261	1343157|Spathaspora_arborariae_UFMG-191A	0.001	0	0.0779	1	1	0.0779
MN	D6300-2-1	ERR4097261	1294638|Magnusiomyces_tetraspermus_NRRL_Y-7288	0.003	0	0.0763	1	1	0.0763
MN	D6300-2-1	ERR4097261	764597|Chrysoporthe_deuterocubensis	0.0011	0	0.0762	1	1	0.0762
MN	D6300-2-1	ERR4097261	1754060|Brevipalpus_yothersi	0.0016	0	0.0761	1	1	0.0761
MN	D6300-2-1	ERR4097261	945030|Digenea_simplex	0.0012	0	0.0761	1	1	0.0761
MN	D6300-2-1	ERR4097261	51028|Enterobius_vermicularis	0.0015	0	0.0761	1	1	0.0761
MN	D6300-2-1	ERR4097261	2038154|Ignelater_luminosus	0.0016	0	0.0761	1	1	0.0761
MN	D6300-2-1	ERR4097261	1450537|Aspergillus_homomorphus_CBS_101889	0.0013	0	0.0757	1	1	0.0757
MN	D6300-2-1	ERR4097261	6211|Echinococcus_multilocularis	0.0004	0	0.0745	1	1	0.0745
MN	D6300-2-1	ERR4097261	53487|Ambrosiozyma_ambrosiae	0.0008	0	0.074	1	1	0.074
MN	D6300-2-1	ERR4097261	1392248|Aspergillus_campestris_IBT_28561	0.0003	0	0.0727	1	1	0.0727
MN	D6300-2-1	ERR4097261	41067|Aspergillus_candidus	0.0003	0	0.0727	1	1	0.0727
MN	D6300-2-1	ERR4097261	105696|Epicoccum_nigrum	0.0003	0	0.0727	1	1	0.0727
MN	D6300-2-1	ERR4097261	1279085|Fusarium_fujikuroi_IMI_58289	0.0003	0	0.0727	1	1	0.0727
MN	D6300-2-1	ERR4097261	279506|Boletus_bicolor	0.0008	0	0.0726	1	1	0.0726
MN	D6300-2-1	ERR4097261	91930|Coniochaeta_hoffmannii	0.0005	0	0.0723	1	1	0.0723
MN	D6300-2-1	ERR4097261	154538|Trametes_pubescens	0.0012	0	0.0706	1	1	0.0706
MN	D6300-2-1	ERR4097261	658473|Mycena_chlorophos	0.0008	0	0.0706	1	1	0.0706
MN	D6300-2-1	ERR4097261	1634537|Coccinonectria_pachysandricola	0.0003	0	0.0693	1	1	0.0693
MN	D6300-2-1	ERR4097261	1344566|Epichloe_sp_AL9924	0.0003	0	0.0693	1	1	0.0693
MN	D6300-2-1	ERR4097261	79593|Epichloe_sylvatica	0.0003	0	0.0693	1	1	0.0693
MN	D6300-2-1	ERR4097261	55200|Epichloe_elymi	0.0003	0	0.0693	1	1	0.0693
MN	D6300-2-1	ERR4097261	170559|Epichloe_aotearoae	0.0003	0	0.0693	1	1	0.0693
MN	D6300-2-1	ERR4097261	1227659|Epichloe_gansuensis_var_inebrians_E818	0.0003	0	0.0693	1	1	0.0693
MN	D6300-2-1	ERR4097261	1037527|Epichloe_gansuensis_E7080	0.0003	0	0.0693	1	1	0.0693
MN	D6300-2-1	ERR4097261	1035635|Epichloe_glyceriae_E277	0.0003	0	0.0693	1	1	0.0693
MN	D6300-2-1	ERR4097261	5112|Epichloe	0.0003	0	0.0693	1	1	0.0693
MN	D6300-2-1	ERR4097261	1036762|Epichloe_brachyelytri_E4804	0.0003	0	0.0693	1	1	0.0693
MN	D6300-2-1	ERR4097261	1223558|Pythium_iwayamai_DAOM_BR242034	0.0007	0	0.0693	1	1	0.0693
MN	D6300-2-1	ERR4097261	2250717|Cystobasidiaceae_sp_HBUAS51001	0.0004	0	0.0692	1	1	0.0692
MN	D6300-2-1	ERR4097261	1077348|Ganoderma_sinense_ZZ0214-1	0.002	0	0.0684	1	1	0.0684
MN	D6300-2-1	ERR4097261	396416|Bombus_pyrosoma	0.0005	0	0.068	1	1	0.068
MN	D6300-2-1	ERR4097261	207636|Bombus_haemorrhoidalis	0.0005	0	0.068	1	1	0.068
MN	D6300-2-1	ERR4097261	1447872|Emergomyces_pasteurianus_Ep9510	0.0002	0	0.068	1	1	0.068
MN	D6300-2-1	ERR4097261	1447875|Helicocarpus_griseus_UAMH5409	0.0003	0	0.068	1	1	0.068
MN	D6300-2-1	ERR4097261	189291|Meloidogyne_graminicola	0.0003	0	0.068	1	1	0.068
MN	D6300-2-1	ERR4097261	1538186|Nakazawaea_wickerhamii	0.0025	0	0.0672	1	1	0.0672
MN	D6300-2-1	ERR4097261	561572|Frieseomelitta_varia	0.0005	0	0.065	1	1	0.065
MN	D6300-2-1	ERR4097261	2487125|Scytalidium_sp_3C	0.0004	0	0.065	1	1	0.065
MN	D6300-2-1	ERR4097261	30195|Bombus_terrestris	0.0005	0	0.065	1	1	0.065
MN	D6300-2-1	ERR4097261	1522189|Ceraceosorus_guamensis	0.0036	0.0001	0.0642	1	1	0.0642
MN	D6300-2-1	ERR4097261	1072389|Marssonina_brunnea_f_sp_multigermtubi_MB_m1	0.0005	0	0.063	1	1	0.063
MN	D6300-2-1	ERR4097261	1580867|Huntiella_savannae	0.0007	0	0.0626	1	1	0.0626
MN	D6300-2-1	ERR4097261	1072361|Ganoderma_sp_BRIUMSc	0.002	0	0.0622	1	1	0.0622
MN	D6300-2-1	ERR4097261	596104|Phytophthora_multivora	0.0005	0	0.0607	1	1	0.0607
MN	D6300-2-1	ERR4097261	1131323|Phytophthora_pisi	0.0005	0	0.0607	1	1	0.0607
MN	D6300-2-1	ERR4097261	67593|Phytophthora_sojae	0.0005	0	0.0607	1	1	0.0607
MN	D6300-2-1	ERR4097261	749593|Epicoccum_sorghinum	0.0004	0	0.0599	1	1	0.0599
MN	D6300-2-1	ERR4097261	97479|Pyrenophora_teres_f_teres	0.0004	0	0.0599	1	1	0.0599
MN	D6300-2-1	ERR4097261	129350|Phytophthora_colocasiae	0.0005	0	0.0582	1	1	0.0582
MN	D6300-2-1	ERR4097261	100870|Phytophthora_litchii	0.0005	0	0.0582	1	1	0.0582
MN	D6300-2-1	ERR4097261	664439|Paxillus_involutus_ATCC_200175	0.0008	0	0.0546	1	1	0.0546
MN	D6300-2-1	ERR4097261	930991|Paxillus_rubicundulus_Ve082h10	0.0008	0	0.0546	1	1	0.0546
MN	D6300-2-1	ERR4097261	1274794|Saksenaea_vasiformis_B4078	0.0004	0	0.0543	1	1	0.0543
MN	D6300-2-1	ERR4097261	573508|Aspergillus_cristatus	0.0007	0	0.0515	1	1	0.0515
MN	D6300-2-1	ERR4097261	41687|Scedosporium	0.0006	0	0.0515	1	1	0.0515
MN	D6300-2-1	ERR4097261	52249|Saturnispora_silvae	0.001	0	0.0484	1	1	0.0484
MN	D6300-2-2	ERR4097241	559292|Saccharomyces_cerevisiae_S288C	9.1119	0.1157	31140.7	57842	182	767.59
MN	D6300-2-2	ERR4097241	214684|Cryptococcus_neoformans_var_neoformans_JEC21	3.3774	0.0429	12791.3	32159	170	318.606
MN	D6300-2-2	ERR4097241	1334442|Cryptococcus_gattii_VGII_2001-935-1	0.9328	0.0118	3463.32	17691	168	118.764
MN	D6300-2-2	ERR4097241	1296111|Cryptococcus_gattii_CA1873	0.8838	0.0112	3378.6	17706	169	124.043
MN	D6300-2-2	ERR4097241	2011032|Cryptococcus_cf_gattii	0.837	0.0106	3235.1	17691	168	110.305
MN	D6300-2-2	ERR4097241	367775|Cryptococcus_gattii_WM276	0.8458	0.0107	3026.7	16235	166	134.619
MN	D6300-2-2	ERR4097241	1296105|Cryptococcus_gattii_VGIV_IND107	0.8291	0.0105	2999.91	16860	166	108.649
MN	D6300-2-2	ERR4097241	27291|Saccharomyces_paradoxus	0.609	0.0077	1903.86	4742	184	106.13
MN	D6300-2-2	ERR4097241	1080349|Saccharomyces_eubayanus	0.4123	0.0052	652.888	1135	94	493
MN	D6300-2-2	ERR4097241	1987369|Saccharomyces_jurei	0.1711	0.0022	323.507	1050	147	36.9901
MN	D6300-2-2	ERR4097241	114524|Saccharomyces_kudriavzevii	0.1224	0.0016	307.185	819	124	45.1542
MN	D6300-2-2	ERR4097241	226126|Saccharomyces_mikatae_IFO_1815	0.1556	0.002	291.7	893	118	26
MN	D6300-2-2	ERR4097241	1160507|Saccharomyces_arboricola_H-6	0.135	0.0017	268.958	761	116	50.4863
MN	D6300-2-2	ERR4097241	230603|Saccharomyces_uvarum	0.1396	0.0018	216.438	652	93	38
MN	D6300-2-2	ERR4097241	3111|Prototheca_wickerhamii	2.0805	0.0264	203	203	3	199
MN	D6300-2-2	ERR4097241	1884637|Cryptococcus	1.167	0.0148	122.608	520	12	30.5209
MN	D6300-2-2	ERR4097241	1071382|Kazachstania_africana_CBS_2517	0.4603	0.0058	114.649	175	10	105.987
MN	D6300-2-2	ERR4097241	2489100|Prasinococcaceae_sp_CCMP_1430	2.1602	0.0274	89.5087	91	1	89.5087
MN	D6300-2-2	ERR4097241	309537|Chlamydomonas_sp_ICE_L	0.7172	0.0091	77.0869	78	2	77
MN	D6300-2-2	ERR4097241	43982|Ambrosiozyma_monospora	0.8448	0.0107	59.2087	71	4	27.1029
MN	D6300-2-2	ERR4097241	1926583|Hanseniaspora_jakobsenii	1.0376	0.0132	57.7139	248	2	56.7139
MN	D6300-2-2	ERR4097241	3055|Chlamydomonas_reinhardtii	1.9483	0.0247	53.3662	54	1	53.3662
MN	D6300-2-2	ERR4097241	1411642|Pyramimonas_obovata	0.7768	0.0099	53.345	70	2	52.0881
MN	D6300-2-2	ERR4097241	1890683|Saitozyma_podzolica	0.1634	0.0021	52.0874	62	5	37
MN	D6300-2-2	ERR4097241	211099|Hanseniaspora_clermontiae	0.595	0.0076	51.9731	225	3	50.8827
MN	D6300-2-2	ERR4097241	1295533|Cryptococcus_amylolentus_CBS_6039	0.0875	0.0011	51.1795	146	18	22.1129
MN	D6300-2-2	ERR4097241	5478|Candida_glabrata	0.1954	0.0025	51.1231	78	8	44
MN	D6300-2-2	ERR4097241	432099|Kazachstania_yakushimaensis	0.2383	0.003	49.0668	52	5	47.5
MN	D6300-2-2	ERR4097241	7200|Lutzomyia_longipalpis	3.8583	0.049	49	49	1	49
MN	D6300-2-2	ERR4097241	572238|Hanseniaspora_singularis	0.8339	0.0106	48.8538	217	2	47.8007
MN	D6300-2-2	ERR4097241	1279113|Nakaseomyces_delphensis_CBS_2170	0.6623	0.0084	46.0668	100	3	23.757
MN	D6300-2-2	ERR4097241	1295528|Cryptococcus_wingfieldii_CBS_7118	0.0758	0.001	44.4241	159	25	17.8008
MN	D6300-2-2	ERR4097241	1279115|Candida_nivariensis_CBS_9983	0.2218	0.0028	39.3651	77	6	22.9035
MN	D6300-2-2	ERR4097241	905079|Guillardia_theta_CCMP2712	0.8111	0.0103	37	37	1	37
MN	D6300-2-2	ERR4097241	45510|Yamadazyma_philogaea	0.2509	0.0032	28.0618	54	4	13.9599
MN	D6300-2-2	ERR4097241	1354741|Papiliotrema_laurentii_RY1	0.1224	0.0016	23.4779	44	8	9.2159
MN	D6300-2-2	ERR4097241	489715|Ambrosiozyma_kashinagicola	1.7443	0.0222	23.075	38	1	23.075
MN	D6300-2-2	ERR4097241	332229|Hanseniaspora_pseudoguilliermondii	0.4181	0.0053	22.9285	114	2	22.6027
MN	D6300-2-2	ERR4097241	246006|Suhomyces_emberorum	0.2807	0.0036	22.8017	81	4	7.7687
MN	D6300-2-2	ERR4097241	58634|Saturnispora_saitoi	0.7685	0.0098	21.841	39	2	19.5758
MN	D6300-2-2	ERR4097241	75736|Starmerella_bombicola	0.3917	0.005	20	20	1	20
MN	D6300-2-2	ERR4097241	157611|Bullera_alba	0.2015	0.0026	18.6921	30	6	10.2996
MN	D6300-2-2	ERR4097241	104416|Filobasidium_wieringae	0.2443	0.0031	18	19	2	13
MN	D6300-2-2	ERR4097241	50263|Ogataea_kodamae	0.144	0.0018	17.755	30	4	8.3248
MN	D6300-2-2	ERR4097241	392264|Teunomyces_gatunensis	0.0734	0.0009	17.7505	28	5	13.5
MN	D6300-2-2	ERR4097241	1064592|Naumovozyma_castellii_CBS_4309	0.2158	0.0027	17.2249	37	6	9.5659
MN	D6300-2-2	ERR4097241	1555241|Caulochytrium_protostelioides	0.28	0.0036	17	17	1	17
MN	D6300-2-2	ERR4097241	907738|Cyberlindnera_suaveolens	0.1822	0.0023	16.7687	40	3	11.7085
MN	D6300-2-2	ERR4097241	1314782|Neolentinus_lepideus_HHB14362_ss-1	0.2734	0.0035	16.697	24	2	16.4599
MN	D6300-2-2	ERR4097241	1296120|Kwoniella_heveanensis_BCC8398	0.0529	0.0007	16.6848	44	12	6
MN	D6300-2-2	ERR4097241	1003335|Kluyveromyces_marxianus_DMKU3-1042	0.1901	0.0024	16.4337	45	3	13.3254
MN	D6300-2-2	ERR4097241	53647|Wickerhamomyces_bovis	0.2041	0.0026	16.0328	17	1	16.0328
MN	D6300-2-2	ERR4097241	2028339|Spathaspora_sp_JA1	1.083	0.0138	16	17	1	16
MN	D6300-2-2	ERR4097241	156128|Nephroselmis_pyriformis	0.3329	0.0042	16	16	1	16
MN	D6300-2-2	ERR4097241	43968|Aciculoconidium_aculeatum	0.4528	0.0057	15.8189	38	2	8.4356
MN	D6300-2-2	ERR4097241	71246|Kazachstania_viticola	0.1565	0.002	15.6165	43	9	10.1822
MN	D6300-2-2	ERR4097241	1734106|Kwoniella_shandongensis	0.0743	0.0009	15.5888	58	8	5.8785
MN	D6300-2-2	ERR4097241	45561|Teunomyces_kruisii	0.0648	0.0008	14.9504	64	6	5.6307
MN	D6300-2-2	ERR4097241	52247|Candida_inconspicua	0.7724	0.0098	14.4129	27	1	14.4129
MN	D6300-2-2	ERR4097241	55514|Lactarius_deliciosus	0.1398	0.0018	14	14	1	14
MN	D6300-2-2	ERR4097241	488016|Kazachstania_kunashirensis	0.0706	0.0009	13.6099	29	7	7.8491
MN	D6300-2-2	ERR4097241	5486|Candida_viswanathii	0.2201	0.0028	13.2182	51	2	10.3223
MN	D6300-2-2	ERR4097241	1196395|Peterozyma_toletana	0.2191	0.0028	13.0717	16	4	10.4888
MN	D6300-2-2	ERR4097241	1639000|Cryptococcus_sp_JCM_24511	0.1584	0.002	12.8301	16	4	6.7387
MN	D6300-2-2	ERR4097241	1461544|Chloropicon_roscoffensis	0.0968	0.0012	12.5457	15	2	9.2277
MN	D6300-2-2	ERR4097241	3067|Volvox_carteri	0.2248	0.0029	12.2562	28	1	12.2562
MN	D6300-2-2	ERR4097241	51329|Polytomella_parva	0.2263	0.0029	12.0154	14	1	12.0154
MN	D6300-2-2	ERR4097241	268492|Teunomyces_cretensis	0.1616	0.0021	11.853	58	2	10.4086
MN	D6300-2-2	ERR4097241	35722|Parasitella_parasitica	0.3377	0.0043	11.4888	13	1	11.4888
MN	D6300-2-2	ERR4097241	1006466|Kazachstania_bromeliacearum	0.1087	0.0014	11.4093	29	10	4
MN	D6300-2-2	ERR4097241	1337058|Barnettozyma_salicaria	0.1952	0.0025	11.1737	12	3	8
MN	D6300-2-2	ERR4097241	590646|Yamadazyma_tenuis_ATCC_10573	0.0939	0.0012	10.9162	20	2	5.9162
MN	D6300-2-2	ERR4097241	933852|Serendipita_vermifera_MAFF_305830	0.1639	0.0021	10.806	14	2	10.3229
MN	D6300-2-2	ERR4097241	4955|Lachancea_fermentati	0.105	0.0013	10.2677	58	3	4.7503
MN	D6300-2-2	ERR4097241	1034604|Chlamydomonas_leiostraca	0.0444	0.0006	10.2667	17	3	8.3772
MN	D6300-2-2	ERR4097241	1402413|Yarrowia_bubula	0.2449	0.0031	10.1003	12	3	9
MN	D6300-2-2	ERR4097241	77849|Candida_restingae	0.1305	0.0017	10.0786	47	2	7.019
MN	D6300-2-2	ERR4097241	200334|Torulaspora_maleeae	0.0556	0.0007	10.0568	50	4	6.1311
MN	D6300-2-2	ERR4097241	82513|Apiotrichum_brassicae	0.0287	0.0004	9.822	30	8	8.1295
MN	D6300-2-2	ERR4097241	1295532|Cryptococcus_depauperatus_CBS_7855	0.036	0.0005	9.7913	22	9	3.1886
MN	D6300-2-2	ERR4097241	89928|Phaeotremella_skinneri	0.0512	0.0006	9.7322	24	3	8.1311
MN	D6300-2-2	ERR4097241	1337056|Peterozyma_xylosa	0.0889	0.0011	9.1734	13	4	8.5164
MN	D6300-2-2	ERR4097241	2613904|Kluyveromyces_sp_TMB-2019a	0.0701	0.0009	9.1651	44	4	4.7892
MN	D6300-2-2	ERR4097241	935788|Kazachstania_intestinalis	0.0634	0.0008	9.0974	10	2	9
MN	D6300-2-2	ERR4097241	1789683|Kazachstania_saulgeensis	0.091	0.0012	9.0145	25	5	5.9267
MN	D6300-2-2	ERR4097241	75733|Wickerhamiella_cacticola	0.2661	0.0034	8.5565	10	1	8.5565
MN	D6300-2-2	ERR4097241	1506548|Metschnikowia_drakensbergensis	0.0716	0.0009	8.4717	12	2	7
MN	D6300-2-2	ERR4097241	195967|Crustomastix_stigmatica	0.0508	0.0006	8.3358	16	3	5.8289
MN	D6300-2-2	ERR4097241	436907|Vanderwaltozyma_polyspora_DSM_70294	0.0327	0.0004	8.2843	26	5	7.3911
MN	D6300-2-2	ERR4097241	907340|Cyberlindnera_saturnus	0.0777	0.001	8.1951	29	3	4.2915
MN	D6300-2-2	ERR4097241	1429780|Eremothecium_coryli_CBS_5749	0.1489	0.0019	8.1738	32	3	7.8603
MN	D6300-2-2	ERR4097241	1004253|Cyberlindnera_mrakii	0.0854	0.0011	8.1623	24	2	5.3401
MN	D6300-2-2	ERR4097241	948313|Malassezia_cuniculi	0.0908	0.0012	8	8	2	7
MN	D6300-2-2	ERR4097241	6106|Actinia_equina	0.0911	0.0012	8	19	1	8
MN	D6300-2-2	ERR4097241	1105092|Apiotrichum_gamsii	0.057	0.0007	7.9927	17	6	6
MN	D6300-2-2	ERR4097241	45354|Candida_intermedia	0.0743	0.0009	7.9581	17	4	4.4301
MN	D6300-2-2	ERR4097241	169507|Komagataella_pseudopastoris	0.3033	0.0039	7.5334	11	2	7.0334
MN	D6300-2-2	ERR4097241	87102|Aurantiochytrium_limacinum	0.0891	0.0011	7.5182	10	1	7.5182
MN	D6300-2-2	ERR4097241	82524|Trichosporon_ovoides	0.043	0.0005	7.518	26	5	2.4998
MN	D6300-2-2	ERR4097241	360147|Ceratocystiopsis_minuta	0.0454	0.0006	7.4913	8	1	7.4913
MN	D6300-2-2	ERR4097241	5288|Rhodotorula_diobovata	0.0496	0.0006	7.438	8	2	7
MN	D6300-2-2	ERR4097241	147334|Suhomyces_canberraensis	0.1573	0.002	7.1457	9	2	6.6618
MN	D6300-2-2	ERR4097241	36024|Ogataea_henricii	0.3529	0.0045	7.0973	20	1	7.0973
MN	D6300-2-2	ERR4097241	273372|Candida_metapsilosis	0.2673	0.0034	7	7	1	7
MN	D6300-2-2	ERR4097241	2509265|Prototheca_bovis	0.0766	0.001	7	7	1	7
MN	D6300-2-2	ERR4097241	44092|Saccharomycopsis_malanga	0.1677	0.0021	7	7	1	7
MN	D6300-2-2	ERR4097241	147331|Suhomyces_pyralidae	0.0769	0.001	6.9489	37	2	6.2166
MN	D6300-2-2	ERR4097241	1089532|Kazachstania_solicola	0.0379	0.0005	6.9113	27	7	3.6949
MN	D6300-2-2	ERR4097241	51656|Kluyveromyces_dobzhanskii	0.0513	0.0007	6.8727	49	5	5.0443
MN	D6300-2-2	ERR4097241	382647|Kazachstania_siamensis	0.0507	0.0006	6.8553	20	8	3
MN	D6300-2-2	ERR4097241	1667614|Cyberlindnera_xylosilytica	0.3974	0.005	6.7268	16	1	6.7268
MN	D6300-2-2	ERR4097241	4950|Torulaspora_delbrueckii	0.0346	0.0004	6.6045	14	5	3
MN	D6300-2-2	ERR4097241	36023|Ogataea_glucozyma	0.3033	0.0039	6.2378	21	1	6.2378
MN	D6300-2-2	ERR4097241	279732|Tetrapisispora_namnaoensis	0.0227	0.0003	6.1436	33	10	2
MN	D6300-2-2	ERR4097241	27299|Debaryomyces_nepalensis	0.0427	0.0005	6.0522	11	5	3.3434
MN	D6300-2-2	ERR4097241	169510|Ogataea_zsoltii	0.238	0.003	6.0519	19	1	6.0519
MN	D6300-2-2	ERR4097241	101121|Thermomucor_indicae-seudaticae	0.1891	0.0024	6.0377	7	1	6.0377
MN	D6300-2-2	ERR4097241	676789|Prasinoderma_singulare	0.0473	0.0006	6.0354	15	3	4.6342
MN	D6300-2-2	ERR4097241	1332765|Glaciozyma_antarctica_PI12	0.056	0.0007	6	6	2	5
MN	D6300-2-2	ERR4097241	515487|Stephanopyxis_turris	0.1776	0.0023	6	31	1	6
MN	D6300-2-2	ERR4097241	55194|Malassezia_furfur	0.0234	0.0003	6	10	2	4
MN	D6300-2-2	ERR4097241	58632|Yueomyces_sinensis	0.0343	0.0004	5.9536	18	4	3.6864
MN	D6300-2-2	ERR4097241	225041|Chlamydomonas_chlamydogama	0.0863	0.0011	5.849	15	1	5.849
MN	D6300-2-2	ERR4097241	284592|Debaryomyces_hansenii_CBS767	0.0428	0.0005	5.7064	16	5	3.1863
MN	D6300-2-2	ERR4097241	45502|Priceomyces_haplophilus	0.2978	0.0038	5.7037	11	1	5.7037
MN	D6300-2-2	ERR4097241	1751990|Scheffersomyces_stambukii	0.227	0.0029	5.676	29	1	5.676
MN	D6300-2-2	ERR4097241	56415|Candida_stellimalicola	0.064	0.0008	5.6551	8	3	4
MN	D6300-2-2	ERR4097241	4923|Ogataea_pini	0.1085	0.0014	5.545	21	2	5.2191
MN	D6300-2-2	ERR4097241	82510|Trichosporon_faecale	0.0556	0.0007	5.3591	29	3	2.5757
MN	D6300-2-2	ERR4097241	882909|Sporisorium_iseilematis-ciliati	0.0179	0.0002	5.3051	6	2	5
MN	D6300-2-2	ERR4097241	36035|Saccharomycodes_ludwigii	0.075	0.001	5.2717	25	2	4.94
MN	D6300-2-2	ERR4097241	1071380|Tetrapisispora_blattae_CBS_6284	0.0737	0.0009	5.1991	16	5	4.1947
MN	D6300-2-2	ERR4097241	35629|Torulaspora_pretoriensis	0.0516	0.0007	5.1934	49	2	4.6934
MN	D6300-2-2	ERR4097241	181174|Cutaneotrichosporon_daszewskae	0.0236	0.0003	5.1886	19	6	2
MN	D6300-2-2	ERR4097241	48579|Suillus_placidus	0.0459	0.0006	5.182	11	1	5.182
MN	D6300-2-2	ERR4097241	4974|Dioszegia_crocea	0.0228	0.0003	5.069	15	7	1.9022
MN	D6300-2-2	ERR4097241	553390|Ceratocystiopsis_brevicomis	0.008	0.0001	5	5	3	3
MN	D6300-2-2	ERR4097241	1262450|Ophiostoma_piceae_UAMH_11346	0.047	0.0006	5	5	2	4
MN	D6300-2-2	ERR4097241	2175966|Termitomyces_sp_MG145	0.1022	0.0013	5	5	1	5
MN	D6300-2-2	ERR4097241	148098|Debaryomyces_prosopidis	0.196	0.0025	4.9834	10	2	2.9834
MN	D6300-2-2	ERR4097241	49332|Groenewaldozyma_salmanticensis	0.0491	0.0006	4.9617	6	2	4.4715
MN	D6300-2-2	ERR4097241	300277|Tetrapisispora_fleetii	0.0332	0.0004	4.9179	43	7	3.1019
MN	D6300-2-2	ERR4097241	1156966|Ogataea_methanolica	0.0573	0.0007	4.8971	7	3	2
MN	D6300-2-2	ERR4097241	391824|Candida_blattae	0.0361	0.0005	4.7621	9	4	1.5
MN	D6300-2-2	ERR4097241	5554|Cutaneotrichosporon_cutaneum	0.008	0.0001	4.7291	14	7	2
MN	D6300-2-2	ERR4097241	46582|Clavispora_fructus	0.1448	0.0018	4.6595	7	1	4.6595
MN	D6300-2-2	ERR4097241	930992|Suillus_luteus_UH-Slu-Lm8-n1	0.0333	0.0004	4.6408	10	1	4.6408
MN	D6300-2-2	ERR4097241	82509|Trichosporon_coremiiforme	0.0423	0.0005	4.6394	30	5	2.3826
MN	D6300-2-2	ERR4097241	322104|Scheffersomyces_stipitis_CBS_6054	0.1449	0.0018	4.5805	17	2	4.4831
MN	D6300-2-2	ERR4097241	211102|Takashimella_tepidaria	0.0302	0.0004	4.5416	9	6	2
MN	D6300-2-2	ERR4097241	197672|Candida_hawaiiana	0.082	0.001	4.5076	11	2	3.1884
MN	D6300-2-2	ERR4097241	655095|Kazachstania_taianensis	0.1079	0.0014	4.4928	14	2	4.3825
MN	D6300-2-2	ERR4097241	53643|Starmera_amethionina	0.0715	0.0009	4.4497	9	2	3.4497
MN	D6300-2-2	ERR4097241	56409|Hanseniaspora_vineae	0.1929	0.0024	4.4256	16	1	4.4256
MN	D6300-2-2	ERR4097241	45790|Wickerhamia_fluorescens	0.1631	0.0021	4.4106	29	1	4.4106
MN	D6300-2-2	ERR4097241	1486919|Chlamydomonas_euryale	0.053	0.0007	4.297	6	1	4.297
MN	D6300-2-2	ERR4097241	96499|Barnettozyma_hawaiiensis	0.0398	0.0005	4.2045	18	4	2.4152
MN	D6300-2-2	ERR4097241	91626|Mucor_ambiguus	0.0324	0.0004	4.2001	10	3	2
MN	D6300-2-2	ERR4097241	1337057|Wickerhamomyces_alni	0.031	0.0004	4.1	5	2	4
MN	D6300-2-2	ERR4097241	432100|Kazachstania_turicensis	0.0415	0.0005	4.0612	17	6	2.7619
MN	D6300-2-2	ERR4097241	1673888|Violaceomyces_palustris	0.022	0.0003	4	5	2	3
MN	D6300-2-2	ERR4097241	464990|Hemiselmis_tepida	0.0695	0.0009	4	7	1	4
MN	D6300-2-2	ERR4097241	469304|Thecaphora_thlaspeos	0.0507	0.0006	4	4	1	4
MN	D6300-2-2	ERR4097241	1868870|Calonectria_henricotiae	0.0227	0.0003	4	4	1	4
MN	D6300-2-2	ERR4097241	27297|Debaryomyces_maramus	0.0384	0.0005	3.98	8	3	2.1466
MN	D6300-2-2	ERR4097241	379508|Lodderomyces_elongisporus_NRRL_YB-4239	0.0544	0.0007	3.979	30	2	2.0999
MN	D6300-2-2	ERR4097241	36907|Kazachstania_telluris	0.0813	0.001	3.8785	11	4	3.1899
MN	D6300-2-2	ERR4097241	82521|Apiotrichum_montevideense	0.0262	0.0003	3.8682	10	5	1.4593
MN	D6300-2-2	ERR4097241	1314800|Rhizopogon_vinicolor_AM-OR11-026	0.0423	0.0005	3.852	7	1	3.852
MN	D6300-2-2	ERR4097241	578456|Tremella_mesenterica_DSM_1558	0.0091	0.0001	3.8071	11	4	3
MN	D6300-2-2	ERR4097241	53488|Torulaspora_franciscae	0.0607	0.0008	3.7636	45	1	3.7636
MN	D6300-2-2	ERR4097241	1136883|Torulaspora_microellipsoides	0.0123	0.0002	3.6538	15	5	2.2056
MN	D6300-2-2	ERR4097241	131113|Cyberlindnera_misumaiensis	0.0227	0.0003	3.6304	10	3	3.0203
MN	D6300-2-2	ERR4097241	1296122|Kwoniella_mangroviensis_CBS_8507	0.0117	0.0001	3.5459	10	6	1.2049
MN	D6300-2-2	ERR4097241	45587|Candida_schatavii	0.0487	0.0006	3.4998	10	3	1.5759
MN	D6300-2-2	ERR4097241	644223|Komagataella_phaffii_GS115	0.0939	0.0012	3.4666	7	2	2.9666
MN	D6300-2-2	ERR4097241	1807687|Metschnikowia_sp_04-2261	0.0547	0.0007	3.46	6	3	3
MN	D6300-2-2	ERR4097241	324741|Saturnispora_mendoncae	0.0593	0.0008	3.4475	11	2	2.4475
MN	D6300-2-2	ERR4097241	51927|Candida_succiphila	0.0229	0.0003	3.4066	6	3	2.3092
MN	D6300-2-2	ERR4097241	1230905|Lachancea_mirantina	0.0507	0.0006	3.3313	5	2	3
MN	D6300-2-2	ERR4097241	1071381|Tetrapisispora_phaffii_CBS_4417	0.1934	0.0025	3.3143	15	1	3.3143
MN	D6300-2-2	ERR4097241	331638|Hanseniaspora_occidentalis_var_citrica	0.0287	0.0004	3.269	12	5	1.7322
MN	D6300-2-2	ERR4097241	3047|Dunaliella_tertiolecta	0.0118	0.0001	3.2612	13	4	2.4758
MN	D6300-2-2	ERR4097241	242159|Ostreococcus_lucimarinus	0.0308	0.0004	3.25	4	2	3
MN	D6300-2-2	ERR4097241	130808|Candida_tammaniensis	0.0812	0.001	3.2008	6	2	2
MN	D6300-2-2	ERR4097241	82516|Apiotrichum_gracile	0.0286	0.0004	3.1672	17	3	1.2843
MN	D6300-2-2	ERR4097241	1186058|Trichosporon_asahii_var_asahii_CBS_2479	0.0206	0.0003	3.1602	22	5	1.2634
MN	D6300-2-2	ERR4097241	931890|Eremothecium_cymbalariae_DBVPG#7215	0.0474	0.0006	3.1537	31	2	3.0703
MN	D6300-2-2	ERR4097241	489716|Ambrosiozyma_pseudovanderkliftii	0.0533	0.0007	3.1316	26	2	2.9675
MN	D6300-2-2	ERR4097241	45504|Priceomyces_medius	0.0844	0.0011	3.1134	8	2	2.1134
MN	D6300-2-2	ERR4097241	82520|Apiotrichum_laibachii	0.0132	0.0002	3.1107	19	8	1.2824
MN	D6300-2-2	ERR4097241	1944661|Yamadazyma_laniorum	0.0125	0.0002	3.0808	10	3	2.7497
MN	D6300-2-2	ERR4097241	27294|Kazachstania_unispora	0.0253	0.0003	3.0433	8	7	1
MN	D6300-2-2	ERR4097241	121466|Kurtzmaniella_cleridarum	0.138	0.0018	3.0388	4	1	3.0388
MN	D6300-2-2	ERR4097241	48255|Zygotorulaspora_florentina	0.0319	0.0004	3.0359	33	3	2.535
MN	D6300-2-2	ERR4097241	1279114|Candida_bracarensis_CBS_10154	0.0212	0.0003	3.0232	7	5	2
MN	D6300-2-2	ERR4097241	63592|Tetraselmis_chuii	0.0651	0.0008	3.0101	9	1	3.0101
MN	D6300-2-2	ERR4097241	4973|Dioszegia_aurantiaca	0.0242	0.0003	3.0055	13	4	2.5564
MN	D6300-2-2	ERR4097241	2759|	0.0233	0.0003	3	3	2	2
MN	D6300-2-2	ERR4097241	45553|Wickerhamiella_galacta	0.0515	0.0007	3	3	1	3
MN	D6300-2-2	ERR4097241	37852|Aphidius	0.0293	0.0004	3	3	1	3
MN	D6300-2-2	ERR4097241	1754192|Anaeromyces_robustus	0.0483	0.0006	3	4	2	2
MN	D6300-2-2	ERR4097241	77020|Malassezia_pachydermatis	0.0732	0.0009	3	3	1	3
MN	D6300-2-2	ERR4097241	5041|Malbranchea_cinnamomea	0.0405	0.0005	3	3	1	3
MN	D6300-2-2	ERR4097241	122233|Chaetoceros_debilis	0.168	0.0021	3	4	1	3
MN	D6300-2-2	ERR4097241	334123|Phaeotremella_fagi	0.0091	0.0001	2.9658	6	5	1
MN	D6300-2-2	ERR4097241	13368|Brettanomyces_custersianus	0.1399	0.0018	2.8305	7	1	2.8305
MN	D6300-2-2	ERR4097241	181175|Prillingera_fragicola	0.0395	0.0005	2.8172	18	4	1
MN	D6300-2-2	ERR4097241	1443074|Hanseniaspora_nectarophila	0.0206	0.0003	2.7556	6	2	2.6429
MN	D6300-2-2	ERR4097241	87895|Candida_gotoi	0.0168	0.0002	2.7414	4	2	2.5118
MN	D6300-2-2	ERR4097241	279327|Trichosporon_akiyoshidainum	0.0068	0.0001	2.7389	16	6	1.0447
MN	D6300-2-2	ERR4097241	5272|Microbotryum_violaceum	0.0073	0.0001	2.7229	5	3	2.25
MN	D6300-2-2	ERR4097241	904902|Ambrosiozyma_maleeae	0.0665	0.0008	2.7179	8	2	2.487
MN	D6300-2-2	ERR4097241	27311|Cephaloascus_fragrans	0.0217	0.0003	2.6055	4	4	1
MN	D6300-2-2	ERR4097241	86838|Rhodotorula_paludigena	0.0182	0.0002	2.5525	4	3	1.4825
MN	D6300-2-2	ERR4097241	82517|Trichosporon_inkin	0.0207	0.0003	2.5492	11	2	2.4909
MN	D6300-2-2	ERR4097241	1071383|Kazachstania_naganishii_CBS_8797	0.0384	0.0005	2.539	4	3	2
MN	D6300-2-2	ERR4097241	82522|Cutaneotrichosporon_mucoides	0.0383	0.0005	2.5326	9	4	1.9646
MN	D6300-2-2	ERR4097241	105984|Apiotrichum_porosum	0.0157	0.0002	2.5209	16	6	1.4632
MN	D6300-2-2	ERR4097241	1340429|Rhizopus_microsporus_ATCC_52813	0.2071	0.0026	2.5112	3	1	2.5112
MN	D6300-2-2	ERR4097241	391823|Candida_ascalaphidarum	0.0061	0.0001	2.4885	8	4	1.059
MN	D6300-2-2	ERR4097241	45506|Yamadazyma_nakazawae	0.0531	0.0007	2.3441	3	2	2
MN	D6300-2-2	ERR4097241	74404|Kazachstania_martiniae	0.0234	0.0003	2.3424	11	7	0.9534
MN	D6300-2-2	ERR4097241	5052|Aspergillus	0.0048	0.0001	2.3376	6	5	1.5164
MN	D6300-2-2	ERR4097241	1378263|Ogataea_philodendri	0.0356	0.0005	2.3358	3	2	1.3358
MN	D6300-2-2	ERR4097241	456365|Blastobotrys_serpentis	0.0298	0.0004	2.3327	15	2	2.2073
MN	D6300-2-2	ERR4097241	28985|Kluyveromyces_lactis	0.0317	0.0004	2.3283	6	3	1.8333
MN	D6300-2-2	ERR4097241	49334|Candida_sorboxylosa	0.0111	0.0001	2.2774	4	4	1
MN	D6300-2-2	ERR4097241	5417|Vanrija_humicola	0.0087	0.0001	2.2157	4	4	1
MN	D6300-2-2	ERR4097241	29001|Alternaria_brassicicola	0.0288	0.0004	2.1992	6	2	2.121
MN	D6300-2-2	ERR4097241	105713|Apiotrichum_veenhuisii	0.0064	0.0001	2.1643	10	4	1.5025
MN	D6300-2-2	ERR4097241	304220|Meyerozyma_athensensis	0.0099	0.0001	2.1522	5	3	1
MN	D6300-2-2	ERR4097241	27315|Dipodascus_albidus	0.0365	0.0005	2.134	7	2	1.8057
MN	D6300-2-2	ERR4097241	1091232|Meyerozyma_caribbica_MG20W	0.0579	0.0007	2.1167	9	2	2.0193
MN	D6300-2-2	ERR4097241	113606|Tetrapisispora_iriomotensis	0.0385	0.0005	2.0789	9	3	1.6891
MN	D6300-2-2	ERR4097241	54551|Pichia_terricola	0.0278	0.0004	2.0782	11	2	1.887
MN	D6300-2-2	ERR4097241	42260|Zygotorulaspora_mrakii	0.0295	0.0004	2.059	6	4	1.1625
MN	D6300-2-2	ERR4097241	46584|Candida_oregonensis	0.0233	0.0003	2.0213	4	2	1.7554
MN	D6300-2-2	ERR4097241	1634478|Aquanectria_penicillioides	0.0397	0.0005	2	2	2	1
MN	D6300-2-2	ERR4097241	1299270|Wallemia_ichthyophaga_EXF-994	0.0401	0.0005	2	2	1	2
MN	D6300-2-2	ERR4097241	1635095|Albophoma_yamanashiensis	0.1424	0.0018	2	2	1	2
MN	D6300-2-2	ERR4097241	85585|Adoxophyes_honmai	0.0611	0.0008	2	2	1	2
MN	D6300-2-2	ERR4097241	766728|Meyerozyma	0.0106	0.0001	2	2	2	1
MN	D6300-2-2	ERR4097241	756769|Saturnispora_serradocipensis	0.0493	0.0006	2	2	1	2
MN	D6300-2-2	ERR4097241	1215355|Knoxdaviesia_proteae	0.0379	0.0005	2	2	1	2
MN	D6300-2-2	ERR4097241	464258|Chloropicon_laureae	0.0242	0.0003	2	2	2	1
MN	D6300-2-2	ERR4097241	45603|Trigonopsis_vinaria	0.0134	0.0002	2	2	1	2
MN	D6300-2-2	ERR4097241	378046|Blastobotrys_muscicola	0.0112	0.0001	2	2	1	2
MN	D6300-2-2	ERR4097241	36036|Saccharomycopsis_capsularis	0.0298	0.0004	2	3	2	1
MN	D6300-2-2	ERR4097241	1408157|Coniochaeta_ligniaria_NRRL_30616	0.0197	0.0003	2	2	1	2
MN	D6300-2-2	ERR4097241	5163|Ophiostoma_ips	0.015	0.0002	2	2	2	1
MN	D6300-2-2	ERR4097241	3076|Chlorella_sorokiniana	0.0099	0.0001	2	2	2	1
MN	D6300-2-2	ERR4097241	49329|Candida_montana	0.0862	0.0011	2	2	1	2
MN	D6300-2-2	ERR4097241	5011|Taphrina_deformans	0.0128	0.0002	2	2	1	2
MN	D6300-2-2	ERR4097241	2020962|Malassezia_vespertilionis	0.013	0.0002	2	2	2	1
MN	D6300-2-2	ERR4097241	1330018|Calocera_viscosa_TUFC12733	0.0154	0.0002	2	2	1	2
MN	D6300-2-2	ERR4097241	203082|Taphrina_confusa	0.0216	0.0003	2	2	1	2
MN	D6300-2-2	ERR4097241	2041167|Chlorella_sp_A99	0.0069	0.0001	2	2	2	1
MN	D6300-2-2	ERR4097241	98233|Rhizopogon_hawkerae	0.0194	0.0002	2	2	1	2
MN	D6300-2-2	ERR4097241	1960876|Phialosimplex_sp_HF37	0.0615	0.0008	2	2	1	2
MN	D6300-2-2	ERR4097241	226302|Lachancea_kluyveri_NRRL_Y-12651	0.0155	0.0002	1.9914	5	4	1
MN	D6300-2-2	ERR4097241	29917|Cladosporium_cladosporioides	0.0357	0.0005	1.972	3	1	1.972
MN	D6300-2-2	ERR4097241	197674|Metschnikowia_santaceciliae	0.068	0.0009	1.9571	9	2	1.6212
MN	D6300-2-2	ERR4097241	45511|Yamadazyma_scolyti	0.0777	0.001	1.9528	7	2	1.85
MN	D6300-2-2	ERR4097241	262981|Lachancea_waltii_NCYC_2644	0.0174	0.0002	1.9176	4	3	1
MN	D6300-2-2	ERR4097241	54046|Phaffomyces_thermotolerans	0.0151	0.0002	1.9048	8	4	1.0009
MN	D6300-2-2	ERR4097241	54194|Phaffomyces_opuntiae	0.0154	0.0002	1.9012	6	4	1
MN	D6300-2-2	ERR4097241	1461763|Zygosaccharomyces_sapae	0.0217	0.0003	1.9003	22	3	1.5165
MN	D6300-2-2	ERR4097241	1807683|Metschnikowia_sp_00-1541	0.0607	0.0008	1.8578	10	2	1.6212
MN	D6300-2-2	ERR4097241	1296100|Kwoniella_bestiolae_CBS_10118	0.0397	0.0005	1.8179	6	5	0.9341
MN	D6300-2-2	ERR4097241	1390368|Takashimella_koratensis	0.0227	0.0003	1.809	6	4	1
MN	D6300-2-2	ERR4097241	2576851|Metschnikowia_sp_DKL-2019a	0.0484	0.0006	1.7949	19	1	1.7949
MN	D6300-2-2	ERR4097241	115786|Candida_orba	0.0255	0.0003	1.7672	11	3	0.8773
MN	D6300-2-2	ERR4097241	1074897|Tetraselmis_astigmatica	0.0284	0.0004	1.753	7	1	1.753
MN	D6300-2-2	ERR4097241	284811|Eremothecium_gossypii_ATCC_10895	0.0154	0.0002	1.7361	10	2	1
MN	D6300-2-2	ERR4097241	4999|Kockovaella_imperatae	0.0084	0.0001	1.6952	4	4	1
MN	D6300-2-2	ERR4097241	42258|Zygosaccharomyces_mellis	0.009	0.0001	1.6895	6	4	1
MN	D6300-2-2	ERR4097241	402676|Schizosaccharomyces_japonicus_yFS275	0.0215	0.0003	1.6544	3	2	1
MN	D6300-2-2	ERR4097241	1078942|Cutaneotrichosporon_cyanovorans	0.0076	0.0001	1.6138	6	5	1
MN	D6300-2-2	ERR4097241	1213352|Candida_ethanolica_M2	0.0079	0.0001	1.5915	4	4	0.5
MN	D6300-2-2	ERR4097241	36916|Kazachstania_transvaalensis	0.0063	0.0001	1.5552	6	6	1
MN	D6300-2-2	ERR4097241	689838|Hanseniaspora_thailandica	0.0128	0.0002	1.5287	6	2	1
MN	D6300-2-2	ERR4097241	1071378|Naumovozyma_dairenensis_CBS_421	0.0056	0.0001	1.5145	4	4	1
MN	D6300-2-2	ERR4097241	5481|Diutina_rugosa	0.0232	0.0003	1.5	2	1	1.5
MN	D6300-2-2	ERR4097241	1509407|Aspergillus_nomius_NRRL_13137	0.0191	0.0002	1.5	2	1	1.5
MN	D6300-2-2	ERR4097241	130807|Danielozyma_ontarioensis	0.0106	0.0001	1.4912	4	3	0.7021
MN	D6300-2-2	ERR4097241	34356|Kodamaea_ohmeri	0.0193	0.0002	1.4908	2	2	1
MN	D6300-2-2	ERR4097241	363177|Quambalaria_eucalypti	0.0094	0.0001	1.4825	2	2	1
MN	D6300-2-2	ERR4097241	433476|Lachancea_sp_CBS_6924	0.0407	0.0005	1.449	3	2	1.3388
MN	D6300-2-2	ERR4097241	45577|Candida_psychrophila	0.0309	0.0004	1.4034	3	3	1
MN	D6300-2-2	ERR4097241	97359|Auriculariopsis_ampla	0.004	0.0001	1.3933	4	2	1
MN	D6300-2-2	ERR4097241	1136231|Candida_orthopsilosis_Co_90-125	0.0102	0.0001	1.384	4	4	1
MN	D6300-2-2	ERR4097241	763406|Pichia_membranifaciens_NRRL_Y-2026	0.0147	0.0002	1.3376	2	2	1
MN	D6300-2-2	ERR4097241	1081104|Cordyceps_fumosorosea_ARSEF_2679	0.0278	0.0004	1.3306	3	2	1.161
MN	D6300-2-2	ERR4097241	53645|Barnettozyma_populi	0.0203	0.0003	1.3275	5	3	1.132
MN	D6300-2-2	ERR4097241	50265|Ogataea_naganishii	0.0048	0.0001	1.326	2	2	1
MN	D6300-2-2	ERR4097241	36040|Barnettozyma_pratensis	0.1411	0.0018	1.3204	3	1	1.3204
MN	D6300-2-2	ERR4097241	1296096|Kwoniella_pini_CBS_10737	0.0267	0.0003	1.3003	6	4	0.9341
MN	D6300-2-2	ERR4097241	27293|Kazachstania_servazzii	0.0129	0.0002	1.2897	8	5	0.4458
MN	D6300-2-2	ERR4097241	984486|Babjeviella_inositovora_NRRL_Y-12698	0.0401	0.0005	1.2847	3	2	1
MN	D6300-2-2	ERR4097241	36909|Citeromyces_matritensis	0.0106	0.0001	1.2754	4	2	1
MN	D6300-2-2	ERR4097241	1888986|Hanseniaspora_sp_CRUB_1602	0.0181	0.0002	1.2708	3	2	1.1581
MN	D6300-2-2	ERR4097241	1807688|Metschnikowia_sp_13-1061	0.0791	0.001	1.2535	6	1	1.2535
MN	D6300-2-2	ERR4097241	324739|Kregervanrija_delftensis	0.0218	0.0003	1.2458	2	2	1
MN	D6300-2-2	ERR4097241	2028340|Meyerozyma_sp_JA9	0.0331	0.0004	1.2392	3	2	1
MN	D6300-2-2	ERR4097241	1279117|Papiliotrema_flavescens_NRRL_Y-50378	0.0565	0.0007	1.2265	4	2	0.8792
MN	D6300-2-2	ERR4097241	2259054|Metschnikowia_citriensis	0.0105	0.0001	1.2172	3	2	0.9672
MN	D6300-2-2	ERR4097241	2562442|Beauveria_sp_IMV_00265	0.0122	0.0002	1.2053	2	2	1
MN	D6300-2-2	ERR4097241	1086054|Rhizoctonia_solani_AG-3_Rhs1AP	0.0084	0.0001	1.2001	3	2	1
MN	D6300-2-2	ERR4097241	1001833|Hypoxylon_sp_CI-4A	0.012	0.0002	1.2	2	2	1
MN	D6300-2-2	ERR4097241	1031333|Rhizomucor_miehei_CAU432	0.0103	0.0001	1.1949	5	2	0.9623
MN	D6300-2-2	ERR4097241	58627|Debaryomyces_fabryi	0.0057	0.0001	1.1937	5	4	0.5
MN	D6300-2-2	ERR4097241	29833|Hanseniaspora_uvarum	0.0381	0.0005	1.1923	11	1	1.1923
MN	D6300-2-2	ERR4097241	1089533|Kazachstania_spencerorum	0.0094	0.0001	1.1824	5	5	0.4836
MN	D6300-2-2	ERR4097241	1365887|Zygosaccharomyces_pseudobailii	0.028	0.0004	1.1819	2	2	1
MN	D6300-2-2	ERR4097241	1314785|Laetiporus_sulphureus_93-53	0.0674	0.0009	1.1786	14	1	1.1786
MN	D6300-2-2	ERR4097241	1353952|Calocera_cornea_HHB12733	0.0054	0.0001	1.1723	2	2	1
MN	D6300-2-2	ERR4097241	73520|Metschnikowia_hibisci	0.0311	0.0004	1.1608	7	2	1.0081
MN	D6300-2-2	ERR4097241	5327|Trametes_hirsuta	0.0113	0.0001	1.1508	3	3	1
MN	D6300-2-2	ERR4097241	983966|Cyberlindnera_jadinii_NRRL_Y-1542	0.0304	0.0004	1.147	11	1	1.147
MN	D6300-2-2	ERR4097241	211098|Hanseniaspora_lachancei	0.0033	0	1.1429	2	2	1
MN	D6300-2-2	ERR4097241	329046|Rhizoclosmatium_globosum	0.0058	0.0001	1.1371	4	3	0.5
MN	D6300-2-2	ERR4097241	98760|Gloeostereum_incarnatum	0.0066	0.0001	1.1238	3	3	1
MN	D6300-2-2	ERR4097241	1344418|Ascoidea_rubescens_DSM_1968	0.0107	0.0001	1.1163	3	2	1.0169
MN	D6300-2-2	ERR4097241	1538182|Nakazawaea_peltata	0.0104	0.0001	1.1106	11	2	1.0113
MN	D6300-2-2	ERR4097241	1171599|Pichia_exigua	0.0047	0.0001	1.1072	2	2	1
MN	D6300-2-2	ERR4097241	487108|Candida_heveicola	0.0626	0.0008	1.1049	5	1	1.1049
MN	D6300-2-2	ERR4097241	69788|Penicillium_sclerotiorum	0.0076	0.0001	1.1042	3	2	1
MN	D6300-2-2	ERR4097241	44070|Botryozyma_nematodophila	0.0277	0.0004	1.1	2	2	1
MN	D6300-2-2	ERR4097241	1914213|Chiua_virens	0.0042	0.0001	1.0993	2	2	1
MN	D6300-2-2	ERR4097241	141969|Oscheius_tipulae	0.003	0	1.0993	2	2	1
MN	D6300-2-2	ERR4097241	1279086|Candida_castellii_CBS_4332	0.0379	0.0005	1.0974	2	2	1
MN	D6300-2-2	ERR4097241	670580|Postia_placenta_MAD-698-R-SB12	0.0097	0.0001	1.0962	2	2	1
MN	D6300-2-2	ERR4097241	119953|Alternaria_atra	0.0575	0.0007	1.0951	4	1	1.0951
MN	D6300-2-2	ERR4097241	64647|Actinomucor_elegans	0.0203	0.0003	1.0892	2	2	1
MN	D6300-2-2	ERR4097241	211097|Hanseniaspora_meyeri	0.0109	0.0001	1.0853	11	3	0.7593
MN	D6300-2-2	ERR4097241	71958|Neonothopanus_nambi	0.0069	0.0001	1.0843	2	2	1
MN	D6300-2-2	ERR4097241	36057|Rhizopogon_vulgaris	0.0081	0.0001	1.0706	2	2	1
MN	D6300-2-2	ERR4097241	47428|Armillaria_ostoyae	0.0229	0.0003	1.0662	2	1	1.0662
MN	D6300-2-2	ERR4097241	71784|Naematelia_encephala	0.0062	0.0001	1.0643	2	2	1
MN	D6300-2-2	ERR4097241	198730|Talaromyces_verruculosus	0.01	0.0001	1.0624	2	2	1
MN	D6300-2-2	ERR4097241	560360|Candida_wancherniae	0.0112	0.0001	1.0461	2	2	0.5461
MN	D6300-2-2	ERR4097241	45581|Candida_rhagii	0.0166	0.0002	1.0417	4	2	0.5484
MN	D6300-2-2	ERR4097241	58918|Golubevia_pallescens	0.0098	0.0001	1.0146	12	1	1.0146
MN	D6300-2-2	ERR4097241	91925|Exophiala_lecanii-corni	0.0132	0.0002	1.0141	4	1	1.0141
MN	D6300-2-2	ERR4097241	1235602|Hanseniaspora_hatyaiensis	0.0099	0.0001	1.0132	6	3	0.5
MN	D6300-2-2	ERR4097241	91920|Exophiala_alcalophila	0.0083	0.0001	1	1	1	1
MN	D6300-2-2	ERR4097241	880534|Plasmodium_sp_gorilla_clade_G1	0.03	0.0004	1	1	1	1
MN	D6300-2-2	ERR4097241	86836|Rhodotorula_kratochvilovae	0.0053	0.0001	1	1	1	1
MN	D6300-2-2	ERR4097241	741275|Punctularia_strigosozonata_HHB-11173_SS5	0.0314	0.0004	1	1	1	1
MN	D6300-2-2	ERR4097241	72027|Ceratocystis_adiposa	0.0088	0.0001	1	1	1	1
MN	D6300-2-2	ERR4097241	7380|Phormia_regina	0.0185	0.0002	1	1	1	1
MN	D6300-2-2	ERR4097241	7385|Sarcophaga_bullata	0.0141	0.0002	1	1	1	1
MN	D6300-2-2	ERR4097241	7160|Aedes_albopictus	0.0327	0.0004	1	1	1	1
MN	D6300-2-2	ERR4097241	78402|Neonectria_hederae	0.0084	0.0001	1	1	1	1
MN	D6300-2-2	ERR4097241	80606|Tricholoma_flavovirens	0.012	0.0002	1	1	1	1
MN	D6300-2-2	ERR4097241	75734|Wickerhamiella_occidentalis	0.0325	0.0004	1	1	1	1
MN	D6300-2-2	ERR4097241	93133|	0.0129	0.0002	1	1	1	1
MN	D6300-2-2	ERR4097241	97485|Prymnesium_parvum	0.037	0.0005	1	1	1	1
MN	D6300-2-2	ERR4097241	500994|Trichoderma_pleuroti	0.0103	0.0001	1	1	1	1
MN	D6300-2-2	ERR4097241	698492|Saitoella_complicata_NRRL_Y-17804	0.0072	0.0001	1	1	1	1
MN	D6300-2-2	ERR4097241	104452|Operophtera_brumata	0.0257	0.0003	1	1	1	1
MN	D6300-2-2	ERR4097241	104777|Brachionus_calyciflorus	0.0257	0.0003	1	1	1	1
MN	D6300-2-2	ERR4097241	1303645|Hirsutella_thompsonii_MTCC6686	0.0175	0.0002	1	1	1	1
MN	D6300-2-2	ERR4097241	1277687|Anthracocystis_flocculosa_PF-1	0.0066	0.0001	1	1	1	1
MN	D6300-2-2	ERR4097241	1353983|Cladonia_macilenta_KoLRI003786	0.0082	0.0001	1	1	1	1
MN	D6300-2-2	ERR4097241	1357693|Saksenaea_oblongispora_B3353	0.019	0.0002	1	1	1	1
MN	D6300-2-2	ERR4097241	135833|Metschnikowia_drosophilae	0.0144	0.0002	1	1	1	1
MN	D6300-2-2	ERR4097241	1314790|Basidiobolus_meristosporus_CBS_93173	0.0119	0.0002	1	1	1	1
MN	D6300-2-2	ERR4097241	1246581|Paramicrosporidium_saccamoebae	0.0102	0.0001	1	1	1	1
MN	D6300-2-2	ERR4097241	123925|Lepista_sordida	0.0068	0.0001	1	1	1	1
MN	D6300-2-2	ERR4097241	1234609|Sugiyamaella_xylanicola	0.0075	0.0001	1	1	1	1
MN	D6300-2-2	ERR4097241	1116209|Cladosporium_phlei	0.0059	0.0001	1	1	1	1
MN	D6300-2-2	ERR4097241	111670|Cladonia_rangiferina	0.0289	0.0004	1	1	1	1
MN	D6300-2-2	ERR4097241	1223557|Pythium_irregulare_DAOM_BR486	0.0451	0.0006	1	1	1	1
MN	D6300-2-2	ERR4097241	1174670|Fusarium_azukicola	0.0079	0.0001	1	1	1	1
MN	D6300-2-2	ERR4097241	120023|Phytophthora_melonis	0.0083	0.0001	1	1	1	1
MN	D6300-2-2	ERR4097241	1181717|Synchroma_pusillum	0.0225	0.0003	1	1	1	1
MN	D6300-2-2	ERR4097241	46948|Rhodomonas_abbreviata	0.0139	0.0002	1	1	1	1
MN	D6300-2-2	ERR4097241	476441|Pseudo-nitzschia_heimii	0.0476	0.0006	1	1	1	1
MN	D6300-2-2	ERR4097241	483437|Gongronella_sp_w5	0.0183	0.0002	1	1	1	1
MN	D6300-2-2	ERR4097241	4956|Zygosaccharomyces_rouxii	0.0215	0.0003	1	1	1	1
MN	D6300-2-2	ERR4097241	4944|Saccharomycopsis_fibuligera	0.0263	0.0003	1	1	1	1
MN	D6300-2-2	ERR4097241	490708|Ogataea_nitratoaversa	0.0249	0.0003	1	1	1	1
MN	D6300-2-2	ERR4097241	4920|Millerozyma_farinosa	0.0226	0.0003	1	10	1	1
MN	D6300-2-2	ERR4097241	38822|Pteridomonas_danica	0.0297	0.0004	1	1	1	1
MN	D6300-2-2	ERR4097241	392538|Salmacisia_buchloeana	0.0047	0.0001	1	1	1	1
MN	D6300-2-2	ERR4097241	36087|Trichuris_trichiura	0.0343	0.0004	1	1	1	1
MN	D6300-2-2	ERR4097241	37318|Pseudo-nitzschia_pungens	0.0241	0.0003	1	1	1	1
MN	D6300-2-2	ERR4097241	407821|Stegodyphus_mimosarum	0.023	0.0003	1	1	1	1
MN	D6300-2-2	ERR4097241	437488|Cnaphalocrocis_medinalis	0.0202	0.0003	1	1	1	1
MN	D6300-2-2	ERR4097241	43970|Nadsonia_starkeyi-henricii	0.0447	0.0006	1	1	1	1
MN	D6300-2-2	ERR4097241	446224|Wickerhamiella_hasegawae	0.0088	0.0001	1	1	1	1
MN	D6300-2-2	ERR4097241	45342|Raffaelea_arxii	0.0098	0.0001	1	1	1	1
MN	D6300-2-2	ERR4097241	41117|Pollicipes_pollicipes	0.0039	0	1	1	1	1
MN	D6300-2-2	ERR4097241	426623|Chaetoceros_affinis	0.0155	0.0002	1	1	1	1
MN	D6300-2-2	ERR4097241	578458|Schizophyllum_commune_H4-8	0.0034	0	1	1	1	1
MN	D6300-2-2	ERR4097241	578462|Allomyces_macrogynus_ATCC_38327	0.0357	0.0005	1	1	1	1
MN	D6300-2-2	ERR4097241	5506|Fusarium	0.0043	0.0001	1	1	1	1
MN	D6300-2-2	ERR4097241	580046|Lasallia_hispanica	0.01	0.0001	1	1	1	1
MN	D6300-2-2	ERR4097241	64417|Candida_freyschussii	0.0224	0.0003	1	1	1	1
MN	D6300-2-2	ERR4097241	653667|Schizosaccharomyces_cryophilus_OY26	0.0118	0.0001	1	1	1	1
MN	D6300-2-2	ERR4097241	68775|Crucibulum_laeve	0.0513	0.0007	1	1	1	1
MN	D6300-2-2	ERR4097241	6233|Panagrellus_redivivus	0.0082	0.0001	1	1	1	1
MN	D6300-2-2	ERR4097241	54757|Plasmodium_vinckei_vinckei	0.0492	0.0006	1	1	1	1
MN	D6300-2-2	ERR4097241	522482|Esteya_vermicola	0.019	0.0002	1	1	1	1
MN	D6300-2-2	ERR4097241	5322|Pleurotus_ostreatus	0.0161	0.0002	1	1	1	1
MN	D6300-2-2	ERR4097241	507361|Phoma_koolunga	0.0174	0.0002	1	1	1	1
MN	D6300-2-2	ERR4097241	5079|Penicillium_janthinellum	0.0129	0.0002	1	1	1	1
MN	D6300-2-2	ERR4097241	538568|Phytophthora_pinifolia	0.0234	0.0003	1	1	1	1
MN	D6300-2-2	ERR4097241	53983|Phytophthora_cambivora	0.0217	0.0003	1	1	1	1
MN	D6300-2-2	ERR4097241	5474|Leptoxyphium_fumago	0.0181	0.0002	1	1	1	1
MN	D6300-2-2	ERR4097241	1415603|Chlorella_sp_ArM0029B	0.0064	0.0001	1	1	1	1
MN	D6300-2-2	ERR4097241	1938905|Gaeumannomyces_sp_JS-464	0.009	0.0001	1	1	1	1
MN	D6300-2-2	ERR4097241	1962788|Aenictocupidus_jacobsonorum	0.0056	0.0001	1	1	1	1
MN	D6300-2-2	ERR4097241	1963036|Scenedesmus	0.0129	0.0002	1	1	1	1
MN	D6300-2-2	ERR4097241	190327|Diphylleia_rotans	0.0363	0.0005	1	1	1	1
MN	D6300-2-2	ERR4097241	191418|Maniola_jurtina	0.0041	0.0001	1	1	1	1
MN	D6300-2-2	ERR4097241	215448|Prototheca_stagnorum	0.0165	0.0002	1	1	1	1
MN	D6300-2-2	ERR4097241	2056173|Tisbe_holothuriae	0.0234	0.0003	1	1	1	1
MN	D6300-2-2	ERR4097241	1859971|Paramyrothecium_roridum	0.0542	0.0007	1	1	1	1
MN	D6300-2-2	ERR4097241	2249419|Chaetothyriales_sp_CBS_132003	0.0267	0.0003	1	1	1	1
MN	D6300-2-2	ERR4097241	1507135|Euglossa_dilemma	0.0085	0.0001	1	1	1	1
MN	D6300-2-2	ERR4097241	1577725|Conticribra_weissflogii	0.0202	0.0003	1	2	1	1
MN	D6300-2-2	ERR4097241	1423150|Raffaelea_quercus-mongolicae	0.0204	0.0003	1	1	1	1
MN	D6300-2-2	ERR4097241	1437191|Osmia_bicornis_bicornis	0.0093	0.0001	1	1	1	1
MN	D6300-2-2	ERR4097241	1658172|Emmonsia_sp_CAC-2015a	0.051	0.0006	1	1	1	1
MN	D6300-2-2	ERR4097241	1758292|Arthrocladium_fulminans	0.0052	0.0001	1	1	1	1
MN	D6300-2-2	ERR4097241	169489|Malassezia_dermatis	0.0122	0.0002	1	1	1	1
MN	D6300-2-2	ERR4097241	221103|Moniliophthora_roreri	0.019	0.0002	1	1	1	1
MN	D6300-2-2	ERR4097241	2249420|Chaetothyriales_sp_CBS_135597	0.0158	0.0002	1	1	1	1
MN	D6300-2-2	ERR4097241	306901|Chaetomium_globosum_CBS_14851	0.0169	0.0002	1	1	1	1
MN	D6300-2-2	ERR4097241	3075|Auxenochlorella_protothecoides	0.0095	0.0001	1	1	1	1
MN	D6300-2-2	ERR4097241	31243|Globodera_rostochiensis	0.0078	0.0001	1	1	1	1
MN	D6300-2-2	ERR4097241	317048|Kuraishia_molischiana	0.0482	0.0006	1	1	1	1
MN	D6300-2-2	ERR4097241	29029|Drosophila_eugracilis	0.0141	0.0002	1	1	1	1
MN	D6300-2-2	ERR4097241	32264|Tetranychus_urticae	0.0214	0.0003	1	1	1	1
MN	D6300-2-2	ERR4097241	356882|Valsa_malicola	0.0061	0.0001	1	1	1	1
MN	D6300-2-2	ERR4097241	34357|Lipomyces_kononenkoae	0.022	0.0003	1	1	1	1
MN	D6300-2-2	ERR4097241	323531|Dicyma_pulvinata	0.0075	0.0001	1	1	1	1
MN	D6300-2-2	ERR4097241	324742|Martiniozyma_abiesophila	0.012	0.0002	1	1	1	1
MN	D6300-2-2	ERR4097241	246409|Rhizopus_delemar_RA_99-880	0.1048	0.0013	1	1	1	1
MN	D6300-2-2	ERR4097241	2606893|Saprochaete_ingens	0.0474	0.0006	1	1	1	1
MN	D6300-2-2	ERR4097241	265564|Thalassiosira_punctigera	0.011	0.0001	1	1	1	1
MN	D6300-2-2	ERR4097241	283848|Hyles_vespertilio	0.0129	0.0002	1	1	1	1
MN	D6300-2-2	ERR4097241	2283846|Lachnum_nothofagi	0.0137	0.0002	1	1	1	1
MN	D6300-2-2	ERR4097241	2304319|Phaeosphaeria_sp_H62b	0.0081	0.0001	1	1	1	1
MN	D6300-2-2	ERR4097241	267478|Blastobotrys_mokoenaii	0.0055	0.0001	1	2	1	1
MN	D6300-2-2	ERR4097241	27345|Puccinia_hordei	0.0081	0.0001	1	1	1	1
MN	D6300-2-2	ERR4097241	2786|Porphyra_umbilicalis	0.0269	0.0003	1	1	1	1
MN	D6300-2-2	ERR4097241	387937|Cutaneotrichosporon_arboriformis	0.0039	0.0001	0.9983	4	4	0.4825
MN	D6300-2-2	ERR4097241	37662|Brettanomyces_anomalus	0.0417	0.0005	0.98	4	1	0.98
MN	D6300-2-2	ERR4097241	33165|Kluyveromyces_aestuarii	0.0286	0.0004	0.9533	7	3	0.6761
MN	D6300-2-2	ERR4097241	1266660|Lachancea_dasiensis_CBS_10888	0.0266	0.0003	0.9448	9	1	0.9448
MN	D6300-2-2	ERR4097241	230004|Alternaria_consortialis	0.0482	0.0006	0.9165	3	1	0.9165
MN	D6300-2-2	ERR4097241	1296121|Kwoniella_dejecticola_CBS_10117	0.0057	0.0001	0.8955	9	2	0.7716
MN	D6300-2-2	ERR4097241	4953|Zygosaccharomyces	0.0193	0.0002	0.8732	4	4	0.442
MN	D6300-2-2	ERR4097241	50267|Ogataea_trehalophila	0.0361	0.0005	0.8443	2	1	0.8443
MN	D6300-2-2	ERR4097241	292559|Lentinus_polychrous	0.0461	0.0006	0.8434	11	1	0.8434
MN	D6300-2-2	ERR4097241	763407|Phycomyces_blakesleeanus_NRRL_1555-	0.0102	0.0001	0.7909	9	1	0.7909
MN	D6300-2-2	ERR4097241	1328758|Lentinus_tigrinus_ALCF2SS1-7	0.0135	0.0002	0.7904	8	3	0.6092
MN	D6300-2-2	ERR4097241	1701548|Spathaspora_boniae	0.0141	0.0002	0.7875	4	2	0.698
MN	D6300-2-2	ERR4097241	871575|Ogataea_parapolymorpha_DL-1	0.0274	0.0003	0.7821	3	1	0.7821
MN	D6300-2-2	ERR4097241	1382522|Kuraishia_capsulata_CBS_1993	0.0031	0	0.7809	4	3	0.5164
MN	D6300-2-2	ERR4097241	36016|Cyberlindnera_americana	0.0321	0.0004	0.7755	5	1	0.7755
MN	D6300-2-2	ERR4097241	150224|Metschnikowia_orientalis	0.0243	0.0003	0.7481	4	2	0.5055
MN	D6300-2-2	ERR4097241	1774708|Spathaspora_girioi	0.0477	0.0006	0.7375	4	1	0.7375
MN	D6300-2-2	ERR4097241	370302|Microbotryum_silenes-acaulis	0.0016	0	0.7229	3	3	0.3333
MN	D6300-2-2	ERR4097241	45264|Acropora_millepora	0.0025	0	0.7218	4	3	0.3196
MN	D6300-2-2	ERR4097241	706473|Volvariella_volvacea_V23	0.0088	0.0001	0.714	9	1	0.714
MN	D6300-2-2	ERR4097241	5125|	0.0063	0.0001	0.7119	3	2	0.5396
MN	D6300-2-2	ERR4097241	732165|Dichomitus_squalens_LYAD-421_SS1	0.0328	0.0004	0.7084	10	1	0.7084
MN	D6300-2-2	ERR4097241	984487|Suhomyces_tanzawaensis_NRRL_Y-17324	0.0039	0	0.6973	2	1	0.6973
MN	D6300-2-2	ERR4097241	1838142|Cutaneotrichosporon	0.0299	0.0004	0.693	6	2	0.3605
MN	D6300-2-2	ERR4097241	1654605|Lachancea_quebecensis	0.0086	0.0001	0.6929	2	2	0.4539
MN	D6300-2-2	ERR4097241	1449804|Magnusiomyces_capitatus_CNRMA_12647	0.0224	0.0003	0.6901	5	1	0.6901
MN	D6300-2-2	ERR4097241	36038|Barnettozyma_californica	0.0084	0.0001	0.6835	6	1	0.6835
MN	D6300-2-2	ERR4097241	284591|Yarrowia_lipolytica_CLIB122	0.0099	0.0001	0.6794	2	1	0.6794
MN	D6300-2-2	ERR4097241	64660|Lyophyllum_decastes	0.0214	0.0003	0.6747	2	1	0.6747
MN	D6300-2-2	ERR4097241	64657|Tremella_fuciformis	0.0078	0.0001	0.6698	4	3	0.4596
MN	D6300-2-2	ERR4097241	1527289|Yarrowia_yakushimensis	0.0111	0.0001	0.6696	2	1	0.6696
MN	D6300-2-2	ERR4097241	105714|Pascua_guehoae	0.0017	0	0.6596	3	3	0.3405
MN	D6300-2-2	ERR4097241	54790|Parastagonospora_avenaria_f_sp_tritici	0.0177	0.0002	0.6401	7	1	0.6401
MN	D6300-2-2	ERR4097241	1245769|Lachancea_lanzarotensis	0.0051	0.0001	0.6316	2	2	0.5342
MN	D6300-2-2	ERR4097241	108428|Neoscytalidium_dimidiatum	0.0045	0.0001	0.6204	6	2	0.3704
MN	D6300-2-2	ERR4097241	1714833|Leucoagaricus_sp_SymCcos	0.0073	0.0001	0.6204	8	1	0.6204
MN	D6300-2-2	ERR4097241	112498|Ramularia_collo-cygni	0.0072	0.0001	0.6143	4	1	0.6143
MN	D6300-2-2	ERR4097241	78156|Pseudogymnoascus	0.0165	0.0002	0.607	7	1	0.607
MN	D6300-2-2	ERR4097241	1923864|Microstomoeca_roanoka	0.0188	0.0002	0.6047	2	2	0.5
MN	D6300-2-2	ERR4097241	685557|Mortierella_alpina_ATCC_32222	0.0212	0.0003	0.5997	2	1	0.5997
MN	D6300-2-2	ERR4097241	104414|Solicoccozyma_terricola	0.0035	0	0.5919	4	1	0.5919
MN	D6300-2-2	ERR4097241	101091|Choanephora_cucurbitarum	0.008	0.0001	0.5911	8	1	0.5911
MN	D6300-2-2	ERR4097241	861556|Kluyveromyces_wickerhamii_UCD_54-210	0.0123	0.0002	0.5872	3	3	0.3333
MN	D6300-2-2	ERR4097241	289078|Microbotryum_saponariae	0.0024	0	0.5833	2	2	0.3333
MN	D6300-2-2	ERR4097241	230819|Coprinopsis_marcescibilis	0.0048	0.0001	0.5705	7	1	0.5705
MN	D6300-2-2	ERR4097241	29911|Alternaria_brassicae	0.0199	0.0003	0.5669	2	1	0.5669
MN	D6300-2-2	ERR4097241	271218|Kazachstania_aerobia	0.008	0.0001	0.5642	5	3	0.3622
MN	D6300-2-2	ERR4097241	45357|Candida_haemulonis	0.0056	0.0001	0.5525	2	2	0.4882
MN	D6300-2-2	ERR4097241	1882483|Testicularia_cyperi	0.005	0.0001	0.5424	1	1	0.5424
MN	D6300-2-2	ERR4097241	1450759|Taphrina_flavorubra_JCM_22207	0.0038	0	0.5377	3	2	0.4107
MN	D6300-2-2	ERR4097241	92696|Steccherinum_ochraceum	0.0072	0.0001	0.5222	5	1	0.5222
MN	D6300-2-2	ERR4097241	27323|Metschnikowia_hawaiiensis	0.0098	0.0001	0.5211	3	2	0.2626
MN	D6300-2-2	ERR4097241	1325734|Fusarium_sp_AF-8	0.007	0.0001	0.5189	1	1	0.5189
MN	D6300-2-2	ERR4097241	1417757|Amanita_jacksonii_TRTC168611	0.0089	0.0001	0.5189	1	1	0.5189
MN	D6300-2-2	ERR4097241	741276|Rhodotorula_taiwanensis	0.0158	0.0002	0.5175	1	1	0.5175
MN	D6300-2-2	ERR4097241	1037526|Epichloe_amarillans_E57	0.0067	0.0001	0.5175	1	1	0.5175
MN	D6300-2-2	ERR4097241	54045|Phaffomyces_antillensis	0.0073	0.0001	0.5164	1	1	0.5164
MN	D6300-2-2	ERR4097241	1807681|Candida_ipomoeae	0.0324	0.0004	0.5138	3	1	0.5138
MN	D6300-2-2	ERR4097241	1150643|Metschnikowia_proteae	0.0406	0.0005	0.5037	4	1	0.5037
MN	D6300-2-2	ERR4097241	626713|Diaporthe_aspalathi	0.0068	0.0001	0.5	1	1	0.5
MN	D6300-2-2	ERR4097241	1283841|Stachybotrys_chlorohalonata_IBT_40285	0.0141	0.0002	0.5	1	1	0.5
MN	D6300-2-2	ERR4097241	695850|Saprolegnia_parasitica_CBS_22365	0.0115	0.0001	0.5	1	1	0.5
MN	D6300-2-2	ERR4097241	53937|Ogataea_nonfermentans	0.0029	0	0.5	1	1	0.5
MN	D6300-2-2	ERR4097241	1392248|Aspergillus_campestris_IBT_28561	0.0089	0.0001	0.5	1	1	0.5
MN	D6300-2-2	ERR4097241	56484|Protomyces_lactucaedebilis	0.009	0.0001	0.5	1	1	0.5
MN	D6300-2-2	ERR4097241	131310|Parastrongyloides_trichosuri	0.0048	0.0001	0.5	1	1	0.5
MN	D6300-2-2	ERR4097241	1156394|Saprolegnia_diclina_VS20	0.0115	0.0001	0.5	1	1	0.5
MN	D6300-2-2	ERR4097241	1099808|Komagataella_populi	0.0055	0.0001	0.5	1	1	0.5
MN	D6300-2-2	ERR4097241	74722|Stachybotrys_chartarum	0.0139	0.0002	0.5	1	1	0.5
MN	D6300-2-2	ERR4097241	86788|Ramalina_intermedia	0.0046	0.0001	0.5	1	1	0.5
MN	D6300-2-2	ERR4097241	38488|Botryotinia_calthae	0.0073	0.0001	0.5	1	1	0.5
MN	D6300-2-2	ERR4097241	246452|Megastigmus_dorsalis	0.0138	0.0002	0.5	1	1	0.5
MN	D6300-2-2	ERR4097241	41067|Aspergillus_candidus	0.0086	0.0001	0.5	1	1	0.5
MN	D6300-2-2	ERR4097241	211096|Hanseniaspora_opuntiae	0.0033	0	0.5	1	1	0.5
MN	D6300-2-2	ERR4097241	33196|Botrytis	0.0073	0.0001	0.5	1	1	0.5
MN	D6300-2-2	ERR4097241	32307|Drosophila	0.01	0.0001	0.5	1	1	0.5
MN	D6300-2-2	ERR4097241	311874|Megastigmus_stigmatizans	0.0138	0.0002	0.5	1	1	0.5
MN	D6300-2-2	ERR4097241	336963|Uncinocarpus_reesii_1704	0.002	0	0.5	1	1	0.5
MN	D6300-2-2	ERR4097241	34506|Strongyloides_ratti	0.0037	0	0.5	1	1	0.5
MN	D6300-2-2	ERR4097241	2654412|Metschnikowia_sp_UWOPS_03-167b3	0.0112	0.0001	0.5	1	1	0.5
MN	D6300-2-2	ERR4097241	36026|Ogataea_minuta	0.0027	0	0.5	1	1	0.5
MN	D6300-2-2	ERR4097241	27332|Protomyces_inouyei	0.008	0.0001	0.5	1	1	0.5
MN	D6300-2-2	ERR4097241	1699426|Metschnikowia_bowlesiae	0.0108	0.0001	0.5	1	1	0.5
MN	D6300-2-2	ERR4097241	1709936|Eurotiomycetes_sp	0.0202	0.0003	0.5	1	1	0.5
MN	D6300-2-2	ERR4097241	507511|Hyphopichia_heimii	0.0065	0.0001	0.5	1	1	0.5
MN	D6300-2-2	ERR4097241	1486889|Polyblepharides_amylifera	0.0109	0.0001	0.5	1	1	0.5
MN	D6300-2-2	ERR4097241	1617101|Crepidotus_sp_BD-2015	0.0069	0.0001	0.5	1	1	0.5
MN	D6300-2-2	ERR4097241	4922|Komagataella_pastoris	0.021	0.0003	0.5	1	1	0.5
MN	D6300-2-2	ERR4097241	1965070|Dinothrombium_tinctorium	0.0033	0	0.5	1	1	0.5
MN	D6300-2-2	ERR4097241	4896|Schizosaccharomyces_pombe	0.0076	0.0001	0.5	1	1	0.5
MN	D6300-2-2	ERR4097241	475428|Ramalina_peruviana	0.0051	0.0001	0.5	1	1	0.5
MN	D6300-2-2	ERR4097241	479095|Yarrowia_divulgata	0.0047	0.0001	0.5	1	1	0.5
MN	D6300-2-2	ERR4097241	42469|Protomyces_gravidus	0.0041	0.0001	0.491	1	1	0.491
MN	D6300-2-2	ERR4097241	1200864|Metschnikowia_fructicola_277	0.0157	0.0002	0.4889	2	1	0.4889
MN	D6300-2-2	ERR4097241	1073090|Penicilliopsis_zonata_CBS_50665	0.0043	0.0001	0.4836	1	1	0.4836
MN	D6300-2-2	ERR4097241	280036|Sporisorium_graminicola	0.0042	0.0001	0.4835	2	2	0.3641
MN	D6300-2-2	ERR4097241	2067060|fungal_sp_Mo6-1	0.013	0.0002	0.4818	1	1	0.4818
MN	D6300-2-2	ERR4097241	1043627|Hirsutella_minnesotensis_3608	0.0062	0.0001	0.4811	1	1	0.4811
MN	D6300-2-2	ERR4097241	1041608|Wickerhamomyces_hampshirensis	0.0079	0.0001	0.4774	4	2	0.38
MN	D6300-2-2	ERR4097241	796027|Sugiyamaella_lignohabitans	0.0062	0.0001	0.4757	3	2	0.3262
MN	D6300-2-2	ERR4097241	1531966|Torrubiella_hemipterigena	0.004	0.0001	0.4741	2	2	0.326
MN	D6300-2-2	ERR4097241	2494468|Fusarium_nanum	0.0054	0.0001	0.4733	4	2	0.2733
MN	D6300-2-2	ERR4097241	857566|Nadsonia_fulvescens_var_elongata_DSM_6958	0.0153	0.0002	0.473	6	1	0.473
MN	D6300-2-2	ERR4097241	1537102|Theileria_equi_strain_WA	0.008	0.0001	0.4567	1	1	0.4567
MN	D6300-2-2	ERR4097241	1041607|Wickerhamomyces_ciferrii	0.0365	0.0005	0.45	4	1	0.45
MN	D6300-2-2	ERR4097241	35688|Porphyridium_purpureum	0.0251	0.0003	0.4475	1	1	0.4475
MN	D6300-2-2	ERR4097241	5643|Trametes_cinnabarina	0.0148	0.0002	0.4461	1	1	0.4461
MN	D6300-2-2	ERR4097241	321614|Parastagonospora_nodorum_SN15	0.0126	0.0002	0.4367	2	1	0.4367
MN	D6300-2-2	ERR4097241	172671|Pinguiococcus_pyrenoidosus	0.0016	0	0.4358	1	1	0.4358
MN	D6300-2-2	ERR4097241	2164086|Blastomyces_sp_MA-2018	0.0045	0.0001	0.4225	2	2	0.3333
MN	D6300-2-2	ERR4097241	1226780|Grammothele_lineata	0.0238	0.0003	0.4216	5	1	0.4216
MN	D6300-2-2	ERR4097241	522693|Debaryomyces_subglobosus	0.0025	0	0.4146	2	2	0.2841
MN	D6300-2-2	ERR4097241	229219|Blastomyces	0.0033	0	0.4022	2	2	0.3333
MN	D6300-2-2	ERR4097241	27333|Protomyces_inundatus	0.004	0.0001	0.3973	2	1	0.3973
MN	D6300-2-2	ERR4097241	71559|Taphrina_communis	0.0038	0	0.3973	2	1	0.3973
MN	D6300-2-2	ERR4097241	48692|Taphrina_pruni	0.0038	0	0.3973	2	1	0.3973
MN	D6300-2-2	ERR4097241	2138086|Penicillium_sp_W3_MMC-2018	0.0043	0.0001	0.3908	6	1	0.3908
MN	D6300-2-2	ERR4097241	796604|Microbotryum_silenes-dioicae	0.0011	0	0.3895	2	2	0.25
MN	D6300-2-2	ERR4097241	1411623|Chloroparvula_japonica	0.0076	0.0001	0.3894	2	1	0.3894
MN	D6300-2-2	ERR4097241	45599|Candida_torresii	0.0079	0.0001	0.3873	3	2	0.2376
MN	D6300-2-2	ERR4097241	13370|Brettanomyces_naardenensis	0.0036	0	0.3722	2	2	0.2328
MN	D6300-2-2	ERR4097241	100951|Naganishia_albida	0.0105	0.0001	0.3689	3	1	0.3689
MN	D6300-2-2	ERR4097241	64571|Lobosporangium_transversale	0.0019	0	0.3608	1	1	0.3608
MN	D6300-2-2	ERR4097241	253104|Hymenoscyphus_herbarum	0.008	0.0001	0.3524	1	1	0.3524
MN	D6300-2-2	ERR4097241	2163413|Metschnikowia_aff_pulcherrima	0.0056	0.0001	0.3523	2	2	0.25
MN	D6300-2-2	ERR4097241	2213018|Massospora_platypediae	0.0058	0.0001	0.3481	1	1	0.3481
MN	D6300-2-2	ERR4097241	91752|Hericium_erinaceus	0.0016	0	0.3449	3	2	0.2335
MN	D6300-2-2	ERR4097241	930991|Paxillus_rubicundulus_Ve082h10	0.0049	0.0001	0.3448	2	1	0.3448
MN	D6300-2-2	ERR4097241	38833|Micromonas_pusilla	0.0033	0	0.3437	2	2	0.25
MN	D6300-2-2	ERR4097241	83371|Detonula_confervacea	0.0026	0	0.3413	1	1	0.3413
MN	D6300-2-2	ERR4097241	54552|Pichia_occidentalis	0.017	0.0002	0.3376	1	1	0.3376
MN	D6300-2-2	ERR4097241	1699422|Spathaspora_xylofermentans	0.0108	0.0001	0.336	3	2	0.2718
MN	D6300-2-2	ERR4097241	7227|Drosophila_melanogaster	0.008	0.0001	0.3333	1	1	0.3333
MN	D6300-2-2	ERR4097241	7238|Drosophila_sechellia	0.008	0.0001	0.3333	1	1	0.3333
MN	D6300-2-2	ERR4097241	103775|Drosophila_gunungcola	0.0136	0.0002	0.3333	1	1	0.3333
MN	D6300-2-2	ERR4097241	29030|Drosophila_takahashii	0.0136	0.0002	0.3333	1	1	0.3333
MN	D6300-2-2	ERR4097241	32351|Drosophila	0.008	0.0001	0.3333	1	1	0.3333
MN	D6300-2-2	ERR4097241	30023|Drosophila_elegans	0.0136	0.0002	0.3333	1	1	0.3333
MN	D6300-2-2	ERR4097241	2060906|Blastomyces_silverae	0.0062	0.0001	0.3333	1	1	0.3333
MN	D6300-2-2	ERR4097241	716892|Pleurotus_tuber-regium	0.0036	0	0.3301	1	1	0.3301
MN	D6300-2-2	ERR4097241	43958|Cephaloascus_albidus	0.0088	0.0001	0.329	2	2	0.1902
MN	D6300-2-2	ERR4097241	51284|Hymenoscyphus_fructigenus	0.0077	0.0001	0.3286	1	1	0.3286
MN	D6300-2-2	ERR4097241	1734004|Saprochaete_fungicola	0.0084	0.0001	0.3262	1	1	0.3262
MN	D6300-2-2	ERR4097241	74410|Bipolaris_cookei	0.006	0.0001	0.326	1	1	0.326
MN	D6300-2-2	ERR4097241	56086|Gerris_buenoi	0.0054	0.0001	0.3216	1	1	0.3216
MN	D6300-2-2	ERR4097241	70779|Acropora_digitifera	0.0029	0	0.3196	1	1	0.3196
MN	D6300-2-2	ERR4097241	1851551|	0.0031	0	0.3191	3	1	0.3191
MN	D6300-2-2	ERR4097241	263140|Sitodiplosis_mosellana	0.0051	0.0001	0.3174	1	1	0.3174
MN	D6300-2-2	ERR4097241	74104|Kluyveromyces_nonfermentans	0.0037	0	0.3168	2	2	0.2001
MN	D6300-2-2	ERR4097241	2495903|Fusarium_citri	0.0041	0.0001	0.3138	3	2	0.2
MN	D6300-2-2	ERR4097241	53487|Ambrosiozyma_ambrosiae	0.0088	0.0001	0.3126	2	2	0.2
MN	D6300-2-2	ERR4097241	5012|Taphrina_wiesneri	0.0028	0	0.3101	2	2	0.2
MN	D6300-2-2	ERR4097241	1274784|Mucor_velutinosus_B5328	0.002	0	0.3073	2	1	0.3073
MN	D6300-2-2	ERR4097241	4852|Cunninghamella	0.0034	0	0.3065	1	1	0.3065
MN	D6300-2-2	ERR4097241	392613|Ascosphaera_apis_ARSEF_7405	0.0095	0.0001	0.3034	1	1	0.3034
MN	D6300-2-2	ERR4097241	367097|Ophioceras_dolichostomum	0.0057	0.0001	0.3034	1	1	0.3034
MN	D6300-2-2	ERR4097241	1986089|Cyanodermella_asteris	0.0092	0.0001	0.3011	2	2	0.2018
MN	D6300-2-2	ERR4097241	53486|Saccharomycopsis_fermentans	0.0033	0	0.2986	1	1	0.2986
MN	D6300-2-2	ERR4097241	185366|Ustilago_esculenta	0.0083	0.0001	0.2964	1	1	0.2964
MN	D6300-2-2	ERR4097241	498019|Candida_auris	0.0135	0.0002	0.2904	1	1	0.2904
MN	D6300-2-2	ERR4097241	1270216|Hycleus_cichorii	0.0051	0.0001	0.2883	1	1	0.2883
MN	D6300-2-2	ERR4097241	56413|Kazachstania_rosinii	0.0064	0.0001	0.2878	2	2	0.1955
MN	D6300-2-2	ERR4097241	1884261|Pterula_gracilis	0.0079	0.0001	0.2845	5	1	0.2845
MN	D6300-2-2	ERR4097241	106004|Leucosporidium_creatinivorum	0.002	0	0.2834	2	2	0.1841
MN	D6300-2-2	ERR4097241	73499|Lecanicillium_psalliotae	0.0014	0	0.2818	2	2	0.1723
MN	D6300-2-2	ERR4097241	139825|Sparassis_crispa	0.0141	0.0002	0.2814	3	1	0.2814
MN	D6300-2-2	ERR4097241	1156965|Wickerhamomyces_canadensis	0.0021	0	0.2803	3	3	0.0974
MN	D6300-2-2	ERR4097241	135514|Exophiala_calicioides	0.0048	0.0001	0.275	1	1	0.275
MN	D6300-2-2	ERR4097241	53646|Starmera_quercuum	0.0022	0	0.2742	1	1	0.2742
MN	D6300-2-2	ERR4097241	503106|Marssonina_coronariae	0.0013	0	0.2729	2	1	0.2729
MN	D6300-2-2	ERR4097241	2006384|Escovopsis_sp_TC	0.0006	0	0.2667	2	2	0.2
MN	D6300-2-2	ERR4097241	1538186|Nakazawaea_wickerhamii	0.0051	0.0001	0.2624	3	2	0.1631
MN	D6300-2-2	ERR4097241	29902|Mrakia_frigida	0.0012	0	0.2621	3	1	0.2621
MN	D6300-2-2	ERR4097241	2654413|Metschnikowia_sp_UFMG-CM-y6306	0.003	0	0.2585	1	1	0.2585
MN	D6300-2-2	ERR4097241	747089|Rhizophagus_irregularis_DAOM_181602-DAOM_197198	0.0043	0.0001	0.2575	1	1	0.2575
MN	D6300-2-2	ERR4097241	2041911|Hexapoda_sp	0.0058	0.0001	0.2575	1	1	0.2575
MN	D6300-2-2	ERR4097241	334116|Vanessa_tameamea	0.0055	0.0001	0.2575	1	1	0.2575
MN	D6300-2-2	ERR4097241	1540922|Wallemia_hederae	0.0029	0	0.2548	3	1	0.2548
MN	D6300-2-2	ERR4097241	285811|Pseudopyrenochaeta_lycopersici	0.0071	0.0001	0.254	3	1	0.254
MN	D6300-2-2	ERR4097241	29909|Tolypocladium	0.0051	0.0001	0.25	1	1	0.25
MN	D6300-2-2	ERR4097241	296588|Micromonas_bravo	0.0051	0.0001	0.25	1	1	0.25
MN	D6300-2-2	ERR4097241	45235|Tolypocladium_capitatum	0.0051	0.0001	0.25	1	1	0.25
MN	D6300-2-2	ERR4097241	1769792|Metschnikowia_sp_AWRI3582	0.0039	0.0001	0.25	1	1	0.25
MN	D6300-2-2	ERR4097241	1501327|Tolypocladium_sp_Sup5_PDA-1	0.0051	0.0001	0.25	1	1	0.25
MN	D6300-2-2	ERR4097241	489717|Ambrosiozyma_vanderkliftii	0.0035	0	0.2476	2	2	0.1642
MN	D6300-2-2	ERR4097241	1223555|Pythium_aphanidermatum_DAOM_BR444	0.0022	0	0.2471	3	1	0.2471
MN	D6300-2-2	ERR4097241	573826|Candida_dubliniensis_CD36	0.0046	0.0001	0.2458	1	1	0.2458
MN	D6300-2-2	ERR4097241	120202|Daphnia_carinata	0.0034	0	0.2458	3	1	0.2458
MN	D6300-2-2	ERR4097241	1343157|Spathaspora_arborariae_UFMG-191A	0.0035	0	0.2457	1	1	0.2457
MN	D6300-2-2	ERR4097241	35525|Daphnia_magna	0.0034	0	0.2444	3	1	0.2444
MN	D6300-2-2	ERR4097241	4957|Zygosaccharomyces_bisporus	0.0022	0	0.2394	2	2	0.1291
MN	D6300-2-2	ERR4097241	2175969|Russula_sp_MG48	0.0014	0	0.237	2	2	0.1765
MN	D6300-2-2	ERR4097241	5353|Lentinula_edodes	0.0023	0	0.2369	2	1	0.2369
MN	D6300-2-2	ERR4097241	56417|Metschnikowia_agaves	0.0186	0.0002	0.2365	2	1	0.2365
MN	D6300-2-2	ERR4097241	129132|Cutaneotrichosporon_dermatis	0.0008	0	0.2318	3	3	0.116
MN	D6300-2-2	ERR4097241	1263082|Lichtheimia_corymbifera_JMRCFSU9682	0.0033	0	0.2316	2	1	0.2316
MN	D6300-2-2	ERR4097241	46704|Montipora_capitata	0.0051	0.0001	0.2313	2	1	0.2313
MN	D6300-2-2	ERR4097241	1245528|Candida_maltosa_Xu316	0.0042	0.0001	0.2304	2	2	0.1201
MN	D6300-2-2	ERR4097241	216892|Hartaetosiga_gracilis	0.0011	0	0.2299	1	1	0.2299
MN	D6300-2-2	ERR4097241	1314674|Cylindrobasidium_torrendii_FP15055_ss-10	0.0011	0	0.2283	2	2	0.1322
MN	D6300-2-2	ERR4097241	1365824|Kalmanozyma_brasiliensis_GHG001	0.0025	0	0.228	2	2	0.1284
MN	D6300-2-2	ERR4097241	1295359|Pyrenochaeta_sp_UM_256	0.0027	0	0.2187	3	1	0.2187
MN	D6300-2-2	ERR4097241	1580861|Huntiella_moniliformis	0.0015	0	0.2163	3	3	0.0891
MN	D6300-2-2	ERR4097241	1930190|Suillus_alpinus	0.0045	0.0001	0.2153	1	1	0.2153
MN	D6300-2-2	ERR4097241	175648|Coniferiporia_sulphurascens	0.0011	0	0.2144	1	1	0.2144
MN	D6300-2-2	ERR4097241	90268|Apophysomyces	0.0027	0	0.2121	3	1	0.2121
MN	D6300-2-2	ERR4097241	1771980|Aureobasidium_sp_P6	0.0007	0	0.2096	2	2	0.1472
MN	D6300-2-2	ERR4097241	90262|Absidia_repens	0.003	0	0.2095	2	1	0.2095
MN	D6300-2-2	ERR4097241	1274794|Saksenaea_vasiformis_B4078	0.0032	0	0.2066	2	2	0.149
MN	D6300-2-2	ERR4097241	1081108|Cordyceps_confragosa_RCEF_1005	0.0142	0.0002	0.2058	1	1	0.2058
MN	D6300-2-2	ERR4097241	124430|Phaeomonas_parva	0.0059	0.0001	0.2028	2	1	0.2028
MN	D6300-2-2	ERR4097241	5379|Suillus	0.0043	0.0001	0.2024	1	1	0.2024
MN	D6300-2-2	ERR4097241	505711|Andalucia_godoyi	0.0102	0.0001	0.2019	2	1	0.2019
MN	D6300-2-2	ERR4097241	1266715|Neurospora_terricola_FGSC_1889	0.0181	0.0002	0.2018	1	1	0.2018
MN	D6300-2-2	ERR4097241	1974281|Rachicladosporium_sp_CCFEE_5018	0.0165	0.0002	0.2018	1	1	0.2018
MN	D6300-2-2	ERR4097241	516756|Eufriesea_mexicana	0.001	0	0.2008	1	1	0.2008
MN	D6300-2-2	ERR4097241	2211643|Monosporascus_sp_CRB-9-2	0.0007	0	0.2	1	1	0.2
MN	D6300-2-2	ERR4097241	43984|Ambrosiozyma_philentoma	0.0032	0	0.2	1	1	0.2
MN	D6300-2-2	ERR4097241	2094518|Hanseniaspora_gamundiae	0.0027	0	0.2	1	1	0.2
MN	D6300-2-2	ERR4097241	5112|Epichloe	0.0009	0	0.2	2	2	0.1
MN	D6300-2-2	ERR4097241	474922|Colletotrichum_gloeosporioides	0.0007	0	0.2	1	1	0.2
MN	D6300-2-2	ERR4097241	298378|Fusarium_incarnatum	0.007	0.0001	0.2	1	1	0.2
MN	D6300-2-2	ERR4097241	1448315|Aspergillus_uvarum_CBS_121591	0.0034	0	0.2	1	1	0.2
MN	D6300-2-2	ERR4097241	2594811|Fusarium_clavum	0.007	0.0001	0.2	1	1	0.2
MN	D6300-2-2	ERR4097241	708187|Colletotrichum_chlorophyti	0.0007	0	0.2	1	1	0.2
MN	D6300-2-2	ERR4097241	1450537|Aspergillus_homomorphus_CBS_101889	0.0033	0	0.2	1	1	0.2
MN	D6300-2-2	ERR4097241	690307|Aspergillus_aculeatus_ATCC_16872	0.0033	0	0.2	1	1	0.2
MN	D6300-2-2	ERR4097241	2494466|Fusarium_irregulare	0.007	0.0001	0.2	1	1	0.2
MN	D6300-2-2	ERR4097241	1448322|Aspergillus_aculeatinus_CBS_121060	0.0033	0	0.2	1	1	0.2
MN	D6300-2-2	ERR4097241	73157|Drosophila_nikananu	0.0014	0	0.1981	1	1	0.1981
MN	D6300-2-2	ERR4097241	1807686|Metschnikowia_sp_04-2183	0.0054	0.0001	0.1973	1	1	0.1973
MN	D6300-2-2	ERR4097241	48147|Protomyces_macrosporus	0.0017	0	0.1973	1	1	0.1973
MN	D6300-2-2	ERR4097241	301367|Metschnikowia_kamakouana	0.0054	0.0001	0.1973	1	1	0.1973
MN	D6300-2-2	ERR4097241	5414|Erythrobasidium_hasegawianum	0.0008	0	0.197	3	2	0.147
MN	D6300-2-2	ERR4097241	29892|Auricularia_auricula-judae	0.0021	0	0.1954	2	2	0.0993
MN	D6300-2-2	ERR4097241	58635|Saturnispora_zaruensis	0.0008	0	0.1931	1	1	0.1931
MN	D6300-2-2	ERR4097241	91930|Coniochaeta_hoffmannii	0.0013	0	0.1921	2	1	0.1921
MN	D6300-2-2	ERR4097241	53649|Ogataea_methylivora	0.0073	0.0001	0.1915	2	2	0.1001
MN	D6300-2-2	ERR4097241	1448320|Aspergillus_ellipticus_CBS_70779	0.0033	0	0.1913	1	1	0.1913
MN	D6300-2-2	ERR4097241	7612|Pisaster_ochraceus	0.0029	0	0.1892	2	1	0.1892
MN	D6300-2-2	ERR4097241	231269|Fusarium_coffeatum	0.0026	0	0.1855	2	1	0.1855
MN	D6300-2-2	ERR4097241	5278|Leucosporidium_scottii	0.0037	0	0.1841	1	1	0.1841
MN	D6300-2-2	ERR4097241	2512241|Xylaria_flabelliformis	0.0027	0	0.1822	2	1	0.1822
MN	D6300-2-2	ERR4097241	743788|Fomitopsis_pinicola_FP-58527_SS1	0.0104	0.0001	0.1811	2	1	0.1811
MN	D6300-2-2	ERR4097241	139420|Polyporus_brumalis	0.0096	0.0001	0.1795	2	1	0.1795
MN	D6300-2-2	ERR4097241	215250|Acaromyces_ingoldii	0.0026	0	0.1781	2	1	0.1781
MN	D6300-2-2	ERR4097241	181527|Pluteus_cervinus	0.0023	0	0.1772	2	1	0.1772
MN	D6300-2-2	ERR4097241	155126|Tilletia_horrida	0.001	0	0.1737	1	1	0.1737
MN	D6300-2-2	ERR4097241	1081107|Beauveria_brongniartii_RCEF_3172	0.0028	0	0.1723	1	1	0.1723
MN	D6300-2-2	ERR4097241	218633|Cordyceps_cicadae	0.0071	0.0001	0.1696	1	1	0.1696
MN	D6300-2-2	ERR4097241	45847|Cordyceps_tenuipes	0.0072	0.0001	0.1696	1	1	0.1696
MN	D6300-2-2	ERR4097241	1230402|Basidioascus_undulatus	0.0098	0.0001	0.1696	1	1	0.1696
MN	D6300-2-2	ERR4097241	160265|Thalassiosira_antarctica	0.0022	0	0.169	1	1	0.169
MN	D6300-2-2	ERR4097241	385413|Thalassiosira_minuscula	0.002	0	0.169	1	1	0.169
MN	D6300-2-2	ERR4097241	139080|Baeospora_myosura	0.0023	0	0.1678	1	1	0.1678
MN	D6300-2-2	ERR4097241	537810|Kuraishia_ogatae	0.0017	0	0.1667	1	1	0.1667
MN	D6300-2-2	ERR4097241	2637121|Pseudogymnoascus	0.0016	0	0.1665	1	1	0.1665
MN	D6300-2-2	ERR4097241	2013060|Lecanicillium_sp_LEC01	0.0017	0	0.1665	1	1	0.1665
MN	D6300-2-2	ERR4097241	82102|Melampsora_occidentalis	0.0032	0	0.1661	1	1	0.1661
MN	D6300-2-2	ERR4097241	1580837|Davidsoniella_virescens	0.0008	0	0.1653	1	1	0.1653
MN	D6300-2-2	ERR4097241	1580835|Davidsoniella_eucalypti	0.0008	0	0.1653	1	1	0.1653
MN	D6300-2-2	ERR4097241	460523|Ogataea_polymorpha	0.008	0.0001	0.1648	1	1	0.1648
MN	D6300-2-2	ERR4097241	76940|Coprinopsis_strossmayeri	0.0013	0	0.1641	1	1	0.1641
MN	D6300-2-2	ERR4097241	1079131|Ilyonectria_mors-panacis	0.0061	0.0001	0.1637	1	1	0.1637
MN	D6300-2-2	ERR4097241	1923959|Trinorchestia_longiramus	0.0013	0	0.163	2	1	0.163
MN	D6300-2-2	ERR4097241	5581|Beauveria	0.0027	0	0.161	1	1	0.161
MN	D6300-2-2	ERR4097241	43265|Cordyceps_javanica	0.0023	0	0.161	1	1	0.161
MN	D6300-2-2	ERR4097241	76193|Papilio_machaon	0.0027	0	0.1587	1	1	0.1587
MN	D6300-2-2	ERR4097241	205917|Dentipellis_fragilis	0.0035	0	0.1579	1	1	0.1579
MN	D6300-2-2	ERR4097241	1290454|Mucor_irregularis_B50	0.0013	0	0.1557	2	1	0.1557
MN	D6300-2-2	ERR4097241	1037527|Epichloe_gansuensis_E7080	0.0007	0	0.1537	1	1	0.1537
MN	D6300-2-2	ERR4097241	1280837|Meira_miltonrushii	0.003	0	0.153	1	1	0.153
MN	D6300-2-2	ERR4097241	50429|Stylophora_pistillata	0.0007	0	0.1516	1	1	0.1516
MN	D6300-2-2	ERR4097241	498180|Ulva_mutabilis	0.0006	0	0.1498	1	1	0.1498
MN	D6300-2-2	ERR4097241	745531|Phlebiopsis_gigantea_11061_1_CR5-6	0.0021	0	0.1488	1	1	0.1488
MN	D6300-2-2	ERR4097241	104675|Holtermanniella_nyarrowii	0.0016	0	0.1483	1	1	0.1483
MN	D6300-2-2	ERR4097241	7222|Drosophila_grimshawi	0.0013	0	0.1475	1	1	0.1475
MN	D6300-2-2	ERR4097241	135456|Candida_ponderosae	0.0063	0.0001	0.1465	1	1	0.1465
MN	D6300-2-2	ERR4097241	1274790|Apophysomyces_trapeziformis_B9324	0.0018	0	0.1457	2	1	0.1457
MN	D6300-2-2	ERR4097241	65811|Cyberlindnera_maclurae	0.0126	0.0002	0.1432	1	1	0.1432
MN	D6300-2-2	ERR4097241	1046750|Citeromyces_hawaiiensis	0.0013	0	0.1429	1	1	0.1429
MN	D6300-2-2	ERR4097241	185578|Anopheles_nili	0.0042	0.0001	0.1429	1	1	0.1429
MN	D6300-2-2	ERR4097241	933084|Jaapia_argillacea_MUCL_33604	0.0014	0	0.1422	2	1	0.1422
MN	D6300-2-2	ERR4097241	1967640|Claviceps_aff_purpurea	0.002	0	0.1413	1	1	0.1413
MN	D6300-2-2	ERR4097241	416868|Notospermus_geniculatus	0.001	0	0.1408	2	1	0.1408
MN	D6300-2-2	ERR4097241	2080616|Eurotiomycetes_sp_MA_6039	0.0098	0.0001	0.1407	1	1	0.1407
MN	D6300-2-2	ERR4097241	2080615|Eurotiomycetes_sp_MA_6038	0.0098	0.0001	0.1407	1	1	0.1407
MN	D6300-2-2	ERR4097241	385029|Pseudokeronopsis_carnea	0.0007	0	0.1396	1	1	0.1396
MN	D6300-2-2	ERR4097241	1967635|Helotiales_sp_F229	0.0006	0	0.1396	1	1	0.1396
MN	D6300-2-2	ERR4097241	34615|Ixodes_persulcatus	0.0006	0	0.1396	1	1	0.1396
MN	D6300-2-2	ERR4097241	6832|Tigriopus_californicus	0.0019	0	0.1366	2	1	0.1366
MN	D6300-2-2	ERR4097241	2607230|Agaricales_sp_HM26-F1	0.0054	0.0001	0.1363	1	1	0.1363
MN	D6300-2-2	ERR4097241	45794|Sporopachydermia_lactativora	0.0072	0.0001	0.1362	1	1	0.1362
MN	D6300-2-2	ERR4097241	1266666|Lachancea_nothofagi_CBS_11611	0.0051	0.0001	0.1356	1	1	0.1356
MN	D6300-2-2	ERR4097241	58824|Plodia_interpunctella	0.001	0	0.1347	2	1	0.1347
MN	D6300-2-2	ERR4097241	479092|Yarrowia_alimentaria	0.0006	0	0.1331	1	1	0.1331
MN	D6300-2-2	ERR4097241	1439348|Penicillium_paneum_FM227	0.0006	0	0.133	1	1	0.133
MN	D6300-2-2	ERR4097241	1365484|Penicillium_roqueforti_FM164	0.0006	0	0.133	1	1	0.133
MN	D6300-2-2	ERR4097241	1439351|Penicillium_carneum_LCP05634	0.0004	0	0.133	1	1	0.133
MN	D6300-2-2	ERR4097241	1928478|Aureobasidium_sp_FSWF8-4	0.0008	0	0.1321	1	1	0.1321
MN	D6300-2-2	ERR4097241	45509|Zygoascus_ofunaensis	0.003	0	0.132	1	1	0.132
MN	D6300-2-2	ERR4097241	5801|Eimeria_acervulina	0.0006	0	0.1298	1	1	0.1298
MN	D6300-2-2	ERR4097241	2617889|Moesziomyces	0.003	0	0.1284	1	1	0.1284
MN	D6300-2-2	ERR4097241	86804|Ustilago_trichophora	0.0035	0	0.1284	1	1	0.1284
MN	D6300-2-2	ERR4097241	1391700|Moesziomyces_aphidis_DSM_70725	0.0043	0.0001	0.1284	1	1	0.1284
MN	D6300-2-2	ERR4097241	49012|Sporisorium_scitamineum	0.0037	0	0.1284	1	1	0.1284
MN	D6300-2-2	ERR4097241	4840|Rhizomucor_pusillus	0.0019	0	0.1278	2	1	0.1278
MN	D6300-2-2	ERR4097241	284135|Sarocladium_oryzae	0.0059	0.0001	0.1278	1	1	0.1278
MN	D6300-2-2	ERR4097241	133427|Protoceratium_reticulatum	0.0011	0	0.1277	2	2	0.0638
MN	D6300-2-2	ERR4097241	1036761|Claviceps_fusiformis_PRL_1980	0.0006	0	0.1276	1	1	0.1276
MN	D6300-2-2	ERR4097241	5010|Taphrina	0.0038	0	0.127	1	1	0.127
MN	D6300-2-2	ERR4097241	56646|Fusarium_venenatum	0.0034	0	0.1266	1	1	0.1266
MN	D6300-2-2	ERR4097241	52249|Saturnispora_silvae	0.0081	0.0001	0.1231	1	1	0.1231
MN	D6300-2-2	ERR4097241	47426|Armillaria_cepistipes	0.0008	0	0.1225	2	2	0.0662
MN	D6300-2-2	ERR4097241	566037|Saccharomycetaceae_sp_Ashbya_aceri	0.0005	0	0.1202	1	1	0.1202
MN	D6300-2-2	ERR4097241	4751|	0.0008	0	0.12	1	1	0.12
MN	D6300-2-2	ERR4097241	237631|Ustilago_maydis_521	0.0041	0.0001	0.1194	1	1	0.1194
MN	D6300-2-2	ERR4097241	577407|Hydropsyche_tenuis	0.0012	0	0.1194	1	1	0.1194
MN	D6300-2-2	ERR4097241	1274793|Rhizopus_stolonifer_B9770	0.0033	0	0.118	1	1	0.118
MN	D6300-2-2	ERR4097241	931006|Beauveria_pseudobassiana	0.0005	0	0.1172	1	1	0.1172
MN	D6300-2-2	ERR4097241	650164|Phanerochaete_carnosa_HHB-10118-sp	0.0029	0	0.1171	1	1	0.1171
MN	D6300-2-2	ERR4097241	6210|Echinococcus_granulosus	0.0007	0	0.1169	1	1	0.1169
MN	D6300-2-2	ERR4097241	637633|Raffaelea_quercivora	0.0005	0	0.1162	2	2	0.0667
MN	D6300-2-2	ERR4097241	64517|Rhizophlyctis_rosea	0.0014	0	0.1158	1	1	0.1158
MN	D6300-2-2	ERR4097241	994086|Hydnomerulius_pinastri_MD-312	0.0015	0	0.1144	2	1	0.1144
MN	D6300-2-2	ERR4097241	5791|Physarum_polycephalum	0.0015	0	0.1126	1	1	0.1126
MN	D6300-2-2	ERR4097241	135208|Hericium_alpestre	0.0005	0	0.1114	1	1	0.1114
MN	D6300-2-2	ERR4097241	985895|Leptosphaeria_maculans_JN3	0.0011	0	0.1109	2	1	0.1109
MN	D6300-2-2	ERR4097241	166050|Zygosaccharomyces_kombuchaensis	0.0045	0.0001	0.1103	1	1	0.1103
MN	D6300-2-2	ERR4097241	1287681|Eutypa_lata_UCREL1	0.0034	0	0.1101	1	1	0.1101
MN	D6300-2-2	ERR4097241	51314|Eimeria_brunetti	0.0008	0	0.1088	1	1	0.1088
MN	D6300-2-2	ERR4097241	130814|Candida_mycetangii	0.0028	0	0.107	1	1	0.107
MN	D6300-2-2	ERR4097241	117174|Ustilago_tritici	0.0005	0	0.1064	1	1	0.1064
MN	D6300-2-2	ERR4097241	271274|Kodamaea_laetipori	0.0084	0.0001	0.1058	1	1	0.1058
MN	D6300-2-2	ERR4097241	742152|Wolfiporia_cocos_MD-104_SS10	0.0078	0.0001	0.1058	1	1	0.1058
MN	D6300-2-2	ERR4097241	253288|Malassezia_yamatoensis	0.0004	0	0.1047	1	1	0.1047
MN	D6300-2-2	ERR4097241	1380851|Lutraria_rhynchaena	0.0005	0	0.1047	1	1	0.1047
MN	D6300-2-2	ERR4097241	983644|Cordyceps_militaris_CM01	0.0011	0	0.1038	1	1	0.1038
MN	D6300-2-2	ERR4097241	4797|Pythium	0.0007	0	0.1035	1	1	0.1035
MN	D6300-2-2	ERR4097241	2259763|Arachnopeziza_araneosa	0.0007	0	0.1035	1	1	0.1035
MN	D6300-2-2	ERR4097241	466936|Russula_griseocarnosa	0.0004	0	0.1032	1	1	0.1032
MN	D6300-2-2	ERR4097241	158607|Diaporthe_helianthi	0.0032	0	0.1028	1	1	0.1028
MN	D6300-2-2	ERR4097241	2175971|Collybia_sp_MG36	0.0005	0	0.1026	1	1	0.1026
MN	D6300-2-2	ERR4097241	391826|Candida_corydali	0.0072	0.0001	0.1023	1	1	0.1023
MN	D6300-2-2	ERR4097241	1072389|Marssonina_brunnea_f_sp_multigermtubi_MB_m1	0.0009	0	0.1017	1	1	0.1017
MN	D6300-2-2	ERR4097241	1227655|Epichloe_typhina_E8	0.0009	0	0.1	1	1	0.1
MN	D6300-2-2	ERR4097241	1344566|Epichloe_sp_AL9924	0.0009	0	0.1	1	1	0.1
MN	D6300-2-2	ERR4097241	1035635|Epichloe_glyceriae_E277	0.0009	0	0.1	1	1	0.1
MN	D6300-2-2	ERR4097241	79588|Epichloe_bromicola	0.0009	0	0.1	1	1	0.1
MN	D6300-2-2	ERR4097241	55200|Epichloe_elymi	0.0009	0	0.1	1	1	0.1
MN	D6300-2-2	ERR4097241	79593|Epichloe_sylvatica	0.0006	0	0.1	1	1	0.1
MN	D6300-2-2	ERR4097241	5050|Epichloe_uncinata	0.0009	0	0.1	1	1	0.1
MN	D6300-2-2	ERR4097241	877507|Epichloe_festucae_Fl1	0.0009	0	0.1	1	1	0.1
MN	D6300-2-2	ERR4097241	1807685|Metschnikowia_sp_03-1471	0.0028	0	0.1	1	1	0.1
MN	D6300-2-2	ERR4097241	869754|Metschnikowia_bicuspidata_var_bicuspidata_NRRL_YB-4993	0.003	0	0.1	1	1	0.1
MN	D6300-2-2	ERR4097241	72559|Sporisorium_reilianum_f_sp_reilianum	0.0004	0	0.0997	1	1	0.0997
MN	D6300-2-2	ERR4097241	5537|Rhodotorula_mucilaginosa	0.0003	0	0.0993	1	1	0.0993
MN	D6300-2-2	ERR4097241	49327|Candida_incommunis	0.0004	0	0.0993	1	1	0.0993
MN	D6300-2-2	ERR4097241	264361|Chrysosporium_queenslandicum	0.0029	0	0.0993	1	1	0.0993
MN	D6300-2-2	ERR4097241	1043005|Aureobasidium_subglaciale_EXF-2481	0.0005	0	0.0993	1	1	0.0993
MN	D6300-2-2	ERR4097241	133412|Smittium_culicis	0.0003	0	0.0993	1	1	0.0993
MN	D6300-2-2	ERR4097241	933388|Penicillium_oxalicum_114-2	0.0029	0	0.0993	1	1	0.0993
MN	D6300-2-2	ERR4097241	2016387|Ramaria_cf_rubripermanens	0.003	0	0.0993	1	1	0.0993
MN	D6300-2-2	ERR4097241	1965284|Rhodotorula_sp_CCFEE_5036	0.0003	0	0.0993	1	1	0.0993
MN	D6300-2-2	ERR4097241	2250717|Cystobasidiaceae_sp_HBUAS51001	0.0003	0	0.0993	1	1	0.0993
MN	D6300-2-2	ERR4097241	187734|Alternaria	0.0058	0.0001	0.0989	1	1	0.0989
MN	D6300-2-2	ERR4097241	1200839|Stagonosporopsis_tanaceti	0.0057	0.0001	0.0989	1	1	0.0989
MN	D6300-2-2	ERR4097241	167740|Alternaria_gaisen	0.0058	0.0001	0.0989	1	1	0.0989
MN	D6300-2-2	ERR4097241	1735277|Hymenoscyphus_laetus	0.006	0.0001	0.0989	1	1	0.0989
MN	D6300-2-2	ERR4097241	156630|Alternaria_arborescens	0.0051	0.0001	0.0989	1	1	0.0989
MN	D6300-2-2	ERR4097241	482377|Russula_abietina	0.0004	0	0.0979	1	1	0.0979
MN	D6300-2-2	ERR4097241	82514|Apiotrichum_domesticum	0.0036	0	0.0978	1	1	0.0978
MN	D6300-2-2	ERR4097241	53659|Pichia_heedii	0.0123	0.0002	0.0966	1	1	0.0966
MN	D6300-2-2	ERR4097241	249492|Ustilago_xerochloae	0.0009	0	0.0961	1	1	0.0961
MN	D6300-2-2	ERR4097241	1238391|Auricularia_cornea	0.0013	0	0.0961	1	1	0.0961
MN	D6300-2-2	ERR4097241	936046|Agaricus_bisporus_var_bisporus_H97	0.0003	0	0.0961	1	1	0.0961
MN	D6300-2-2	ERR4097241	717982|Auricularia_subglabra_TFB-10046_SS5	0.0038	0	0.0961	1	1	0.0961
MN	D6300-2-2	ERR4097241	31354|Compsopogon_caeruleus	0.0032	0	0.0959	1	1	0.0959
MN	D6300-2-2	ERR4097241	2249418|Chaetothyriales_sp_CBS_134916	0.001	0	0.0957	1	1	0.0957
MN	D6300-2-2	ERR4097241	2081634|Phoma_sp_XZ068	0.001	0	0.0957	1	1	0.0957
MN	D6300-2-2	ERR4097241	121235|Pichia_manshurica	0.0023	0	0.0952	1	1	0.0952
MN	D6300-2-2	ERR4097241	717944|Trametes_versicolor_FP-101664_SS1	0.0018	0	0.0948	2	1	0.0948
MN	D6300-2-2	ERR4097241	688394|Lichtheimia_ramosa	0.0013	0	0.0947	1	1	0.0947
MN	D6300-2-2	ERR4097241	1077286|Ganoderma_lucidum_G260125-1	0.0054	0.0001	0.0945	1	1	0.0945
MN	D6300-2-2	ERR4097241	195969|Dolichomastix_tenuilepis	0.002	0	0.0937	1	1	0.0937
MN	D6300-2-2	ERR4097241	89957|Polarella_glacialis	0.0043	0.0001	0.0934	1	1	0.0934
MN	D6300-2-2	ERR4097241	1538716|Pristionchus_fissidentatus	0.002	0	0.0934	1	1	0.0934
MN	D6300-2-2	ERR4097241	930089|Bipolaris_zeicola_26-R-13	0.001	0	0.0932	1	1	0.0932
MN	D6300-2-2	ERR4097241	3041|	0.0068	0.0001	0.0914	1	1	0.0914
MN	D6300-2-2	ERR4097241	669874|Pachysolen_tannophilus_NRRL_Y-2460	0.0011	0	0.0904	1	1	0.0904
MN	D6300-2-2	ERR4097241	104402|Ogataea_ramenticola	0.0011	0	0.0904	1	1	0.0904
MN	D6300-2-2	ERR4097241	1008382|Starmerella_kuoi	0.0004	0	0.0903	1	1	0.0903
MN	D6300-2-2	ERR4097241	1635097|Didymobotryum_rigidum	0.0013	0	0.0899	1	1	0.0899
MN	D6300-2-2	ERR4097241	129350|Phytophthora_colocasiae	0.0008	0	0.0895	1	1	0.0895
MN	D6300-2-2	ERR4097241	596104|Phytophthora_multivora	0.0008	0	0.0895	1	1	0.0895
MN	D6300-2-2	ERR4097241	1737334|Caenorhabditis_sp_31_LS-2015	0.0013	0	0.0895	1	1	0.0895
MN	D6300-2-2	ERR4097241	90984|Steinernema_monticolum	0.001	0	0.0892	1	1	0.0892
MN	D6300-2-2	ERR4097241	741705|Coniophora_puteana_RWD-64-598_SS2	0.0005	0	0.0883	1	1	0.0883
MN	D6300-2-2	ERR4097241	56187|Coprinus_comatus	0.0006	0	0.0883	1	1	0.0883
MN	D6300-2-2	ERR4097241	1301101|Ascoidea_asiatica	0.0011	0	0.0864	1	1	0.0864
MN	D6300-2-2	ERR4097241	72548|Prymnesium_polylepis	0.0007	0	0.0862	1	1	0.0862
MN	D6300-2-2	ERR4097241	2492661|Diptera_sp_S2_005_002R2	0.0012	0	0.0861	1	1	0.0861
MN	D6300-2-2	ERR4097241	1440115|Paralagenidium_karlingii	0.002	0	0.0861	1	1	0.0861
MN	D6300-2-2	ERR4097241	928822|Scaptomyza_flava	0.0012	0	0.0861	1	1	0.0861
MN	D6300-2-2	ERR4097241	1858805|Dacryopinax_primogenitus	0.0007	0	0.0853	1	1	0.0853
MN	D6300-2-2	ERR4097241	1314778|Polyporus_arcularius_HHB13444	0.0047	0.0001	0.084	1	1	0.084
MN	D6300-2-2	ERR4097241	59800|Angomonas_desouzai	0.0006	0	0.0831	1	1	0.0831
MN	D6300-2-2	ERR4097241	100756|Hericium_coralloides	0.0012	0	0.081	1	1	0.081
MN	D6300-2-2	ERR4097241	1128401|Omphalotus_olearius_VT_65313	0.0006	0	0.0806	1	1	0.0806
MN	D6300-2-2	ERR4097241	665115|Shiraia_sp_slf14	0.0008	0	0.0758	1	1	0.0758
MN	D6300-2-2	ERR4097241	108892|Sanghuangporus_baumii	0.0006	0	0.0756	1	1	0.0756
MN	D6300-2-2	ERR4097241	2175962|Tricholoma_sp_MG99	0.0007	0	0.0754	1	1	0.0754
MN	D6300-2-2	ERR4097241	294128|Hyalella_azteca	0.0007	0	0.0742	1	1	0.0742
MN	D6300-2-2	ERR4097241	279506|Boletus_bicolor	0.001	0	0.0727	1	1	0.0727
MN	D6300-2-2	ERR4097241	990650|Sphaerobolus_stellatus_SS14	0.0009	0	0.0717	1	1	0.0717
MN	D6300-2-2	ERR4097241	1663500|Pezicula_radicicola	0.0019	0	0.0709	1	1	0.0709
MN	D6300-2-2	ERR4097241	1448310|Aspergillus_neoniger_CBS_115656	0.0004	0	0.0701	1	1	0.0701
MN	D6300-2-2	ERR4097241	1448317|Aspergillus_costaricaensis_CBS_115574	0.0004	0	0.0701	1	1	0.0701
MN	D6300-2-2	ERR4097241	45133|Lasiodiplodia_theobromae	0.0019	0	0.069	1	1	0.069
MN	D6300-2-2	ERR4097241	1043002|Aureobasidium_pullulans_EXF-150	0.0004	0	0.069	1	1	0.069
MN	D6300-2-2	ERR4097241	104411|Solicoccozyma_phenolica	0.0005	0	0.0667	1	1	0.0667
MN	D6300-2-2	ERR4097241	42149|Pseudohalonectria_lignicola	0.0003	0	0.0667	1	1	0.0667
MN	D6300-2-2	ERR4097241	181874|Panaeolus_cyanescens	0.0005	0	0.0662	1	1	0.0662
MN	D6300-2-2	ERR4097241	7038|Bemisia_tabaci	0.0009	0	0.0661	1	1	0.0661
MN	D6300-2-2	ERR4097241	7668|Strongylocentrotus_purpuratus	0.0004	0	0.0657	1	1	0.0657
MN	D6300-2-2	ERR4097241	7650|Hemicentrotus_pulcherrimus	0.0004	0	0.0657	1	1	0.0657
MN	D6300-2-2	ERR4097241	1432307|Sclerotinia_borealis_F-4128	0.0003	0	0.0645	1	1	0.0645
MN	D6300-2-2	ERR4097241	984309|Ciboria_shiraiana	0.0003	0	0.0645	1	1	0.0645
MN	D6300-2-2	ERR4097241	108355|Myriosclerotinia_duriaeana	0.0003	0	0.0645	1	1	0.0645
MN	D6300-2-2	ERR4097241	1174677|Morchella_sextelata	0.0003	0	0.0645	1	1	0.0645
MN	D6300-2-2	ERR4097241	5193|Morchella	0.0003	0	0.0645	1	1	0.0645
MN	D6300-2-2	ERR4097241	665079|Sclerotinia_sclerotiorum_1980_UF-70	0.0003	0	0.0645	1	1	0.0645
MN	D6300-2-2	ERR4097241	2048672|Cladosporium_sp_SL-16	0.0008	0	0.0637	1	1	0.0637
MN	D6300-2-2	ERR4097241	1209931|Colletotrichum_salicis	0.0008	0	0.0637	1	1	0.0637
MN	D6300-2-2	ERR4097241	46634|Aureobasidium_melanogenum	0.0008	0	0.0637	1	1	0.0637
MN	D6300-2-2	ERR4097241	217427|Lactarius_trivialis	0.0009	0	0.0633	1	1	0.0633
MN	D6300-2-2	ERR4097241	2607531|Octopus_sinensis	0.0009	0	0.0632	1	1	0.0632
MN	D6300-2-2	ERR4097241	40382|Aspergillus_ustus	0.0003	0	0.0624	1	1	0.0624
MN	D6300-2-2	ERR4097241	1229662|Pestalotiopsis_fici_W106-1	0.0004	0	0.0624	1	1	0.0624
MN	D6300-2-2	ERR4097241	1974180|Talaromyces_adpressus	0.0004	0	0.0624	1	1	0.0624
MN	D6300-2-2	ERR4097241	5094|Talaromyces	0.0004	0	0.0624	1	1	0.0624
MN	D6300-2-2	ERR4097241	1580854|Huntiella_bhutanensis	0.001	0	0.0606	1	1	0.0606
MN	D6300-2-2	ERR4097241	1580867|Huntiella_savannae	0.001	0	0.0606	1	1	0.0606
MN	D6300-2-2	ERR4097241	5455|Colletotrichum	0.0003	0	0.0604	1	1	0.0604
MN	D6300-2-2	ERR4097241	34458|Ganoderma_boninense	0.0026	0	0.0603	1	1	0.0603
MN	D6300-2-2	ERR4097241	1072361|Ganoderma_sp_BRIUMSc	0.0021	0	0.0603	1	1	0.0603
MN	D6300-2-2	ERR4097241	2020907|Moniliella_sp_wahieum	0.0004	0	0.0599	1	1	0.0599
MN	D6300-2-2	ERR4097241	1450539|Aspergillus_saccharolyticus_JOP_1030-1	0.0007	0	0.0593	1	1	0.0593
MN	D6300-2-2	ERR4097241	71967|Lactarius_volemus	0.0008	0	0.0592	1	1	0.0592
MN	D6300-2-2	ERR4097241	1357682|Syncephalastrum_monosporum_B8922	0.0008	0	0.0582	1	1	0.0582
MN	D6300-2-2	ERR4097241	602035|Lachnellula_suecica	0.0003	0	0.0565	1	1	0.0565
MN	D6300-2-2	ERR4097241	1043004|Aureobasidium_namibiae_CBS_14797	0.0002	0	0.0565	1	1	0.0565
MN	D6300-2-2	ERR4097241	39966|Hypsizygus_marmoreus	0.001	0	0.0563	1	1	0.0563
MN	D6300-2-2	ERR4097241	47427|Armillaria_gallica	0.001	0	0.0563	1	1	0.0563
MN	D6300-2-2	ERR4097241	47424|Armillaria	0.001	0	0.0563	1	1	0.0563
MN	D6300-2-2	ERR4097241	2021124|Botryosphaeria_kuwatsukai	0.0008	0	0.0545	1	1	0.0545
MN	D6300-2-2	ERR4097241	77044|Rosellinia_necatrix	0.0008	0	0.0545	1	1	0.0545
MN	D6300-2-2	ERR4097241	152502|Fusarium_hostae	0.0008	0	0.054	1	1	0.054
MN	D6300-2-2	ERR4097241	1077348|Ganoderma_sinense_ZZ0214-1	0.0015	0	0.0528	1	1	0.0528
MN	D6300-2-2	ERR4097241	1279043|Cladophialophora_carrionii_CBS_16054	0.0002	0	0.0526	1	1	0.0526
MN	D6300-2-2	ERR4097241	41687|Scedosporium	0.0006	0	0.0497	1	1	0.0497
MN	D6300-2-2	ERR4097241	573508|Aspergillus_cristatus	0.0007	0	0.0497	1	1	0.0497
MN	D6300-2-2	ERR4097241	182096|Aspergillus_chevalieri	0.0007	0	0.0497	1	1	0.0497
MN	D6300-2-2	ERR4097241	117179|Tilletia_walkeri	0.0004	0	0.0474	1	1	0.0474
MN	D6300-2-2	ERR4097241	1095465|Bondarzewia_mesenterica	0.0007	0	0.0474	1	1	0.0474
MN	D6300-2-3	ERR4097242	559292|Saccharomyces_cerevisiae_S288C	9.2397	0.1459	31937.5	59559	182	871.292
MN	D6300-2-3	ERR4097242	214684|Cryptococcus_neoformans_var_neoformans_JEC21	2.7409	0.0433	10754.1	27290	170	288.865
MN	D6300-2-3	ERR4097242	1334442|Cryptococcus_gattii_VGII_2001-935-1	0.7525	0.0119	2883.21	14955	167	99.029
MN	D6300-2-3	ERR4097242	1296111|Cryptococcus_gattii_CA1873	0.7178	0.0113	2808.2	14890	169	100.574
MN	D6300-2-3	ERR4097242	2011032|Cryptococcus_cf_gattii	0.7093	0.0112	2778.7	15109	168	98.5586
MN	D6300-2-3	ERR4097242	1296105|Cryptococcus_gattii_VGIV_IND107	0.6913	0.0109	2576.81	14322	165	90.5464
MN	D6300-2-3	ERR4097242	367775|Cryptococcus_gattii_WM276	0.6844	0.0108	2522.82	13674	166	105.271
MN	D6300-2-3	ERR4097242	27291|Saccharomyces_paradoxus	0.6041	0.0095	1925.44	4852	184	126.53
MN	D6300-2-3	ERR4097242	1080349|Saccharomyces_eubayanus	0.4086	0.0065	685.032	1184	97	512
MN	D6300-2-3	ERR4097242	1987369|Saccharomyces_jurei	0.163	0.0026	301.855	1014	138	40.5759
MN	D6300-2-3	ERR4097242	114524|Saccharomyces_kudriavzevii	0.1174	0.0019	293.397	771	119	34.5625
MN	D6300-2-3	ERR4097242	1160507|Saccharomyces_arboricola_H-6	0.1326	0.0021	258.667	688	116	43.8712
MN	D6300-2-3	ERR4097242	226126|Saccharomyces_mikatae_IFO_1815	0.1426	0.0023	247.813	817	111	19.3164
MN	D6300-2-3	ERR4097242	230603|Saccharomyces_uvarum	0.1284	0.002	211.953	623	92	38.9715
MN	D6300-2-3	ERR4097242	3111|Prototheca_wickerhamii	1.3875	0.0219	146	147	3	141
MN	D6300-2-3	ERR4097242	309537|Chlamydomonas_sp_ICE_L	2.3712	0.0374	130	130	1	130
MN	D6300-2-3	ERR4097242	1884637|Cryptococcus	1.1224	0.0177	113.996	467	12	22.8528
MN	D6300-2-3	ERR4097242	2489100|Prasinococcaceae_sp_CCMP_1430	2.4766	0.0391	109.198	112	1	109.198
MN	D6300-2-3	ERR4097242	1071382|Kazachstania_africana_CBS_2517	0.4076	0.0064	86.3311	136	9	73.9408
MN	D6300-2-3	ERR4097242	1926583|Hanseniaspora_jakobsenii	2.5017	0.0395	70.5189	283	1	70.5189
MN	D6300-2-3	ERR4097242	43982|Ambrosiozyma_monospora	0.9229	0.0146	66.3986	78	4	24.1271
MN	D6300-2-3	ERR4097242	211099|Hanseniaspora_clermontiae	0.6819	0.0108	60.0429	261	3	58.1259
MN	D6300-2-3	ERR4097242	572238|Hanseniaspora_singularis	0.6378	0.0101	55.8422	241	3	54.1596
MN	D6300-2-3	ERR4097242	5478|Candida_glabrata	0.208	0.0033	53.2935	80	7	47
MN	D6300-2-3	ERR4097242	1411642|Pyramimonas_obovata	0.7348	0.0116	49.1725	68	2	47.8062
MN	D6300-2-3	ERR4097242	1295533|Cryptococcus_amylolentus_CBS_6039	0.0574	0.0009	45.3668	151	24	16.9592
MN	D6300-2-3	ERR4097242	3055|Chlamydomonas_reinhardtii	1.5259	0.0241	44	44	1	44
MN	D6300-2-3	ERR4097242	1279113|Nakaseomyces_delphensis_CBS_2170	0.5958	0.0094	43.9872	98	3	24.3712
MN	D6300-2-3	ERR4097242	1890683|Saitozyma_podzolica	0.1153	0.0018	42.1266	51	6	28
MN	D6300-2-3	ERR4097242	1279115|Candida_nivariensis_CBS_9983	0.1936	0.0031	40.0467	89	7	22.6784
MN	D6300-2-3	ERR4097242	905079|Guillardia_theta_CCMP2712	0.8704	0.0137	39	39	1	39
MN	D6300-2-3	ERR4097242	432099|Kazachstania_yakushimaensis	0.3363	0.0053	37.4496	42	3	34
MN	D6300-2-3	ERR4097242	7200|Lutzomyia_longipalpis	2.6177	0.0413	37	37	1	37
MN	D6300-2-3	ERR4097242	75736|Starmerella_bombicola	0.6702	0.0106	33	33	1	33
MN	D6300-2-3	ERR4097242	58634|Saturnispora_saitoi	0.7793	0.0123	32.6776	50	3	30.4701
MN	D6300-2-3	ERR4097242	1295528|Cryptococcus_wingfieldii_CBS_7118	0.0465	0.0007	31.1974	141	26	11.4008
MN	D6300-2-3	ERR4097242	489715|Ambrosiozyma_kashinagicola	1.0866	0.0172	29.0112	53	2	28.8332
MN	D6300-2-3	ERR4097242	332229|Hanseniaspora_pseudoguilliermondii	0.2274	0.0036	25.8843	138	4	25.0646
MN	D6300-2-3	ERR4097242	36035|Saccharomycodes_ludwigii	0.212	0.0033	23.9852	44	2	20.3817
MN	D6300-2-3	ERR4097242	246006|Suhomyces_emberorum	0.1761	0.0028	23.7516	82	6	7.7652
MN	D6300-2-3	ERR4097242	392264|Teunomyces_gatunensis	0.0935	0.0015	21.8488	29	5	19.1893
MN	D6300-2-3	ERR4097242	907738|Cyberlindnera_suaveolens	0.1689	0.0027	20.322	45	4	13.5791
MN	D6300-2-3	ERR4097242	43968|Aciculoconidium_aculeatum	0.397	0.0063	20.076	53	3	11.86
MN	D6300-2-3	ERR4097242	1006466|Kazachstania_bromeliacearum	0.1654	0.0026	19.8408	34	11	9
MN	D6300-2-3	ERR4097242	1734106|Kwoniella_shandongensis	0.0953	0.0015	19.4543	70	9	6.2442
MN	D6300-2-3	ERR4097242	53647|Wickerhamomyces_bovis	0.1163	0.0018	19.1588	20	2	19
MN	D6300-2-3	ERR4097242	45561|Teunomyces_kruisii	0.0743	0.0012	19.0306	72	8	7.1186
MN	D6300-2-3	ERR4097242	50263|Ogataea_kodamae	0.1326	0.0021	17.8732	36	4	8.4831
MN	D6300-2-3	ERR4097242	89928|Phaeotremella_skinneri	0.0406	0.0006	17.4838	34	6	14.9164
MN	D6300-2-3	ERR4097242	907340|Cyberlindnera_saturnus	0.1199	0.0019	17.099	38	4	10.4209
MN	D6300-2-3	ERR4097242	1296120|Kwoniella_heveanensis_BCC8398	0.0793	0.0013	16.8972	36	7	8.8246
MN	D6300-2-3	ERR4097242	52247|Candida_inconspicua	0.8434	0.0133	16.794	29	1	16.794
MN	D6300-2-3	ERR4097242	157611|Bullera_alba	0.1129	0.0018	16.5884	28	8	7.6749
MN	D6300-2-3	ERR4097242	45510|Yamadazyma_philogaea	0.1237	0.002	16.0579	40	4	10.8059
MN	D6300-2-3	ERR4097242	104416|Filobasidium_wieringae	0.2395	0.0038	16	17	2	13
MN	D6300-2-3	ERR4097242	1639000|Cryptococcus_sp_JCM_24511	0.0734	0.0012	15.7936	22	8	6.3185
MN	D6300-2-3	ERR4097242	1314782|Neolentinus_lepideus_HHB14362_ss-1	0.1469	0.0023	15.7515	22	3	15.5289
MN	D6300-2-3	ERR4097242	1789683|Kazachstania_saulgeensis	0.2395	0.0038	15.3763	43	3	10.0141
MN	D6300-2-3	ERR4097242	1354741|Papiliotrema_laurentii_RY1	0.1207	0.0019	15.2619	30	6	7.0611
MN	D6300-2-3	ERR4097242	71246|Kazachstania_viticola	0.1433	0.0023	15.002	51	8	8.9061
MN	D6300-2-3	ERR4097242	200334|Torulaspora_maleeae	0.0854	0.0013	14.8902	60	3	8.6908
MN	D6300-2-3	ERR4097242	5486|Candida_viswanathii	0.1329	0.0021	14.7868	63	3	12.183
MN	D6300-2-3	ERR4097242	1003335|Kluyveromyces_marxianus_DMKU3-1042	0.3164	0.005	14.5885	44	2	14.4852
MN	D6300-2-3	ERR4097242	3067|Volvox_carteri	0.2251	0.0036	14.5187	32	1	14.5187
MN	D6300-2-3	ERR4097242	935788|Kazachstania_intestinalis	0.0536	0.0008	14.3299	16	4	13
MN	D6300-2-3	ERR4097242	2028339|Spathaspora_sp_JA1	0.7932	0.0125	14	15	1	14
MN	D6300-2-3	ERR4097242	488016|Kazachstania_kunashirensis	0.0634	0.001	13.3821	37	8	8.042
MN	D6300-2-3	ERR4097242	51329|Polytomella_parva	0.2542	0.004	13	14	1	13
MN	D6300-2-3	ERR4097242	268492|Teunomyces_cretensis	0.066	0.001	12.9836	67	5	11.3508
MN	D6300-2-3	ERR4097242	1089532|Kazachstania_solicola	0.0501	0.0008	12.8461	40	7	9.1735
MN	D6300-2-3	ERR4097242	1429780|Eremothecium_coryli_CBS_5749	0.1536	0.0024	12.5088	34	4	10.9285
MN	D6300-2-3	ERR4097242	1555241|Caulochytrium_protostelioides	0.1702	0.0027	12	12	1	12
MN	D6300-2-3	ERR4097242	360147|Ceratocystiopsis_minuta	0.0696	0.0011	11.8017	15	1	11.8017
MN	D6300-2-3	ERR4097242	1034604|Chlamydomonas_leiostraca	0.0805	0.0013	11.6923	19	2	8.6923
MN	D6300-2-3	ERR4097242	1064592|Naumovozyma_castellii_CBS_4309	0.1332	0.0021	11.2189	30	6	4.534
MN	D6300-2-3	ERR4097242	77849|Candida_restingae	0.0881	0.0014	11.1269	56	3	5.3019
MN	D6300-2-3	ERR4097242	156128|Nephroselmis_pyriformis	0.2187	0.0035	11	11	1	11
MN	D6300-2-3	ERR4097242	101121|Thermomucor_indicae-seudaticae	0.363	0.0057	10.5215	11	1	10.5215
MN	D6300-2-3	ERR4097242	1295532|Cryptococcus_depauperatus_CBS_7855	0.0375	0.0006	10.5133	18	7	4.9483
MN	D6300-2-3	ERR4097242	300277|Tetrapisispora_fleetii	0.0674	0.0011	10.1786	53	7	4
MN	D6300-2-3	ERR4097242	55514|Lactarius_deliciosus	0.0559	0.0009	10.0683	11	2	10
MN	D6300-2-3	ERR4097242	75733|Wickerhamiella_cacticola	0.2588	0.0041	10	10	1	10
MN	D6300-2-3	ERR4097242	382647|Kazachstania_siamensis	0.0641	0.001	9.16	24	10	3.4889
MN	D6300-2-3	ERR4097242	578456|Tremella_mesenterica_DSM_1558	0.0272	0.0004	9.1126	19	9	6
MN	D6300-2-3	ERR4097242	74404|Kazachstania_martiniae	0.0358	0.0006	9.0281	31	12	2.4115
MN	D6300-2-3	ERR4097242	1461544|Chloropicon_roscoffensis	0.068	0.0011	8.9873	10	2	5.5
MN	D6300-2-3	ERR4097242	147331|Suhomyces_pyralidae	0.0581	0.0009	8.9217	53	3	7.6732
MN	D6300-2-3	ERR4097242	590646|Yamadazyma_tenuis_ATCC_10573	0.0537	0.0008	8.6129	16	3	5
MN	D6300-2-3	ERR4097242	1751990|Scheffersomyces_stambukii	0.2755	0.0043	8.193	37	1	8.193
MN	D6300-2-3	ERR4097242	2613904|Kluyveromyces_sp_TMB-2019a	0.1018	0.0016	8.0847	47	3	4.267
MN	D6300-2-3	ERR4097242	82524|Trichosporon_ovoides	0.0174	0.0003	8.0073	25	9	2.6942
MN	D6300-2-3	ERR4097242	5288|Rhodotorula_diobovata	0.0539	0.0009	8	8	2	7
MN	D6300-2-3	ERR4097242	1402413|Yarrowia_bubula	0.691	0.0109	8	8	1	8
MN	D6300-2-3	ERR4097242	45354|Candida_intermedia	0.0753	0.0012	7.926	17	4	5.5422
MN	D6300-2-3	ERR4097242	36024|Ogataea_henricii	0.1726	0.0027	7.8489	20	2	7.7378
MN	D6300-2-3	ERR4097242	51656|Kluyveromyces_dobzhanskii	0.0946	0.0015	7.7314	50	3	6.8396
MN	D6300-2-3	ERR4097242	1506548|Metschnikowia_drakensbergensis	0.08	0.0013	7.6721	9	2	7
MN	D6300-2-3	ERR4097242	4955|Lachancea_fermentati	0.0813	0.0013	7.669	48	3	3.9125
MN	D6300-2-3	ERR4097242	1071380|Tetrapisispora_blattae_CBS_6284	0.0391	0.0006	7.653	31	9	3.7148
MN	D6300-2-3	ERR4097242	322104|Scheffersomyces_stipitis_CBS_6054	0.1516	0.0024	7.6135	28	3	7.1778
MN	D6300-2-3	ERR4097242	58632|Yueomyces_sinensis	0.0183	0.0003	7.4264	30	8	5.541
MN	D6300-2-3	ERR4097242	82513|Apiotrichum_brassicae	0.0213	0.0003	7.2519	21	6	4.405
MN	D6300-2-3	ERR4097242	1667614|Cyberlindnera_xylosilytica	0.4543	0.0072	7.2327	13	1	7.2327
MN	D6300-2-3	ERR4097242	273372|Candida_metapsilosis	0.1297	0.002	7.0843	8	2	7
MN	D6300-2-3	ERR4097242	4974|Dioszegia_crocea	0.0267	0.0004	7.0558	17	8	3
MN	D6300-2-3	ERR4097242	1754192|Anaeromyces_robustus	0.1217	0.0019	7	11	2	5
MN	D6300-2-3	ERR4097242	2175966|Termitomyces_sp_MG145	0.1221	0.0019	7	7	1	7
MN	D6300-2-3	ERR4097242	515487|Stephanopyxis_turris	0.2085	0.0033	7	20	1	7
MN	D6300-2-3	ERR4097242	1868870|Calonectria_henricotiae	0.0487	0.0008	7	7	1	7
MN	D6300-2-3	ERR4097242	56409|Hanseniaspora_vineae	0.0798	0.0013	6.9228	29	4	5.7244
MN	D6300-2-3	ERR4097242	676789|Prasinoderma_singulare	0.0664	0.001	6.8759	28	2	3.576
MN	D6300-2-3	ERR4097242	195967|Crustomastix_stigmatica	0.0351	0.0006	6.853	19	3	5.7698
MN	D6300-2-3	ERR4097242	225041|Chlamydomonas_chlamydogama	0.083	0.0013	6.8334	21	1	6.8334
MN	D6300-2-3	ERR4097242	82510|Trichosporon_faecale	0.0208	0.0003	6.7155	21	5	3.6233
MN	D6300-2-3	ERR4097242	1136883|Torulaspora_microellipsoides	0.0214	0.0003	6.478	27	5	4.9096
MN	D6300-2-3	ERR4097242	169510|Ogataea_zsoltii	0.0854	0.0013	6.3895	18	3	5.8259
MN	D6300-2-3	ERR4097242	49332|Groenewaldozyma_salmanticensis	0.0993	0.0016	6.3503	7	1	6.3503
MN	D6300-2-3	ERR4097242	35629|Torulaspora_pretoriensis	0.0614	0.001	6.2223	61	2	5.7053
MN	D6300-2-3	ERR4097242	87102|Aurantiochytrium_limacinum	0.0799	0.0013	6.2064	13	1	6.2064
MN	D6300-2-3	ERR4097242	147334|Suhomyces_canberraensis	0.0994	0.0016	6.0682	8	2	5.5846
MN	D6300-2-3	ERR4097242	169507|Komagataella_pseudopastoris	0.1267	0.002	6.0418	9	3	4.5418
MN	D6300-2-3	ERR4097242	379508|Lodderomyces_elongisporus_NRRL_YB-4239	0.079	0.0012	6.0291	41	2	3.329
MN	D6300-2-3	ERR4097242	55194|Malassezia_furfur	0.0249	0.0004	6	10	2	4
MN	D6300-2-3	ERR4097242	5272|Microbotryum_violaceum	0.0224	0.0004	6	6	2	4
MN	D6300-2-3	ERR4097242	933852|Serendipita_vermifera_MAFF_305830	0.1715	0.0027	6	7	1	6
MN	D6300-2-3	ERR4097242	2509265|Prototheca_bovis	0.0326	0.0005	6	6	2	5
MN	D6300-2-3	ERR4097242	436907|Vanderwaltozyma_polyspora_DSM_70294	0.0289	0.0005	5.9619	20	8	3.9744
MN	D6300-2-3	ERR4097242	27315|Dipodascus_albidus	0.037	0.0006	5.818	13	5	3.0528
MN	D6300-2-3	ERR4097242	45587|Candida_schatavii	0.0449	0.0007	5.7323	11	4	3
MN	D6300-2-3	ERR4097242	1635095|Albophoma_yamanashiensis	0.3476	0.0055	5.6785	7	1	5.6785
MN	D6300-2-3	ERR4097242	45504|Priceomyces_medius	0.0444	0.0007	5.6186	11	4	3
MN	D6300-2-3	ERR4097242	148098|Debaryomyces_prosopidis	0.0604	0.001	5.5077	13	4	2.4263
MN	D6300-2-3	ERR4097242	4950|Torulaspora_delbrueckii	0.0414	0.0007	5.4926	12	2	2.7786
[truncated: 20,889 more rows]

## Sheet: All_als+RL
Protocol	SampleID	Accession	taxon	coverage	cpm	taxon_num_reads	taxon_num_alignments	taxon_num_markers	taxon_max_reads_in_marker
MN	D6300-2-1	ERR4097261	559292|Saccharomyces_cerevisiae_S288C	10.7854	0.152	34567.9	59992	182	921.098
MN	D6300-2-1	ERR4097261	214684|Cryptococcus_neoformans_var_neoformans_JEC21	2.9625	0.0418	10570.8	26087	170	288.047
MN	D6300-2-1	ERR4097261	1334442|Cryptococcus_gattii_VGII_2001-935-1	0.7965	0.0112	2825.13	14481	168	99.2447
MN	D6300-2-1	ERR4097261	1296111|Cryptococcus_gattii_CA1873	0.7813	0.011	2787.54	14504	168	107.214
MN	D6300-2-1	ERR4097261	2011032|Cryptococcus_cf_gattii	0.7479	0.0105	2740.82	14732	168	105.583
MN	D6300-2-1	ERR4097261	1296105|Cryptococcus_gattii_VGIV_IND107	0.7476	0.0105	2552.91	14122	164	102.047
MN	D6300-2-1	ERR4097261	367775|Cryptococcus_gattii_WM276	0.7553	0.0106	2532.88	13491	165	110.11
MN	D6300-2-1	ERR4097261	27291|Saccharomyces_paradoxus	0.7232	0.0102	2028.53	4483	183	114.614
MN	D6300-2-1	ERR4097261	1080349|Saccharomyces_eubayanus	0.5119	0.0072	710.272	1180	87	526
MN	D6300-2-1	ERR4097261	1987369|Saccharomyces_jurei	0.1931	0.0027	337.904	999	151	48.4601
MN	D6300-2-1	ERR4097261	114524|Saccharomyces_kudriavzevii	0.1346	0.0019	314.713	747	122	41.9363
MN	D6300-2-1	ERR4097261	1160507|Saccharomyces_arboricola_H-6	0.1516	0.0021	286.607	732	115	49.7141
MN	D6300-2-1	ERR4097261	226126|Saccharomyces_mikatae_IFO_1815	0.1542	0.0022	260.125	793	119	21
MN	D6300-2-1	ERR4097261	230603|Saccharomyces_uvarum	0.1614	0.0023	221.809	642	86	42
MN	D6300-2-1	ERR4097261	3111|Prototheca_wickerhamii	4.7231	0.0666	141	141	1	141
MN	D6300-2-1	ERR4097261	1071382|Kazachstania_africana_CBS_2517	0.7089	0.01	114.428	171	7	105.461
MN	D6300-2-1	ERR4097261	1884637|Cryptococcus	0.9322	0.0131	94.5467	412	12	21.2863
MN	D6300-2-1	ERR4097261	2489100|Prasinococcaceae_sp_CCMP_1430	2.6534	0.0374	92	92	1	92
MN	D6300-2-1	ERR4097261	1926583|Hanseniaspora_jakobsenii	3.4339	0.0484	91.5245	336	1	91.5245
MN	D6300-2-1	ERR4097261	5478|Candida_glabrata	0.3597	0.0051	73.3439	98	6	68
MN	D6300-2-1	ERR4097261	211099|Hanseniaspora_clermontiae	1.2809	0.0181	70.7797	295	2	70.6741
MN	D6300-2-1	ERR4097261	572238|Hanseniaspora_singularis	0.8287	0.0117	69.8734	299	3	67.815
MN	D6300-2-1	ERR4097261	43982|Ambrosiozyma_monospora	1.1044	0.0156	67.196	78	4	40.5382
MN	D6300-2-1	ERR4097261	7200|Lutzomyia_longipalpis	5.021	0.0708	58	58	1	58
MN	D6300-2-1	ERR4097261	1411642|Pyramimonas_obovata	1.8015	0.0254	56.8344	60	1	56.8344
MN	D6300-2-1	ERR4097261	3055|Chlamydomonas_reinhardtii	2.0033	0.0282	49	49	1	49
MN	D6300-2-1	ERR4097261	1279113|Nakaseomyces_delphensis_CBS_2170	0.624	0.0088	40.1248	97	3	22.535
MN	D6300-2-1	ERR4097261	432099|Kazachstania_yakushimaensis	0.6552	0.0092	40	42	2	38
MN	D6300-2-1	ERR4097261	1890683|Saitozyma_podzolica	0.1352	0.0019	37.6625	46	5	28
MN	D6300-2-1	ERR4097261	1279115|Candida_nivariensis_CBS_9983	0.3257	0.0046	34.2733	64	4	17.7908
MN	D6300-2-1	ERR4097261	1295533|Cryptococcus_amylolentus_CBS_6039	0.0869	0.0012	33.1347	99	14	13.0038
MN	D6300-2-1	ERR4097261	332229|Hanseniaspora_pseudoguilliermondii	0.6178	0.0087	33.1071	152	2	32.9864
MN	D6300-2-1	ERR4097261	58634|Saturnispora_saitoi	1.0446	0.0147	28.6607	44	2	27.269
MN	D6300-2-1	ERR4097261	907738|Cyberlindnera_suaveolens	0.2071	0.0029	23.0491	46	4	17.5983
MN	D6300-2-1	ERR4097261	1295528|Cryptococcus_wingfieldii_CBS_7118	0.0834	0.0012	21.9304	90	14	9.9123
MN	D6300-2-1	ERR4097261	45510|Yamadazyma_philogaea	0.2228	0.0031	20.7973	46	3	13.4537
MN	D6300-2-1	ERR4097261	246006|Suhomyces_emberorum	0.1772	0.0025	20.3183	68	6	7.8718
MN	D6300-2-1	ERR4097261	489715|Ambrosiozyma_kashinagicola	1.6613	0.0234	19.785	36	1	19.785
MN	D6300-2-1	ERR4097261	157611|Bullera_alba	0.4116	0.0058	18.25	24	3	13.25
MN	D6300-2-1	ERR4097261	1064592|Naumovozyma_castellii_CBS_4309	0.3869	0.0055	18.0122	40	4	7.7661
MN	D6300-2-1	ERR4097261	43968|Aciculoconidium_aculeatum	0.5623	0.0079	17.8218	50	2	11.8871
MN	D6300-2-1	ERR4097261	1354741|Papiliotrema_laurentii_RY1	0.1588	0.0022	17.1373	32	5	7.9716
MN	D6300-2-1	ERR4097261	1555241|Caulochytrium_protostelioides	0.3453	0.0049	17	17	1	17
MN	D6300-2-1	ERR4097261	50263|Ogataea_kodamae	0.1391	0.002	16.8397	28	4	10.3271
MN	D6300-2-1	ERR4097261	1789683|Kazachstania_saulgeensis	0.1417	0.002	16.1419	43	6	11.7922
MN	D6300-2-1	ERR4097261	52247|Candida_inconspicua	0.8333	0.0117	16.081	25	1	16.081
MN	D6300-2-1	ERR4097261	907340|Cyberlindnera_saturnus	0.1234	0.0017	15.9401	37	4	12.4017
MN	D6300-2-1	ERR4097261	45561|Teunomyces_kruisii	0.0977	0.0014	15.2911	65	5	7.5905
MN	D6300-2-1	ERR4097261	1734106|Kwoniella_shandongensis	0.0885	0.0012	14.3112	63	7	4.748
MN	D6300-2-1	ERR4097261	104416|Filobasidium_wieringae	0.1194	0.0017	13.7969	17	3	8
MN	D6300-2-1	ERR4097261	1314782|Neolentinus_lepideus_HHB14362_ss-1	0.22	0.0031	12.6338	21	2	12.1904
MN	D6300-2-1	ERR4097261	488016|Kazachstania_kunashirensis	0.1253	0.0018	12.5513	33	3	11.6579
MN	D6300-2-1	ERR4097261	71246|Kazachstania_viticola	0.2028	0.0029	12.332	41	6	8.625
MN	D6300-2-1	ERR4097261	89928|Phaeotremella_skinneri	0.0623	0.0009	12.1772	20	3	11.7667
MN	D6300-2-1	ERR4097261	1296120|Kwoniella_heveanensis_BCC8398	0.0867	0.0012	12.1359	33	6	6
MN	D6300-2-1	ERR4097261	35722|Parasitella_parasitica	0.3498	0.0049	12.0057	15	1	12.0057
MN	D6300-2-1	ERR4097261	2028339|Spathaspora_sp_JA1	0.8278	0.0117	12	12	1	12
MN	D6300-2-1	ERR4097261	1295532|Cryptococcus_depauperatus_CBS_7855	0.0539	0.0008	11.2643	18	6	5
MN	D6300-2-1	ERR4097261	905079|Guillardia_theta_CCMP2712	0.408	0.0058	11	11	1	11
MN	D6300-2-1	ERR4097261	147331|Suhomyces_pyralidae	0.1198	0.0017	10.8244	49	2	10.4691
MN	D6300-2-1	ERR4097261	590646|Yamadazyma_tenuis_ATCC_10573	0.1087	0.0015	10.7226	18	2	7
MN	D6300-2-1	ERR4097261	1003335|Kluyveromyces_marxianus_DMKU3-1042	0.5131	0.0072	10.6699	39	1	10.6699
MN	D6300-2-1	ERR4097261	200334|Torulaspora_maleeae	0.1489	0.0021	10.6498	71	2	7.7904
MN	D6300-2-1	ERR4097261	392264|Teunomyces_gatunensis	0.0959	0.0014	10.0945	18	4	6.5276
MN	D6300-2-1	ERR4097261	4955|Lachancea_fermentati	0.1166	0.0016	9.7776	64	3	5.1743
MN	D6300-2-1	ERR4097261	1196395|Peterozyma_toletana	0.8004	0.0113	9.6566	11	1	9.6566
MN	D6300-2-1	ERR4097261	1089532|Kazachstania_solicola	0.0904	0.0013	9.5945	35	4	6.4959
MN	D6300-2-1	ERR4097261	436907|Vanderwaltozyma_polyspora_DSM_70294	0.0751	0.0011	9.4996	24	3	8.6702
MN	D6300-2-1	ERR4097261	5486|Candida_viswanathii	0.142	0.002	9.4828	43	2	8.058
MN	D6300-2-1	ERR4097261	147334|Suhomyces_canberraensis	0.1942	0.0027	9	9	2	8
MN	D6300-2-1	ERR4097261	268492|Teunomyces_cretensis	0.1412	0.002	8.822	45	2	8.7184
MN	D6300-2-1	ERR4097261	1751990|Scheffersomyces_stambukii	0.3634	0.0051	8.7252	40	1	8.7252
MN	D6300-2-1	ERR4097261	75733|Wickerhamiella_cacticola	0.288	0.0041	8.5168	9	1	8.5168
MN	D6300-2-1	ERR4097261	1429780|Eremothecium_coryli_CBS_5749	0.4681	0.0066	8.4358	31	1	8.4358
MN	D6300-2-1	ERR4097261	74404|Kazachstania_martiniae	0.0564	0.0008	8.2951	18	7	3.5111
MN	D6300-2-1	ERR4097261	169507|Komagataella_pseudopastoris	0.625	0.0088	8.0221	9	1	8.0221
MN	D6300-2-1	ERR4097261	1006466|Kazachstania_bromeliacearum	0.0761	0.0011	7.6505	22	10	3
MN	D6300-2-1	ERR4097261	77849|Candida_restingae	0.1018	0.0014	7.573	35	2	6.814
MN	D6300-2-1	ERR4097261	4950|Torulaspora_delbrueckii	0.0613	0.0009	7.394	13	3	4.4684
MN	D6300-2-1	ERR4097261	45354|Candida_intermedia	0.1413	0.002	7.3775	14	2	3.8775
MN	D6300-2-1	ERR4097261	1004253|Cyberlindnera_mrakii	0.0685	0.001	7.3373	17	2	5.5
MN	D6300-2-1	ERR4097261	300277|Tetrapisispora_fleetii	0.1101	0.0016	7.3342	52	3	4.0794
MN	D6300-2-1	ERR4097261	273372|Candida_metapsilosis	0.2673	0.0038	7	7	1	7
MN	D6300-2-1	ERR4097261	1402413|Yarrowia_bubula	0.7752	0.0109	7	7	1	7
MN	D6300-2-1	ERR4097261	6106|Actinia_equina	0.0829	0.0012	7	14	1	7
MN	D6300-2-1	ERR4097261	1071381|Tetrapisispora_phaffii_CBS_4417	0.4372	0.0062	6.9865	24	1	6.9865
MN	D6300-2-1	ERR4097261	1136883|Torulaspora_microellipsoides	0.1286	0.0018	6.8595	23	1	6.8595
MN	D6300-2-1	ERR4097261	56409|Hanseniaspora_vineae	0.157	0.0022	6.8445	24	2	6.7281
MN	D6300-2-1	ERR4097261	322104|Scheffersomyces_stipitis_CBS_6054	0.4419	0.0062	6.7511	22	1	6.7511
MN	D6300-2-1	ERR4097261	4974|Dioszegia_crocea	0.0543	0.0008	6.6876	13	5	3
MN	D6300-2-1	ERR4097261	35629|Torulaspora_pretoriensis	0.1428	0.002	6.4959	72	1	6.4959
MN	D6300-2-1	ERR4097261	279732|Tetrapisispora_namnaoensis	0.07	0.001	6.4397	42	4	2.8091
MN	D6300-2-1	ERR4097261	2613904|Kluyveromyces_sp_TMB-2019a	0.0753	0.0011	6.4268	51	3	4.1588
MN	D6300-2-1	ERR4097261	1071380|Tetrapisispora_blattae_CBS_6284	0.091	0.0013	6.409	20	5	4.2707
MN	D6300-2-1	ERR4097261	45790|Wickerhamia_fluorescens	0.2351	0.0033	6.2377	31	1	6.2377
MN	D6300-2-1	ERR4097261	382647|Kazachstania_siamensis	0.0576	0.0008	6.1637	22	7	3.4889
MN	D6300-2-1	ERR4097261	51656|Kluyveromyces_dobzhanskii	0.0847	0.0012	6.1152	62	3	5.3505
MN	D6300-2-1	ERR4097261	489716|Ambrosiozyma_pseudovanderkliftii	0.1153	0.0016	6.0673	49	2	5.6247
MN	D6300-2-1	ERR4097261	948313|Malassezia_cuniculi	0.0894	0.0013	6	6	1	6
MN	D6300-2-1	ERR4097261	1337056|Peterozyma_xylosa	0.3012	0.0042	6	6	1	6
MN	D6300-2-1	ERR4097261	309537|Chlamydomonas_sp_ICE_L	0.1829	0.0026	6	6	1	6
MN	D6300-2-1	ERR4097261	36035|Saccharomycodes_ludwigii	0.2102	0.003	5.8646	33	1	5.8646
MN	D6300-2-1	ERR4097261	578456|Tremella_mesenterica_DSM_1558	0.0371	0.0005	5.633	10	3	5
MN	D6300-2-1	ERR4097261	53488|Torulaspora_franciscae	0.0943	0.0013	5.5425	61	1	5.5425
MN	D6300-2-1	ERR4097261	36024|Ogataea_henricii	0.2717	0.0038	5.4582	14	1	5.4582
MN	D6300-2-1	ERR4097261	935788|Kazachstania_intestinalis	0.0458	0.0006	5.1772	6	2	5
MN	D6300-2-1	ERR4097261	148098|Debaryomyces_prosopidis	0.2124	0.003	5.1614	8	2	3.1614
MN	D6300-2-1	ERR4097261	1639000|Cryptococcus_sp_JCM_24511	0.1231	0.0017	5.1149	8	3	3.9834
MN	D6300-2-1	ERR4097261	82521|Apiotrichum_montevideense	0.063	0.0009	5.0611	11	4	2.7142
MN	D6300-2-1	ERR4097261	169510|Ogataea_zsoltii	0.2296	0.0032	5.0452	17	1	5.0452
MN	D6300-2-1	ERR4097261	44092|Saccharomycopsis_malanga	0.1673	0.0024	5	5	1	5
MN	D6300-2-1	ERR4097261	933852|Serendipita_vermifera_MAFF_305830	0.1606	0.0023	5	5	1	5
MN	D6300-2-1	ERR4097261	1337058|Barnettozyma_salicaria	0.0987	0.0014	4.9776	7	3	3
MN	D6300-2-1	ERR4097261	1314800|Rhizopogon_vinicolor_AM-OR11-026	0.0585	0.0008	4.757	7	1	4.757
MN	D6300-2-1	ERR4097261	655095|Kazachstania_taianensis	0.1137	0.0016	4.5648	20	2	4.3367
MN	D6300-2-1	ERR4097261	36023|Ogataea_glucozyma	0.2189	0.0031	4.5312	15	1	4.5312
MN	D6300-2-1	ERR4097261	379508|Lodderomyces_elongisporus_NRRL_YB-4239	0.062	0.0009	4.508	30	2	2.3675
MN	D6300-2-1	ERR4097261	284592|Debaryomyces_hansenii_CBS767	0.106	0.0015	4.4854	8	2	2.4854
MN	D6300-2-1	ERR4097261	82524|Trichosporon_ovoides	0.0259	0.0004	4.394	13	4	2.0152
MN	D6300-2-1	ERR4097261	432100|Kazachstania_turicensis	0.0562	0.0008	4.3478	21	5	2.6239
MN	D6300-2-1	ERR4097261	904902|Ambrosiozyma_maleeae	0.0996	0.0014	4.1492	17	2	3.2732
MN	D6300-2-1	ERR4097261	54552|Pichia_occidentalis	0.1942	0.0027	4.0873	6	1	4.0873
MN	D6300-2-1	ERR4097261	48255|Zygotorulaspora_florentina	0.0759	0.0011	4.0504	46	2	3.952
MN	D6300-2-1	ERR4097261	49332|Groenewaldozyma_salmanticensis	0.0796	0.0011	4	4	1	4
MN	D6300-2-1	ERR4097261	1337057|Wickerhamomyces_alni	0.0598	0.0008	4	4	1	4
MN	D6300-2-1	ERR4097261	122233|Chaetoceros_debilis	0.2341	0.0033	4	5	1	4
MN	D6300-2-1	ERR4097261	1332765|Glaciozyma_antarctica_PI12	0.0765	0.0011	4	4	1	4
MN	D6300-2-1	ERR4097261	1944661|Yamadazyma_laniorum	0.0324	0.0005	3.7418	17	2	3.649
MN	D6300-2-1	ERR4097261	82513|Apiotrichum_brassicae	0.0355	0.0005	3.519	14	3	2.8346
MN	D6300-2-1	ERR4097261	4923|Ogataea_pini	0.1636	0.0023	3.5048	14	1	3.5048
MN	D6300-2-1	ERR4097261	27299|Debaryomyces_nepalensis	0.1003	0.0014	3.4432	5	2	2.4432
MN	D6300-2-1	ERR4097261	1186058|Trichosporon_asahii_var_asahii_CBS_2479	0.0422	0.0006	3.427	22	4	2.1734
MN	D6300-2-1	ERR4097261	197672|Candida_hawaiiana	0.164	0.0023	3.3663	10	1	3.3663
MN	D6300-2-1	ERR4097261	3067|Volvox_carteri	0.0964	0.0014	3.3528	6	1	3.3528
MN	D6300-2-1	ERR4097261	82510|Trichosporon_faecale	0.0225	0.0003	3.2606	19	4	1.9623
MN	D6300-2-1	ERR4097261	4999|Kockovaella_imperatae	0.0415	0.0006	3.2574	5	2	3
MN	D6300-2-1	ERR4097261	211102|Takashimella_tepidaria	0.0378	0.0005	3.2278	5	2	3
MN	D6300-2-1	ERR4097261	1506548|Metschnikowia_drakensbergensis	0.0447	0.0006	3.217	5	2	3
MN	D6300-2-1	ERR4097261	1667614|Cyberlindnera_xylosilytica	0.1868	0.0026	3.186	7	1	3.186
MN	D6300-2-1	ERR4097261	644223|Komagataella_phaffii_GS115	0.0557	0.0008	3.1452	8	3	2
MN	D6300-2-1	ERR4097261	931890|Eremothecium_cymbalariae_DBVPG#7215	0.0559	0.0008	3.1271	37	2	3.0158
MN	D6300-2-1	ERR4097261	4920|Millerozyma_farinosa	0.0846	0.0012	3	26	1	3
MN	D6300-2-1	ERR4097261	51329|Polytomella_parva	0.0795	0.0011	3	3	1	3
MN	D6300-2-1	ERR4097261	36036|Saccharomycopsis_capsularis	0.1618	0.0023	3	3	1	3
MN	D6300-2-1	ERR4097261	515487|Stephanopyxis_turris	0.09	0.0013	3	4	1	3
MN	D6300-2-1	ERR4097261	46582|Clavispora_fructus	0.108	0.0015	3	3	1	3
MN	D6300-2-1	ERR4097261	45502|Priceomyces_haplophilus	0.0789	0.0011	2.9728	8	2	2.8733
MN	D6300-2-1	ERR4097261	1390368|Takashimella_koratensis	0.0218	0.0003	2.9247	6	4	2
MN	D6300-2-1	ERR4097261	48579|Suillus_placidus	0.0332	0.0005	2.8965	6	1	2.8965
MN	D6300-2-1	ERR4097261	1091232|Meyerozyma_caribbica_MG20W	0.192	0.0027	2.8453	13	1	2.8453
MN	D6300-2-1	ERR4097261	45504|Priceomyces_medius	0.0617	0.0009	2.8234	6	2	2
MN	D6300-2-1	ERR4097261	27315|Dipodascus_albidus	0.0889	0.0013	2.7469	7	1	2.7469
MN	D6300-2-1	ERR4097261	1340429|Rhizopus_microsporus_ATCC_52813	0.2746	0.0039	2.6942	4	1	2.6942
MN	D6300-2-1	ERR4097261	96499|Barnettozyma_hawaiiensis	0.0355	0.0005	2.6492	15	3	1.5762
MN	D6300-2-1	ERR4097261	1461763|Zygosaccharomyces_sapae	0.0484	0.0007	2.5963	28	2	2.3278
MN	D6300-2-1	ERR4097261	1296122|Kwoniella_mangroviensis_CBS_8507	0.013	0.0002	2.5807	15	6	1.2403
MN	D6300-2-1	ERR4097261	42260|Zygotorulaspora_mrakii	0.0696	0.001	2.3621	12	3	1.4734
MN	D6300-2-1	ERR4097261	58632|Yueomyces_sinensis	0.0543	0.0008	2.3601	14	1	2.3601
MN	D6300-2-1	ERR4097261	871575|Ogataea_parapolymorpha_DL-1	0.1016	0.0014	2.3305	3	1	2.3305
MN	D6300-2-1	ERR4097261	13368|Brettanomyces_custersianus	0.1447	0.002	2.3219	4	1	2.3219
MN	D6300-2-1	ERR4097261	45511|Yamadazyma_scolyti	0.091	0.0013	2.2958	8	2	2.1923
MN	D6300-2-1	ERR4097261	1230905|Lachancea_mirantina	0.0564	0.0008	2.2756	10	2	1.2756
MN	D6300-2-1	ERR4097261	29892|Auricularia_auricula-judae	0.0554	0.0008	2.2537	5	2	2.1847
MN	D6300-2-1	ERR4097261	53647|Wickerhamomyces_bovis	0.0377	0.0005	2.2504	4	2	2
MN	D6300-2-1	ERR4097261	324741|Saturnispora_mendoncae	0.0782	0.0011	2.2287	8	1	2.2287
MN	D6300-2-1	ERR4097261	91626|Mucor_ambiguus	0.0585	0.0008	2.2018	7	2	1.9943
MN	D6300-2-1	ERR4097261	4922|Komagataella_pastoris	0.044	0.0006	2.1673	6	2	2
MN	D6300-2-1	ERR4097261	181175|Prillingera_fragicola	0.0366	0.0005	2.1598	14	5	1
MN	D6300-2-1	ERR4097261	37662|Brettanomyces_anomalus	0.0917	0.0013	2.1595	9	1	2.1595
MN	D6300-2-1	ERR4097261	930992|Suillus_luteus_UH-Slu-Lm8-n1	0.0228	0.0003	2.156	4	1	2.156
MN	D6300-2-1	ERR4097261	53643|Starmera_amethionina	0.0456	0.0006	2.0892	3	2	2
MN	D6300-2-1	ERR4097261	45577|Candida_psychrophila	0.1409	0.002	2	2	1	2
MN	D6300-2-1	ERR4097261	1461544|Chloropicon_roscoffensis	0.0468	0.0007	2	2	1	2
MN	D6300-2-1	ERR4097261	756769|Saturnispora_serradocipensis	0.0522	0.0007	2	3	1	2
MN	D6300-2-1	ERR4097261	1754192|Anaeromyces_robustus	0.0973	0.0014	2	5	1	2
MN	D6300-2-1	ERR4097261	2175966|Termitomyces_sp_MG145	0.0474	0.0007	2	2	1	2
MN	D6300-2-1	ERR4097261	246409|Rhizopus_delemar_RA_99-880	0.2096	0.003	2	2	1	2
MN	D6300-2-1	ERR4097261	27297|Debaryomyces_maramus	0.0417	0.0006	2	2	2	1
MN	D6300-2-1	ERR4097261	101121|Thermomucor_indicae-seudaticae	0.0749	0.0011	2	2	1	2
MN	D6300-2-1	ERR4097261	27294|Kazachstania_unispora	0.0393	0.0006	1.9673	7	4	1.2997
MN	D6300-2-1	ERR4097261	82509|Trichosporon_coremiiforme	0.035	0.0005	1.9628	17	3	1.0896
MN	D6300-2-1	ERR4097261	53645|Barnettozyma_populi	0.0456	0.0006	1.894	7	2	1.6997
MN	D6300-2-1	ERR4097261	983966|Cyberlindnera_jadinii_NRRL_Y-1542	0.0513	0.0007	1.8775	18	1	1.8775
MN	D6300-2-1	ERR4097261	1105092|Apiotrichum_gamsii	0.022	0.0003	1.8647	5	3	1.5114
MN	D6300-2-1	ERR4097261	284811|Eremothecium_gossypii_ATCC_10895	0.0664	0.0009	1.8588	24	1	1.8588
MN	D6300-2-1	ERR4097261	27311|Cephaloascus_fragrans	0.0346	0.0005	1.7911	3	3	1
MN	D6300-2-1	ERR4097261	82520|Apiotrichum_laibachii	0.01	0.0001	1.7445	14	6	0.5081
MN	D6300-2-1	ERR4097261	64657|Tremella_fuciformis	0.0131	0.0002	1.7443	5	4	0.9665
MN	D6300-2-1	ERR4097261	130808|Candida_tammaniensis	0.122	0.0017	1.7362	3	1	1.7362
MN	D6300-2-1	ERR4097261	1838142|Cutaneotrichosporon	0.0789	0.0011	1.7115	15	2	1.0482
MN	D6300-2-1	ERR4097261	36907|Kazachstania_telluris	0.0504	0.0007	1.7062	7	3	1.1125
MN	D6300-2-1	ERR4097261	49334|Candida_sorboxylosa	0.0248	0.0003	1.6916	3	2	1
MN	D6300-2-1	ERR4097261	487108|Candida_heveicola	0.0942	0.0013	1.6611	5	1	1.6611
MN	D6300-2-1	ERR4097261	115786|Candida_orba	0.0366	0.0005	1.6593	12	2	1.0686
MN	D6300-2-1	ERR4097261	1238391|Auricularia_cornea	0.0805	0.0011	1.6567	3	1	1.6567
MN	D6300-2-1	ERR4097261	4973|Dioszegia_aurantiaca	0.0088	0.0001	1.6343	5	4	1
MN	D6300-2-1	ERR4097261	113606|Tetrapisispora_iriomotensis	0.0187	0.0003	1.5422	7	5	0.6648
MN	D6300-2-1	ERR4097261	1156966|Ogataea_methanolica	0.0567	0.0008	1.5305	3	2	1.4618
MN	D6300-2-1	ERR4097261	857566|Nadsonia_fulvescens_var_elongata_DSM_6958	0.0489	0.0007	1.5091	6	1	1.5091
MN	D6300-2-1	ERR4097261	46584|Candida_oregonensis	0.0396	0.0006	1.5	2	1	1.5
MN	D6300-2-1	ERR4097261	29917|Cladosporium_cladosporioides	0.0227	0.0003	1.4832	2	1	1.4832
MN	D6300-2-1	ERR4097261	5417|Vanrija_humicola	0.0075	0.0001	1.4552	7	4	1
MN	D6300-2-1	ERR4097261	2028340|Meyerozyma_sp_JA9	0.0361	0.0005	1.4074	4	2	1
MN	D6300-2-1	ERR4097261	45587|Candida_schatavii	0.0291	0.0004	1.3951	6	2	0.8895
MN	D6300-2-1	ERR4097261	1279114|Candida_bracarensis_CBS_10154	0.0917	0.0013	1.3892	7	2	1.0923
MN	D6300-2-1	ERR4097261	1235602|Hanseniaspora_hatyaiensis	0.0137	0.0002	1.3797	5	2	1
MN	D6300-2-1	ERR4097261	1171599|Pichia_exigua	0.0225	0.0003	1.3747	3	3	1
MN	D6300-2-1	ERR4097261	150224|Metschnikowia_orientalis	0.0458	0.0006	1.3278	6	2	0.8307
MN	D6300-2-1	ERR4097261	1378263|Ogataea_philodendri	0.065	0.0009	1.3227	3	1	1.3227
MN	D6300-2-1	ERR4097261	1078942|Cutaneotrichosporon_cyanovorans	0.0349	0.0005	1.3022	9	3	0.7078
MN	D6300-2-1	ERR4097261	1807683|Metschnikowia_sp_00-1541	0.0419	0.0006	1.293	8	2	1.05
MN	D6300-2-1	ERR4097261	167371|Phellinidium_pouzarii	0.0133	0.0002	1.282	4	1	1.282
MN	D6300-2-1	ERR4097261	5554|Cutaneotrichosporon_cutaneum	0.0051	0.0001	1.2817	4	3	1
MN	D6300-2-1	ERR4097261	27293|Kazachstania_servazzii	0.042	0.0006	1.2625	11	2	1.0662
MN	D6300-2-1	ERR4097261	2576851|Metschnikowia_sp_DKL-2019a	0.0339	0.0005	1.2542	12	1	1.2542
MN	D6300-2-1	ERR4097261	1579977|Auricularia_heimuer	0.0211	0.0003	1.2277	4	2	1.1586
MN	D6300-2-1	ERR4097261	131113|Cyberlindnera_misumaiensis	0.0226	0.0003	1.199	8	2	1.036
MN	D6300-2-1	ERR4097261	1150643|Metschnikowia_proteae	0.1051	0.0015	1.1795	5	1	1.1795
MN	D6300-2-1	ERR4097261	5007|Brettanomyces_bruxellensis	0.0476	0.0007	1.1782	5	1	1.1782
MN	D6300-2-1	ERR4097261	331638|Hanseniaspora_occidentalis_var_citrica	0.0337	0.0005	1.1302	6	2	1.0318
MN	D6300-2-1	ERR4097261	45506|Yamadazyma_nakazawae	0.0287	0.0004	1.0949	2	2	1
MN	D6300-2-1	ERR4097261	1580861|Huntiella_moniliformis	0.0195	0.0003	1.0834	2	2	1
MN	D6300-2-1	ERR4097261	197674|Metschnikowia_santaceciliae	0.0644	0.0009	1.05	7	1	1.05
MN	D6300-2-1	ERR4097261	271218|Kazachstania_aerobia	0.0263	0.0004	1.0373	9	1	1.0373
MN	D6300-2-1	ERR4097261	763407|Phycomyces_blakesleeanus_NRRL_1555-	0.0122	0.0002	1.0104	11	1	1.0104
MN	D6300-2-1	ERR4097261	58635|Saturnispora_zaruensis	0.1395	0.002	1	1	1	1
MN	D6300-2-1	ERR4097261	45607|Wickerhamiella_sorbophila	0.0246	0.0003	1	1	1	1
MN	D6300-2-1	ERR4097261	1852163|Spathaspora_gorwiae	0.0194	0.0003	1	1	1	1
MN	D6300-2-1	ERR4097261	1654605|Lachancea_quebecensis	0.0361	0.0005	1	1	1	1
MN	D6300-2-1	ERR4097261	4896|Schizosaccharomyces_pombe	0.0583	0.0008	1	1	1	1
MN	D6300-2-1	ERR4097261	4909|Pichia_kudriavzevii	0.0271	0.0004	1	1	1	1
MN	D6300-2-1	ERR4097261	56415|Candida_stellimalicola	0.041	0.0006	1	1	1	1
MN	D6300-2-1	ERR4097261	55514|Lactarius_deliciosus	0.0152	0.0002	1	1	1	1
MN	D6300-2-1	ERR4097261	360147|Ceratocystiopsis_minuta	0.0096	0.0001	1	1	1	1
MN	D6300-2-1	ERR4097261	36025|Nakazawaea_holstii	0.1257	0.0018	1	1	1	1
MN	D6300-2-1	ERR4097261	75736|Starmerella_bombicola	0.0374	0.0005	1	1	1	1
MN	D6300-2-1	ERR4097261	76775|Malassezia_restricta	0.0333	0.0005	1	2	1	1
MN	D6300-2-1	ERR4097261	741275|Punctularia_strigosozonata_HHB-11173_SS5	0.051	0.0007	1	1	1	1
MN	D6300-2-1	ERR4097261	391824|Candida_blattae	0.0873	0.0012	1	2	1	1
MN	D6300-2-1	ERR4097261	1172177|Acaulopage_tetraceros	0.0136	0.0002	1	1	1	1
MN	D6300-2-1	ERR4097261	1071383|Kazachstania_naganishii_CBS_8797	0.0397	0.0006	1	1	1	1
MN	D6300-2-1	ERR4097261	1181717|Synchroma_pusillum	0.0567	0.0008	1	2	1	1
MN	D6300-2-1	ERR4097261	1450759|Taphrina_flavorubra_JCM_22207	0.0177	0.0002	1	1	1	1
MN	D6300-2-1	ERR4097261	279327|Trichosporon_akiyoshidainum	0.0047	0.0001	0.996	7	4	0.4919
MN	D6300-2-1	ERR4097261	91925|Exophiala_lecanii-corni	0.0207	0.0003	0.9791	8	1	0.9791
MN	D6300-2-1	ERR4097261	82517|Trichosporon_inkin	0.0166	0.0002	0.9682	4	1	0.9682
MN	D6300-2-1	ERR4097261	54046|Phaffomyces_thermotolerans	0.0236	0.0003	0.9404	6	2	0.8413
MN	D6300-2-1	ERR4097261	105714|Pascua_guehoae	0.0118	0.0002	0.9245	3	2	0.846
MN	D6300-2-1	ERR4097261	1538182|Nakazawaea_peltata	0.0156	0.0002	0.903	10	1	0.903
MN	D6300-2-1	ERR4097261	73520|Metschnikowia_hibisci	0.0525	0.0007	0.8797	6	1	0.8797
MN	D6300-2-1	ERR4097261	4953|Zygosaccharomyces	0.109	0.0015	0.8536	4	1	0.8536
MN	D6300-2-1	ERR4097261	56413|Kazachstania_rosinii	0.0453	0.0006	0.834	4	2	0.5344
MN	D6300-2-1	ERR4097261	456365|Blastobotrys_serpentis	0.0302	0.0004	0.8299	8	1	0.8299
MN	D6300-2-1	ERR4097261	1774708|Spathaspora_girioi	0.0453	0.0006	0.8261	3	1	0.8261
MN	D6300-2-1	ERR4097261	63592|Tetraselmis_chuii	0.0222	0.0003	0.8129	2	1	0.8129
MN	D6300-2-1	ERR4097261	1279117|Papiliotrema_flavescens_NRRL_Y-50378	0.037	0.0005	0.8059	5	2	0.5621
MN	D6300-2-1	ERR4097261	1089533|Kazachstania_spencerorum	0.023	0.0003	0.7835	3	2	0.6926
MN	D6300-2-1	ERR4097261	706473|Volvariella_volvacea_V23	0.011	0.0002	0.7797	9	1	0.7797
MN	D6300-2-1	ERR4097261	1296121|Kwoniella_dejecticola_CBS_10117	0.0046	0.0001	0.7784	8	2	0.6691
MN	D6300-2-1	ERR4097261	1449804|Magnusiomyces_capitatus_CNRMA_12647	0.0251	0.0004	0.7734	7	1	0.7734
MN	D6300-2-1	ERR4097261	35570|Stomoxys_calcitrans	0.0102	0.0001	0.7685	6	1	0.7685
MN	D6300-2-1	ERR4097261	1314785|Laetiporus_sulphureus_93-53	0.0439	0.0006	0.7403	8	1	0.7403
MN	D6300-2-1	ERR4097261	42258|Zygosaccharomyces_mellis	0.0146	0.0002	0.7167	5	1	0.7167
MN	D6300-2-1	ERR4097261	2175965|Termitomyces_sp_MG148	0.011	0.0002	0.7115	3	1	0.7115
MN	D6300-2-1	ERR4097261	1200864|Metschnikowia_fructicola_277	0.0351	0.0005	0.7102	3	1	0.7102
MN	D6300-2-1	ERR4097261	54551|Pichia_terricola	0.0191	0.0003	0.7087	6	1	0.7087
MN	D6300-2-1	ERR4097261	292559|Lentinus_polychrous	0.0396	0.0006	0.7065	8	1	0.7065
MN	D6300-2-1	ERR4097261	105984|Apiotrichum_porosum	0.0102	0.0001	0.6909	3	3	0.5
MN	D6300-2-1	ERR4097261	90262|Absidia_repens	0.0049	0.0001	0.6807	8	2	0.5051
MN	D6300-2-1	ERR4097261	82514|Apiotrichum_domesticum	0.0094	0.0001	0.6697	4	2	0.5
MN	D6300-2-1	ERR4097261	282301|Macrostomum_lignano	0.0031	0	0.6667	2	2	0.3333
MN	D6300-2-1	ERR4097261	86630|Rhizopus_azygosporus	0.0625	0.0009	0.6492	2	1	0.6492
MN	D6300-2-1	ERR4097261	130814|Candida_mycetangii	0.0309	0.0004	0.6363	3	2	0.4414
MN	D6300-2-1	ERR4097261	984486|Babjeviella_inositovora_NRRL_Y-12698	0.1362	0.0019	0.6295	2	1	0.6295
MN	D6300-2-1	ERR4097261	1807688|Metschnikowia_sp_13-1061	0.0373	0.0005	0.6041	4	1	0.6041
MN	D6300-2-1	ERR4097261	33165|Kluyveromyces_aestuarii	0.0313	0.0004	0.6036	2	2	0.4525
MN	D6300-2-1	ERR4097261	1888986|Hanseniaspora_sp_CRUB_1602	0.0095	0.0001	0.5874	4	3	0.3224
MN	D6300-2-1	ERR4097261	763406|Pichia_membranifaciens_NRRL_Y-2026	0.0236	0.0003	0.5855	2	1	0.5855
MN	D6300-2-1	ERR4097261	1714833|Leucoagaricus_sp_SymCcos	0.0073	0.0001	0.5625	7	1	0.5625
MN	D6300-2-1	ERR4097261	1443074|Hanseniaspora_nectarophila	0.012	0.0002	0.548	3	2	0.3685
MN	D6300-2-1	ERR4097261	1296100|Kwoniella_bestiolae_CBS_10118	0.0429	0.0006	0.5473	2	2	0.4618
MN	D6300-2-1	ERR4097261	1095465|Bondarzewia_mesenterica	0.0048	0.0001	0.5423	4	2	0.4159
MN	D6300-2-1	ERR4097261	82516|Apiotrichum_gracile	0.0234	0.0003	0.5414	7	1	0.5414
MN	D6300-2-1	ERR4097261	181174|Cutaneotrichosporon_daszewskae	0.0251	0.0004	0.5381	7	1	0.5381
MN	D6300-2-1	ERR4097261	36016|Cyberlindnera_americana	0.0207	0.0003	0.5139	4	1	0.5139
MN	D6300-2-1	ERR4097261	72548|Prymnesium_polylepis	0.0537	0.0008	0.5072	1	1	0.5072
MN	D6300-2-1	ERR4097261	489717|Ambrosiozyma_vanderkliftii	0.0246	0.0003	0.5069	3	2	0.3087
MN	D6300-2-1	ERR4097261	28985|Kluyveromyces_lactis	0.0459	0.0006	0.5	1	1	0.5
MN	D6300-2-1	ERR4097261	676789|Prasinoderma_singulare	0.0145	0.0002	0.5	1	1	0.5
MN	D6300-2-1	ERR4097261	3047|Dunaliella_tertiolecta	0.0235	0.0003	0.5	1	1	0.5
MN	D6300-2-1	ERR4097261	2654413|Metschnikowia_sp_UFMG-CM-y6306	0.0183	0.0003	0.4944	1	1	0.4944
MN	D6300-2-1	ERR4097261	171347|Termitomyces_eurrhizus	0.0088	0.0001	0.4942	3	1	0.4942
MN	D6300-2-1	ERR4097261	127549|Calcidiscus_leptoporus	0.0178	0.0003	0.4928	1	1	0.4928
MN	D6300-2-1	ERR4097261	108428|Neoscytalidium_dimidiatum	0.0052	0.0001	0.4913	6	1	0.4913
MN	D6300-2-1	ERR4097261	1266660|Lachancea_dasiensis_CBS_10888	0.0185	0.0003	0.4898	6	1	0.4898
MN	D6300-2-1	ERR4097261	56417|Metschnikowia_agaves	0.0422	0.0006	0.4859	2	1	0.4859
MN	D6300-2-1	ERR4097261	29833|Hanseniaspora_uvarum	0.0183	0.0003	0.4856	5	1	0.4856
MN	D6300-2-1	ERR4097261	211097|Hanseniaspora_meyeri	0.0185	0.0003	0.4825	5	1	0.4825
MN	D6300-2-1	ERR4097261	1230402|Basidioascus_undulatus	0.0451	0.0006	0.4819	2	1	0.4819
MN	D6300-2-1	ERR4097261	522693|Debaryomyces_subglobosus	0.0267	0.0004	0.4724	1	1	0.4724
MN	D6300-2-1	ERR4097261	72766|Formica	0.0157	0.0002	0.4688	1	1	0.4688
MN	D6300-2-1	ERR4097261	5353|Lentinula_edodes	0.0049	0.0001	0.4515	1	1	0.4515
MN	D6300-2-1	ERR4097261	1807687|Metschnikowia_sp_04-2261	0.0118	0.0002	0.451	4	2	0.3511
MN	D6300-2-1	ERR4097261	27323|Metschnikowia_hawaiiensis	0.012	0.0002	0.451	4	2	0.3511
MN	D6300-2-1	ERR4097261	92696|Steccherinum_ochraceum	0.0063	0.0001	0.448	5	1	0.448
MN	D6300-2-1	ERR4097261	306902|Clavispora_lusitaniae_ATCC_42720	0.0569	0.0008	0.4474	3	1	0.4474
MN	D6300-2-1	ERR4097261	1343157|Spathaspora_arborariae_UFMG-191A	0.0059	0.0001	0.4464	1	1	0.4464
MN	D6300-2-1	ERR4097261	507511|Hyphopichia_heimii	0.0562	0.0008	0.442	1	1	0.442
MN	D6300-2-1	ERR4097261	54045|Phaffomyces_antillensis	0.0094	0.0001	0.4358	3	2	0.3158
MN	D6300-2-1	ERR4097261	1296096|Kwoniella_pini_CBS_10737	0.0247	0.0003	0.4254	4	1	0.4254
MN	D6300-2-1	ERR4097261	1967640|Claviceps_aff_purpurea	0.0058	0.0001	0.4241	3	1	0.4241
MN	D6300-2-1	ERR4097261	36038|Barnettozyma_californica	0.008	0.0001	0.4228	5	1	0.4228
MN	D6300-2-1	ERR4097261	50267|Ogataea_trehalophila	0.0102	0.0001	0.4196	2	2	0.3234
MN	D6300-2-1	ERR4097261	1071378|Naumovozyma_dairenensis_CBS_421	0.0208	0.0003	0.4158	2	2	0.2337
MN	D6300-2-1	ERR4097261	1266666|Lachancea_nothofagi_CBS_11611	0.0269	0.0004	0.4004	4	1	0.4004
MN	D6300-2-1	ERR4097261	101091|Choanephora_cucurbitarum	0.0057	0.0001	0.4002	5	1	0.4002
MN	D6300-2-1	ERR4097261	1263082|Lichtheimia_corymbifera_JMRCFSU9682	0.0054	0.0001	0.3882	4	1	0.3882
MN	D6300-2-1	ERR4097261	689838|Hanseniaspora_thailandica	0.0148	0.0002	0.3797	4	1	0.3797
MN	D6300-2-1	ERR4097261	121466|Kurtzmaniella_cleridarum	0.014	0.0002	0.3651	1	1	0.3651
MN	D6300-2-1	ERR4097261	139825|Sparassis_crispa	0.0197	0.0003	0.3632	4	1	0.3632
MN	D6300-2-1	ERR4097261	688394|Lichtheimia_ramosa	0.005	0.0001	0.3604	4	1	0.3604
MN	D6300-2-1	ERR4097261	231269|Fusarium_coffeatum	0.0049	0.0001	0.3597	4	1	0.3597
MN	D6300-2-1	ERR4097261	104414|Solicoccozyma_terricola	0.0032	0	0.3546	4	1	0.3546
MN	D6300-2-1	ERR4097261	669874|Pachysolen_tannophilus_NRRL_Y-2460	0.0032	0	0.3544	4	3	0.1918
MN	D6300-2-1	ERR4097261	65811|Cyberlindnera_maclurae	0.0091	0.0001	0.3539	3	1	0.3539
MN	D6300-2-1	ERR4097261	2494468|Fusarium_nanum	0.0048	0.0001	0.3535	4	1	0.3535
MN	D6300-2-1	ERR4097261	54790|Parastagonospora_avenaria_f_sp_tritici	0.0095	0.0001	0.3443	4	1	0.3443
MN	D6300-2-1	ERR4097261	1081104|Cordyceps_fumosorosea_ARSEF_2679	0.0159	0.0002	0.3434	1	1	0.3434
MN	D6300-2-1	ERR4097261	1231522|Candida_duobushaemulonis	0.0165	0.0002	0.3359	1	1	0.3359
MN	D6300-2-1	ERR4097261	45357|Candida_haemulonis	0.0142	0.0002	0.3359	1	1	0.3359
MN	D6300-2-1	ERR4097261	2081634|Phoma_sp_XZ068	0.0044	0.0001	0.335	4	1	0.335
MN	D6300-2-1	ERR4097261	1194294|Hartaetosiga_balthica	0.0033	0	0.3333	1	1	0.3333
MN	D6300-2-1	ERR4097261	732165|Dichomitus_squalens_LYAD-421_SS1	0.0189	0.0003	0.3316	4	1	0.3316
MN	D6300-2-1	ERR4097261	5125|	0.0162	0.0002	0.3283	1	1	0.3283
MN	D6300-2-1	ERR4097261	1081107|Beauveria_brongniartii_RCEF_3172	0.0172	0.0002	0.3283	1	1	0.3283
MN	D6300-2-1	ERR4097261	45581|Candida_rhagii	0.0102	0.0001	0.3282	1	1	0.3282
MN	D6300-2-1	ERR4097261	51927|Candida_succiphila	0.0109	0.0002	0.3267	1	1	0.3267
MN	D6300-2-1	ERR4097261	285811|Pseudopyrenochaeta_lycopersici	0.009	0.0001	0.3231	3	1	0.3231
MN	D6300-2-1	ERR4097261	44074|Saprochaete_suaveolens	0.0125	0.0002	0.3159	3	1	0.3159
MN	D6300-2-1	ERR4097261	104411|Solicoccozyma_phenolica	0.0026	0	0.3154	3	1	0.3154
MN	D6300-2-1	ERR4097261	764103|Mixia_osmundae_IAM_14324	0.004	0.0001	0.3128	2	2	0.2189
MN	D6300-2-1	ERR4097261	2138086|Penicillium_sp_W3_MMC-2018	0.0038	0.0001	0.3088	4	1	0.3088
MN	D6300-2-1	ERR4097261	619300|Spathaspora_passalidarum_NRRL_Y-27907	0.0418	0.0006	0.3087	2	1	0.3087
MN	D6300-2-1	ERR4097261	717741|Hyphopichia_pseudoburtonii	0.0418	0.0006	0.3087	2	1	0.3087
MN	D6300-2-1	ERR4097261	50265|Ogataea_naganishii	0.0107	0.0002	0.3083	1	1	0.3083
MN	D6300-2-1	ERR4097261	1851551|	0.0043	0.0001	0.3063	3	1	0.3063
MN	D6300-2-1	ERR4097261	796027|Sugiyamaella_lignohabitans	0.0095	0.0001	0.3041	3	1	0.3041
MN	D6300-2-1	ERR4097261	1295359|Pyrenochaeta_sp_UM_256	0.0043	0.0001	0.3025	4	1	0.3025
MN	D6300-2-1	ERR4097261	226302|Lachancea_kluyveri_NRRL_Y-12651	0.0214	0.0003	0.3004	1	1	0.3004
MN	D6300-2-1	ERR4097261	58918|Golubevia_pallescens	0.0027	0	0.2899	3	1	0.2899
MN	D6300-2-1	ERR4097261	74104|Kluyveromyces_nonfermentans	0.0032	0	0.2893	1	1	0.2893
MN	D6300-2-1	ERR4097261	1884261|Pterula_gracilis	0.0076	0.0001	0.28	4	1	0.28
MN	D6300-2-1	ERR4097261	743788|Fomitopsis_pinicola_FP-58527_SS1	0.0158	0.0002	0.2756	3	1	0.2756
MN	D6300-2-1	ERR4097261	34458|Ganoderma_boninense	0.0115	0.0002	0.2685	3	1	0.2685
MN	D6300-2-1	ERR4097261	105713|Apiotrichum_veenhuisii	0.0092	0.0001	0.2672	4	1	0.2672
MN	D6300-2-1	ERR4097261	2492661|Diptera_sp_S2_005_002R2	0.0033	0	0.2667	3	1	0.2667
MN	D6300-2-1	ERR4097261	1864610|Spathaspora_sp_UFMG-CM-Y6060	0.0122	0.0002	0.2658	1	1	0.2658
MN	D6300-2-1	ERR4097261	120202|Daphnia_carinata	0.0035	0.0001	0.2642	3	1	0.2642
MN	D6300-2-1	ERR4097261	181527|Pluteus_cervinus	0.0037	0.0001	0.2618	3	1	0.2618
MN	D6300-2-1	ERR4097261	64647|Actinomucor_elegans	0.0037	0.0001	0.2609	3	1	0.2609
MN	D6300-2-1	ERR4097261	78156|Pseudogymnoascus	0.006	0.0001	0.2498	3	1	0.2498
MN	D6300-2-1	ERR4097261	100951|Naganishia_albida	0.0049	0.0001	0.2454	2	1	0.2454
MN	D6300-2-1	ERR4097261	7612|Pisaster_ochraceus	0.0035	0	0.2427	3	1	0.2427
MN	D6300-2-1	ERR4097261	36916|Kazachstania_transvaalensis	0.0033	0	0.2414	1	1	0.2414
MN	D6300-2-1	ERR4097261	1701548|Spathaspora_boniae	0.0113	0.0002	0.241	2	1	0.241
MN	D6300-2-1	ERR4097261	262981|Lachancea_waltii_NCYC_2644	0.0088	0.0001	0.2382	3	1	0.2382
MN	D6300-2-1	ERR4097261	374759|Neoboletus_magnificus	0.0078	0.0001	0.2344	2	2	0.1524
MN	D6300-2-1	ERR4097261	6832|Tigriopus_californicus	0.0026	0	0.2217	2	1	0.2217
MN	D6300-2-1	ERR4097261	36909|Citeromyces_matritensis	0.0078	0.0001	0.2051	3	1	0.2051
MN	D6300-2-1	ERR4097261	505711|Andalucia_godoyi	0.0101	0.0001	0.2006	2	1	0.2006
MN	D6300-2-1	ERR4097261	100756|Hericium_coralloides	0.0029	0	0.1993	2	1	0.1993
MN	D6300-2-1	ERR4097261	418784|Candida_pseudohaemulonis	0.0178	0.0003	0.1982	1	1	0.1982
MN	D6300-2-1	ERR4097261	1344418|Ascoidea_rubescens_DSM_1968	0.0172	0.0002	0.1982	1	1	0.1982
MN	D6300-2-1	ERR4097261	444778|Yarrowia_phangngaensis	0.0184	0.0003	0.1982	1	1	0.1982
MN	D6300-2-1	ERR4097261	1328758|Lentinus_tigrinus_ALCF2SS1-7	0.0111	0.0002	0.196	2	1	0.196
MN	D6300-2-1	ERR4097261	1353952|Calocera_cornea_HHB12733	0.0028	0	0.1937	2	1	0.1937
MN	D6300-2-1	ERR4097261	1274790|Apophysomyces_trapeziformis_B9324	0.0026	0	0.1868	2	1	0.1868
MN	D6300-2-1	ERR4097261	391823|Candida_ascalaphidarum	0.0028	0	0.1839	1	1	0.1839
MN	D6300-2-1	ERR4097261	1344416|Gonapodya_prolifera_JEL478	0.0025	0	0.1831	2	1	0.1831
MN	D6300-2-1	ERR4097261	101127|Hesseltinella_vesiculosa	0.0021	0	0.1783	2	1	0.1783
MN	D6300-2-1	ERR4097261	1450539|Aspergillus_saccharolyticus_JOP_1030-1	0.0017	0	0.1755	2	1	0.1755
MN	D6300-2-1	ERR4097261	994086|Hydnomerulius_pinastri_MD-312	0.0025	0	0.1755	2	1	0.1755
MN	D6300-2-1	ERR4097261	985895|Leptosphaeria_maculans_JN3	0.0021	0	0.1754	2	1	0.1754
MN	D6300-2-1	ERR4097261	69788|Penicillium_sclerotiorum	0.0021	0	0.1744	2	1	0.1744
MN	D6300-2-1	ERR4097261	2562440|Byssochlamys_sp_IMV_00045	0.0024	0	0.1737	2	1	0.1737
MN	D6300-2-1	ERR4097261	97359|Auriculariopsis_ampla	0.0018	0	0.1712	2	1	0.1712
MN	D6300-2-1	ERR4097261	4840|Rhizomucor_pusillus	0.002	0	0.1673	2	1	0.1673
MN	D6300-2-1	ERR4097261	5079|Penicillium_janthinellum	0.0022	0	0.1644	2	1	0.1644
MN	D6300-2-1	ERR4097261	77044|Rosellinia_necatrix	0.0022	0	0.1595	2	1	0.1595
MN	D6300-2-1	ERR4097261	240176|Coprinopsis_cinerea_okayama7-130	0.0035	0	0.1576	2	2	0.094
MN	D6300-2-1	ERR4097261	112498|Ramularia_collo-cygni	0.0023	0	0.1523	1	1	0.1523
MN	D6300-2-1	ERR4097261	671987|Exserohilum_turcica_Et28A	0.0041	0.0001	0.1502	2	1	0.1502
MN	D6300-2-1	ERR4097261	329046|Rhizoclosmatium_globosum	0.0011	0	0.1499	2	1	0.1499
MN	D6300-2-1	ERR4097261	861556|Kluyveromyces_wickerhamii_UCD_54-210	0.0225	0.0003	0.1484	1	1	0.1484
MN	D6300-2-1	ERR4097261	5368|	0.0122	0.0002	0.148	1	1	0.148
MN	D6300-2-1	ERR4097261	1580867|Huntiella_savannae	0.0016	0	0.1448	1	1	0.1448
MN	D6300-2-1	ERR4097261	1226780|Grammothele_lineata	0.0082	0.0001	0.1446	2	1	0.1446
MN	D6300-2-1	ERR4097261	129132|Cutaneotrichosporon_dermatis	0.0024	0	0.1328	2	1	0.1328
MN	D6300-2-1	ERR4097261	71782|Holtermannia_corniformis	0.0042	0.0001	0.1267	1	1	0.1267
MN	D6300-2-1	ERR4097261	315946|Scedosporium_aurantiacum	0.0015	0	0.1247	1	1	0.1247
MN	D6300-2-1	ERR4097261	57679|Cutaneotrichosporon_curvatum	0.0025	0	0.1245	1	1	0.1245
MN	D6300-2-1	ERR4097261	68775|Crucibulum_laeve	0.0035	0.0001	0.1236	2	1	0.1236
MN	D6300-2-1	ERR4097261	211096|Hanseniaspora_opuntiae	0.007	0.0001	0.1207	1	1	0.1207
MN	D6300-2-1	ERR4097261	90268|Apophysomyces	0.0016	0	0.1147	1	1	0.1147
MN	D6300-2-1	ERR4097261	91752|Hericium_erinaceus	0.0016	0	0.1143	1	1	0.1143
MN	D6300-2-1	ERR4097261	334123|Phaeotremella_fagi	0.0011	0	0.1103	1	1	0.1103
MN	D6300-2-1	ERR4097261	1699422|Spathaspora_xylofermentans	0.0043	0.0001	0.1063	1	1	0.1063
MN	D6300-2-1	ERR4097261	766949|Hanseniaspora_valbyensis_NRRL_Y-1626	0.0039	0.0001	0.1045	1	1	0.1045
MN	D6300-2-1	ERR4097261	221103|Moniliophthora_roreri	0.0019	0	0.1018	1	1	0.1018
MN	D6300-2-1	ERR4097261	2082957|Cochlonema_odontosperma	0.0032	0	0.1009	1	1	0.1009
MN	D6300-2-1	ERR4097261	230819|Coprinopsis_marcescibilis	0.0011	0	0.0984	1	1	0.0984
MN	D6300-2-1	ERR4097261	1457513|Amanita_inopinata_Kibby_2008	0.0065	0.0001	0.0979	1	1	0.0979
MN	D6300-2-1	ERR4097261	1290454|Mucor_irregularis_B50	0.0012	0	0.0972	1	1	0.0972
MN	D6300-2-1	ERR4097261	64608|Agrocybe_cylindracea	0.0009	0	0.0968	1	1	0.0968
MN	D6300-2-1	ERR4097261	2282107|Pyrrhoderma_noxium	0.0009	0	0.0968	1	1	0.0968
MN	D6300-2-1	ERR4097261	152502|Fusarium_hostae	0.0014	0	0.0967	1	1	0.0967
MN	D6300-2-1	ERR4097261	45599|Candida_torresii	0.0039	0.0001	0.0961	1	1	0.0961
MN	D6300-2-1	ERR4097261	670580|Postia_placenta_MAD-698-R-SB12	0.0055	0.0001	0.094	1	1	0.094
MN	D6300-2-1	ERR4097261	215250|Acaromyces_ingoldii	0.0009	0	0.0939	1	1	0.0939
MN	D6300-2-1	ERR4097261	34475|Fomitopsis_rosea	0.0018	0	0.0937	1	1	0.0937
MN	D6300-2-1	ERR4097261	1357687|Umbelopsis_isabellina_B7317	0.001	0	0.0936	1	1	0.0936
MN	D6300-2-1	ERR4097261	930091|Bipolaris_victoriae_FI3	0.0013	0	0.0924	1	1	0.0924
MN	D6300-2-1	ERR4097261	930089|Bipolaris_zeicola_26-R-13	0.001	0	0.0924	1	1	0.0924
MN	D6300-2-1	ERR4097261	1663500|Pezicula_radicicola	0.0025	0	0.0918	1	1	0.0918
MN	D6300-2-1	ERR4097261	930991|Paxillus_rubicundulus_Ve082h10	0.0013	0	0.0912	1	1	0.0912
MN	D6300-2-1	ERR4097261	664439|Paxillus_involutus_ATCC_200175	0.0013	0	0.0912	1	1	0.0912
MN	D6300-2-1	ERR4097261	29911|Alternaria_brassicae	0.0009	0	0.0909	1	1	0.0909
MN	D6300-2-1	ERR4097261	34467|Ganoderma_tsugae	0.0015	0	0.0908	1	1	0.0908
MN	D6300-2-1	ERR4097261	1299270|Wallemia_ichthyophaga_EXF-994	0.0009	0	0.0907	1	1	0.0907
MN	D6300-2-1	ERR4097261	1223555|Pythium_aphanidermatum_DAOM_BR444	0.0008	0	0.0907	1	1	0.0907
MN	D6300-2-1	ERR4097261	519352|Echinococcus_canadensis	0.0013	0	0.0905	1	1	0.0905
MN	D6300-2-1	ERR4097261	211228|Cephus_cinctus	0.0012	0	0.0905	1	1	0.0905
MN	D6300-2-1	ERR4097261	6210|Echinococcus_granulosus	0.0013	0	0.0905	1	1	0.0905
MN	D6300-2-1	ERR4097261	1635097|Didymobotryum_rigidum	0.0013	0	0.0895	1	1	0.0895
MN	D6300-2-1	ERR4097261	35525|Daphnia_magna	0.0011	0	0.0893	1	1	0.0893
MN	D6300-2-1	ERR4097261	51918|Candida_vartiovaarae	0.0033	0	0.0892	1	1	0.0892
MN	D6300-2-1	ERR4097261	5052|Aspergillus	0.0009	0	0.0887	1	1	0.0887
MN	D6300-2-1	ERR4097261	1448310|Aspergillus_neoniger_CBS_115656	0.0009	0	0.0887	1	1	0.0887
MN	D6300-2-1	ERR4097261	2759|	0.0013	0	0.0882	1	1	0.0882
MN	D6300-2-1	ERR4097261	644589|Alternaria_gansuensis	0.0009	0	0.0881	1	1	0.0881
MN	D6300-2-1	ERR4097261	27923|Mnemiopsis_leidyi	0.0008	0	0.0876	1	1	0.0876
MN	D6300-2-1	ERR4097261	5414|Erythrobasidium_hasegawianum	0.0007	0	0.0876	1	1	0.0876
MN	D6300-2-1	ERR4097261	1440115|Paralagenidium_karlingii	0.002	0	0.0861	1	1	0.0861
MN	D6300-2-1	ERR4097261	928822|Scaptomyza_flava	0.0012	0	0.0861	1	1	0.0861
MN	D6300-2-1	ERR4097261	1448314|Aspergillus_eucalypticola_CBS_122712	0.0008	0	0.0858	1	1	0.0858
MN	D6300-2-1	ERR4097261	767770|Aspergillus_tubingensis_CBS_13448	0.0008	0	0.0858	1	1	0.0858
MN	D6300-2-1	ERR4097261	1448317|Aspergillus_costaricaensis_CBS_115574	0.0008	0	0.0858	1	1	0.0858
MN	D6300-2-1	ERR4097261	983644|Cordyceps_militaris_CM01	0.0008	0	0.0843	1	1	0.0843
MN	D6300-2-1	ERR4097261	931006|Beauveria_pseudobassiana	0.0008	0	0.0843	1	1	0.0843
MN	D6300-2-1	ERR4097261	1043002|Aureobasidium_pullulans_EXF-150	0.0012	0	0.0842	1	1	0.0842
MN	D6300-2-1	ERR4097261	147828|Opisthorchis_felineus	0.0013	0	0.0839	1	1	0.0839
MN	D6300-2-1	ERR4097261	5627|Grifola_frondosa	0.0041	0.0001	0.0834	1	1	0.0834
MN	D6300-2-1	ERR4097261	37863|Steinernema_glaseri	0.0008	0	0.0819	1	1	0.0819
MN	D6300-2-1	ERR4097261	454130|Aspergillus_calidoustus	0.0009	0	0.0811	1	1	0.0811
MN	D6300-2-1	ERR4097261	2495903|Fusarium_citri	0.0009	0	0.0808	1	1	0.0808
MN	D6300-2-1	ERR4097261	5500|Coccidioides	0.0022	0	0.0802	1	1	0.0802
MN	D6300-2-1	ERR4097261	2175964|Termitomyces_sp_MG16	0.0009	0	0.0787	1	1	0.0787
MN	D6300-2-1	ERR4097261	36643|Aspergillus_avenaceus	0.0009	0	0.0785	1	1	0.0785
MN	D6300-2-1	ERR4097261	984485|Hyphopichia_burtonii_NRRL_Y-1933	0.0007	0	0.0764	1	1	0.0764
MN	D6300-2-1	ERR4097261	764597|Chrysoporthe_deuterocubensis	0.0011	0	0.0762	1	1	0.0762
MN	D6300-2-1	ERR4097261	1450537|Aspergillus_homomorphus_CBS_101889	0.0013	0	0.0757	1	1	0.0757
MN	D6300-2-1	ERR4097261	474922|Colletotrichum_gloeosporioides	0.0013	0	0.0757	1	1	0.0757
MN	D6300-2-1	ERR4097261	45133|Lasiodiplodia_theobromae	0.0013	0	0.0757	1	1	0.0757
MN	D6300-2-1	ERR4097261	1041608|Wickerhamomyces_hampshirensis	0.0028	0	0.0754	1	1	0.0754
MN	D6300-2-1	ERR4097261	58627|Debaryomyces_fabryi	0.0006	0	0.074	1	1	0.074
MN	D6300-2-1	ERR4097261	53487|Ambrosiozyma_ambrosiae	0.0008	0	0.074	1	1	0.074
MN	D6300-2-1	ERR4097261	279506|Boletus_bicolor	0.0008	0	0.0726	1	1	0.0726
MN	D6300-2-1	ERR4097261	683960|Wickerhamomyces_anomalus_NRRL_Y-366-8	0.0008	0	0.0716	1	1	0.0716
MN	D6300-2-1	ERR4097261	1041607|Wickerhamomyces_ciferrii	0.0008	0	0.0716	1	1	0.0716
MN	D6300-2-1	ERR4097261	154538|Trametes_pubescens	0.0012	0	0.0706	1	1	0.0706
MN	D6300-2-1	ERR4097261	658473|Mycena_chlorophos	0.0008	0	0.0706	1	1	0.0706
MN	D6300-2-1	ERR4097261	1223558|Pythium_iwayamai_DAOM_BR242034	0.0007	0	0.0693	1	1	0.0693
MN	D6300-2-1	ERR4097261	1077348|Ganoderma_sinense_ZZ0214-1	0.002	0	0.0684	1	1	0.0684
MN	D6300-2-1	ERR4097261	1538186|Nakazawaea_wickerhamii	0.0025	0	0.0672	1	1	0.0672
MN	D6300-2-1	ERR4097261	1522189|Ceraceosorus_guamensis	0.0036	0.0001	0.0642	1	1	0.0642
MN	D6300-2-1	ERR4097261	914234|Gelatoporia_subvermispora_B	0.0016	0	0.0636	1	1	0.0636
MN	D6300-2-1	ERR4097261	1072361|Ganoderma_sp_BRIUMSc	0.002	0	0.0622	1	1	0.0622
MN	D6300-2-1	ERR4097261	29902|Mrakia_frigida	0.0005	0	0.0599	1	1	0.0599
MN	D6300-2-1	ERR4097261	41687|Scedosporium	0.0006	0	0.0515	1	1	0.0515
MN	D6300-2-1	ERR4097261	573508|Aspergillus_cristatus	0.0007	0	0.0515	1	1	0.0515
MN	D6300-2-1	ERR4097261	52249|Saturnispora_silvae	0.001	0	0.0484	1	1	0.0484
MN	D6300-2-1	ERR4097261	1213352|Candida_ethanolica_M2	0.0012	0	0.0478	1	1	0.0478
MN	D6300-2-1	ERR4097261	1046750|Citeromyces_hawaiiensis	0.0014	0	0.0455	1	1	0.0455
MN	D6300-2-2	ERR4097241	559292|Saccharomyces_cerevisiae_S288C	9.1812	0.1166	29501.4	51379	182	743.991
MN	D6300-2-2	ERR4097241	214684|Cryptococcus_neoformans_var_neoformans_JEC21	3.3221	0.0422	11664.1	28680	170	300.053
MN	D6300-2-2	ERR4097241	1334442|Cryptococcus_gattii_VGII_2001-935-1	0.9121	0.0116	3192.45	16107	168	111.585
MN	D6300-2-2	ERR4097241	1296111|Cryptococcus_gattii_CA1873	0.8703	0.0111	3129.52	16113	168	117.979
MN	D6300-2-2	ERR4097241	2011032|Cryptococcus_cf_gattii	0.8251	0.0105	3000.7	16111	167	102.809
MN	D6300-2-2	ERR4097241	367775|Cryptococcus_gattii_WM276	0.8314	0.0106	2802.37	14825	165	127.045
MN	D6300-2-2	ERR4097241	1296105|Cryptococcus_gattii_VGIV_IND107	0.8179	0.0104	2783.1	15389	165	104.217
MN	D6300-2-2	ERR4097241	27291|Saccharomyces_paradoxus	0.6115	0.0078	1711.37	3784	182	103.86
MN	D6300-2-2	ERR4097241	1080349|Saccharomyces_eubayanus	0.4598	0.0058	602.155	1025	82	457
MN	D6300-2-2	ERR4097241	1987369|Saccharomyces_jurei	0.1765	0.0022	286.26	869	138	32.0474
MN	D6300-2-2	ERR4097241	114524|Saccharomyces_kudriavzevii	0.1267	0.0016	269.891	671	116	41.6542
MN	D6300-2-2	ERR4097241	226126|Saccharomyces_mikatae_IFO_1815	0.1578	0.002	260.391	742	113	23
MN	D6300-2-2	ERR4097241	1160507|Saccharomyces_arboricola_H-6	0.1478	0.0019	245.275	649	103	48.6614
MN	D6300-2-2	ERR4097241	230603|Saccharomyces_uvarum	0.1488	0.0019	193.843	569	85	36
MN	D6300-2-2	ERR4097241	3111|Prototheca_wickerhamii	5.9267	0.0753	176	176	1	176
MN	D6300-2-2	ERR4097241	1884637|Cryptococcus	1.1211	0.0142	108.512	455	12	25.9922
MN	D6300-2-2	ERR4097241	1071382|Kazachstania_africana_CBS_2517	0.5565	0.0071	102.178	156	8	94.5002
MN	D6300-2-2	ERR4097241	2489100|Prasinococcaceae_sp_CCMP_1430	1.9146	0.0243	66.5087	68	1	66.5087
MN	D6300-2-2	ERR4097241	1926583|Hanseniaspora_jakobsenii	2.1431	0.0272	56.6016	234	1	56.6016
MN	D6300-2-2	ERR4097241	43982|Ambrosiozyma_monospora	1.0758	0.0137	54.0863	64	3	23.5865
MN	D6300-2-2	ERR4097241	1890683|Saitozyma_podzolica	0.1631	0.0021	51.2685	59	5	37
MN	D6300-2-2	ERR4097241	211099|Hanseniaspora_clermontiae	0.8964	0.0114	49.2919	211	2	48.2919
MN	D6300-2-2	ERR4097241	5478|Candida_glabrata	0.3069	0.0039	49.1002	73	5	44
MN	D6300-2-2	ERR4097241	572238|Hanseniaspora_singularis	0.8341	0.0106	46.2553	202	2	45.6221
MN	D6300-2-2	ERR4097241	1411642|Pyramimonas_obovata	1.4387	0.0183	45.2458	52	1	45.2458
MN	D6300-2-2	ERR4097241	3055|Chlamydomonas_reinhardtii	1.8219	0.0231	45	45	1	45
MN	D6300-2-2	ERR4097241	1279113|Nakaseomyces_delphensis_CBS_2170	0.992	0.0126	44.4675	93	2	23.1963
MN	D6300-2-2	ERR4097241	1295533|Cryptococcus_amylolentus_CBS_6039	0.1177	0.0015	42.0956	129	12	21.1129
MN	D6300-2-2	ERR4097241	7200|Lutzomyia_longipalpis	3.58	0.0455	41	41	1	41
MN	D6300-2-2	ERR4097241	1279115|Candida_nivariensis_CBS_9983	0.3196	0.0041	35.5892	67	4	22.0748
MN	D6300-2-2	ERR4097241	1295528|Cryptococcus_wingfieldii_CBS_7118	0.1074	0.0014	35.0523	139	16	15.9747
MN	D6300-2-2	ERR4097241	432099|Kazachstania_yakushimaensis	0.2499	0.0032	31.3051	33	4	30
MN	D6300-2-2	ERR4097241	45510|Yamadazyma_philogaea	0.3229	0.0041	26.0798	50	3	13.2821
MN	D6300-2-2	ERR4097241	246006|Suhomyces_emberorum	0.282	0.0036	22.352	78	4	7.1161
MN	D6300-2-2	ERR4097241	332229|Hanseniaspora_pseudoguilliermondii	0.4159	0.0053	21.8103	107	2	21.4844
MN	D6300-2-2	ERR4097241	58634|Saturnispora_saitoi	0.7564	0.0096	20.841	37	2	18.5758
MN	D6300-2-2	ERR4097241	489715|Ambrosiozyma_kashinagicola	1.6512	0.021	20.1559	33	1	20.1559
MN	D6300-2-2	ERR4097241	1354741|Papiliotrema_laurentii_RY1	0.1869	0.0024	19.002	35	5	8.7265
MN	D6300-2-2	ERR4097241	157611|Bullera_alba	0.3032	0.0039	16.9405	22	4	10.2996
MN	D6300-2-2	ERR4097241	50263|Ogataea_kodamae	0.1389	0.0018	16.2116	26	4	7.3248
MN	D6300-2-2	ERR4097241	2028339|Spathaspora_sp_JA1	1.083	0.0138	16	17	1	16
MN	D6300-2-2	ERR4097241	104416|Filobasidium_wieringae	0.2316	0.0029	16	17	2	11
MN	D6300-2-2	ERR4097241	1314782|Neolentinus_lepideus_HHB14362_ss-1	0.2758	0.0035	15.7499	21	2	15.5128
MN	D6300-2-2	ERR4097241	907738|Cyberlindnera_suaveolens	0.1753	0.0022	14.9286	37	3	10.2085
MN	D6300-2-2	ERR4097241	52247|Candida_inconspicua	0.7724	0.0098	14.4129	27	1	14.4129
MN	D6300-2-2	ERR4097241	43968|Aciculoconidium_aculeatum	0.4374	0.0056	14.3189	36	2	8.4356
MN	D6300-2-2	ERR4097241	1064592|Naumovozyma_castellii_CBS_4309	0.2387	0.003	13.8047	31	5	7.7044
MN	D6300-2-2	ERR4097241	5486|Candida_viswanathii	0.221	0.0028	13.063	50	2	10.1671
MN	D6300-2-2	ERR4097241	71246|Kazachstania_viticola	0.2749	0.0035	12.9332	36	5	10.1822
MN	D6300-2-2	ERR4097241	1734106|Kwoniella_shandongensis	0.0792	0.001	12.9312	51	7	4.7186
MN	D6300-2-2	ERR4097241	1296120|Kwoniella_heveanensis_BCC8398	0.0795	0.001	12.5372	34	7	6
MN	D6300-2-2	ERR4097241	1555241|Caulochytrium_protostelioides	0.2477	0.0031	12	12	1	12
MN	D6300-2-2	ERR4097241	45561|Teunomyces_kruisii	0.0736	0.0009	11.8775	57	5	5.6276
MN	D6300-2-2	ERR4097241	268492|Teunomyces_cretensis	0.3427	0.0044	11.0738	53	1	11.0738
MN	D6300-2-2	ERR4097241	35722|Parasitella_parasitica	0.3303	0.0042	11	12	1	11
MN	D6300-2-2	ERR4097241	1639000|Cryptococcus_sp_JCM_24511	0.1876	0.0024	11	12	3	6.5
MN	D6300-2-2	ERR4097241	1003335|Kluyveromyces_marxianus_DMKU3-1042	0.4879	0.0062	10.3486	32	1	10.3486
MN	D6300-2-2	ERR4097241	1006466|Kazachstania_bromeliacearum	0.1155	0.0015	10.1257	26	9	3
MN	D6300-2-2	ERR4097241	933852|Serendipita_vermifera_MAFF_305830	0.3162	0.004	10.0771	12	1	10.0771
MN	D6300-2-2	ERR4097241	1337058|Barnettozyma_salicaria	0.1869	0.0024	10	10	3	7
MN	D6300-2-2	ERR4097241	77849|Candida_restingae	0.1334	0.0017	9.9321	45	2	6.8725
MN	D6300-2-2	ERR4097241	4955|Lachancea_fermentati	0.1047	0.0013	9.7067	55	3	4.4734
MN	D6300-2-2	ERR4097241	488016|Kazachstania_kunashirensis	0.0719	0.0009	9.5393	20	5	5.7697
MN	D6300-2-2	ERR4097241	590646|Yamadazyma_tenuis_ATCC_10573	0.0858	0.0011	9.2401	17	2	5.2401
MN	D6300-2-2	ERR4097241	1295532|Cryptococcus_depauperatus_CBS_7855	0.0438	0.0006	8.8915	19	7	3
MN	D6300-2-2	ERR4097241	82513|Apiotrichum_brassicae	0.0392	0.0005	8.8502	24	5	7.9134
MN	D6300-2-2	ERR4097241	1196395|Peterozyma_toletana	0.7293	0.0093	8.4888	9	1	8.4888
MN	D6300-2-2	ERR4097241	89928|Phaeotremella_skinneri	0.0726	0.0009	8.249	21	2	6.7905
MN	D6300-2-2	ERR4097241	6106|Actinia_equina	0.0911	0.0012	8	19	1	8
MN	D6300-2-2	ERR4097241	1789683|Kazachstania_saulgeensis	0.1348	0.0017	7.9012	22	3	5.9267
MN	D6300-2-2	ERR4097241	1429780|Eremothecium_coryli_CBS_5749	0.4372	0.0056	7.8603	30	1	7.8603
MN	D6300-2-2	ERR4097241	1004253|Cyberlindnera_mrakii	0.0844	0.0011	7.8221	23	2	5
MN	D6300-2-2	ERR4097241	392264|Teunomyces_gatunensis	0.065	0.0008	7.6912	15	4	5
MN	D6300-2-2	ERR4097241	200334|Torulaspora_maleeae	0.0922	0.0012	7.6282	41	2	4.3299
MN	D6300-2-2	ERR4097241	907340|Cyberlindnera_saturnus	0.1129	0.0014	7.3753	27	2	3.7915
MN	D6300-2-2	ERR4097241	147334|Suhomyces_canberraensis	0.1573	0.002	7.1457	9	2	6.6618
MN	D6300-2-2	ERR4097241	82524|Trichosporon_ovoides	0.042	0.0005	7.1435	24	5	2.292
MN	D6300-2-2	ERR4097241	36024|Ogataea_henricii	0.3529	0.0045	7.0973	20	1	7.0973
MN	D6300-2-2	ERR4097241	169507|Komagataella_pseudopastoris	0.6011	0.0076	7.0334	10	1	7.0334
MN	D6300-2-2	ERR4097241	75733|Wickerhamiella_cacticola	0.2425	0.0031	7.028	8	1	7.028
MN	D6300-2-2	ERR4097241	905079|Guillardia_theta_CCMP2712	0.2626	0.0033	7	7	1	7
MN	D6300-2-2	ERR4097241	935788|Kazachstania_intestinalis	0.115	0.0015	7	7	1	7
MN	D6300-2-2	ERR4097241	273372|Candida_metapsilosis	0.2673	0.0034	7	7	1	7
MN	D6300-2-2	ERR4097241	948313|Malassezia_cuniculi	0.0885	0.0011	7	7	2	6
MN	D6300-2-2	ERR4097241	147331|Suhomyces_pyralidae	0.0764	0.001	6.8591	36	2	6.2166
MN	D6300-2-2	ERR4097241	1089532|Kazachstania_solicola	0.0432	0.0005	6.5363	24	6	3.5319
MN	D6300-2-2	ERR4097241	45354|Candida_intermedia	0.0698	0.0009	6.4463	13	4	4.4301
MN	D6300-2-2	ERR4097241	3067|Volvox_carteri	0.1527	0.0019	6.0123	12	1	6.0123
MN	D6300-2-2	ERR4097241	1337056|Peterozyma_xylosa	0.2982	0.0038	6	6	1	6
MN	D6300-2-2	ERR4097241	515487|Stephanopyxis_turris	0.1776	0.0023	6	31	1	6
MN	D6300-2-2	ERR4097241	51329|Polytomella_parva	0.1665	0.0021	6	6	1	6
MN	D6300-2-2	ERR4097241	36023|Ogataea_glucozyma	0.2964	0.0038	5.9044	20	1	5.9044
MN	D6300-2-2	ERR4097241	4950|Torulaspora_delbrueckii	0.0532	0.0007	5.8453	11	3	3
MN	D6300-2-2	ERR4097241	2613904|Kluyveromyces_sp_TMB-2019a	0.0808	0.001	5.7304	32	2	3.101
MN	D6300-2-2	ERR4097241	1667614|Cyberlindnera_xylosilytica	0.3607	0.0046	5.7268	15	1	5.7268
MN	D6300-2-2	ERR4097241	436907|Vanderwaltozyma_polyspora_DSM_70294	0.0466	0.0006	5.5647	21	3	4.8911
MN	D6300-2-2	ERR4097241	45502|Priceomyces_haplophilus	0.2945	0.0037	5.5037	10	1	5.5037
MN	D6300-2-2	ERR4097241	382647|Kazachstania_siamensis	0.0794	0.001	5.4489	17	5	3
MN	D6300-2-2	ERR4097241	51656|Kluyveromyces_dobzhanskii	0.0746	0.0009	5.3923	44	3	4.6246
MN	D6300-2-2	ERR4097241	1402413|Yarrowia_bubula	0.2818	0.0036	5.3301	6	2	5
MN	D6300-2-2	ERR4097241	1751990|Scheffersomyces_stambukii	0.2209	0.0028	5.3244	28	1	5.3244
MN	D6300-2-2	ERR4097241	82510|Trichosporon_faecale	0.0553	0.0007	5.2915	28	3	2.5757
MN	D6300-2-2	ERR4097241	322104|Scheffersomyces_stipitis_CBS_6054	0.3421	0.0043	5.2873	16	1	5.2873
MN	D6300-2-2	ERR4097241	169510|Ogataea_zsoltii	0.2261	0.0029	5.2186	17	1	5.2186
MN	D6300-2-2	ERR4097241	101121|Thermomucor_indicae-seudaticae	0.1748	0.0022	5.0377	6	1	5.0377
MN	D6300-2-2	ERR4097241	49332|Groenewaldozyma_salmanticensis	0.1057	0.0013	5	5	1	5
MN	D6300-2-2	ERR4097241	1332765|Glaciozyma_antarctica_PI12	0.0956	0.0012	5	5	1	5
MN	D6300-2-2	ERR4097241	1071380|Tetrapisispora_blattae_CBS_6284	0.0904	0.0011	4.8432	15	4	4.1947
MN	D6300-2-2	ERR4097241	35629|Torulaspora_pretoriensis	0.098	0.0012	4.5506	47	1	4.5506
MN	D6300-2-2	ERR4097241	148098|Debaryomyces_prosopidis	0.1887	0.0024	4.4657	8	2	2.4657
MN	D6300-2-2	ERR4097241	300277|Tetrapisispora_fleetii	0.0447	0.0006	4.4573	39	5	2.9591
MN	D6300-2-2	ERR4097241	45790|Wickerhamia_fluorescens	0.1681	0.0021	4.4019	28	1	4.4019
MN	D6300-2-2	ERR4097241	56409|Hanseniaspora_vineae	0.1901	0.0024	4.2256	15	1	4.2256
MN	D6300-2-2	ERR4097241	46582|Clavispora_fructus	0.1511	0.0019	4.1982	5	1	4.1982
MN	D6300-2-2	ERR4097241	56415|Candida_stellimalicola	0.0852	0.0011	4.0965	5	2	4
MN	D6300-2-2	ERR4097241	279732|Tetrapisispora_namnaoensis	0.0445	0.0006	4.0368	25	4	1.5172
MN	D6300-2-2	ERR4097241	309537|Chlamydomonas_sp_ICE_L	0.1259	0.0016	4	4	1	4
MN	D6300-2-2	ERR4097241	44092|Saccharomycopsis_malanga	0.1339	0.0017	4	4	1	4
MN	D6300-2-2	ERR4097241	2175966|Termitomyces_sp_MG145	0.0948	0.0012	4	4	1	4
MN	D6300-2-2	ERR4097241	1337057|Wickerhamomyces_alni	0.0592	0.0008	4	4	1	4
MN	D6300-2-2	ERR4097241	284592|Debaryomyces_hansenii_CBS767	0.046	0.0006	3.9852	10	4	2.0823
MN	D6300-2-2	ERR4097241	48579|Suillus_placidus	0.0414	0.0005	3.9195	8	1	3.9195
MN	D6300-2-2	ERR4097241	655095|Kazachstania_taianensis	0.2016	0.0026	3.8958	12	1	3.8958
MN	D6300-2-2	ERR4097241	379508|Lodderomyces_elongisporus_NRRL_YB-4239	0.0536	0.0007	3.8892	29	2	2.0999
MN	D6300-2-2	ERR4097241	4923|Ogataea_pini	0.1905	0.0024	3.8857	18	1	3.8857
MN	D6300-2-2	ERR4097241	181174|Cutaneotrichosporon_daszewskae	0.0435	0.0006	3.8562	16	3	2
MN	D6300-2-2	ERR4097241	36035|Saccharomycodes_ludwigii	0.1313	0.0017	3.8484	22	1	3.8484
MN	D6300-2-2	ERR4097241	53488|Torulaspora_franciscae	0.0594	0.0008	3.555	44	1	3.555
MN	D6300-2-2	ERR4097241	96499|Barnettozyma_hawaiiensis	0.0503	0.0006	3.5228	16	3	1.8988
MN	D6300-2-2	ERR4097241	432100|Kazachstania_turicensis	0.0584	0.0007	3.4877	13	4	2.6263
MN	D6300-2-2	ERR4097241	82509|Trichosporon_coremiiforme	0.0464	0.0006	3.4727	28	4	2.3826
MN	D6300-2-2	ERR4097241	644223|Komagataella_phaffii_GS115	0.0939	0.0012	3.4666	7	2	2.9666
MN	D6300-2-2	ERR4097241	211102|Takashimella_tepidaria	0.0489	0.0006	3.4658	6	3	2
MN	D6300-2-2	ERR4097241	53643|Starmera_amethionina	0.1228	0.0016	3.4497	8	1	3.4497
MN	D6300-2-2	ERR4097241	91626|Mucor_ambiguus	0.0272	0.0003	3.4422	8	3	2
MN	D6300-2-2	ERR4097241	36907|Kazachstania_telluris	0.1587	0.002	3.3649	9	2	3.1899
MN	D6300-2-2	ERR4097241	27299|Debaryomyces_nepalensis	0.1546	0.002	3.3434	4	1	3.3434
MN	D6300-2-2	ERR4097241	197672|Candida_hawaiiana	0.1485	0.0019	3.1884	9	1	3.1884
MN	D6300-2-2	ERR4097241	45504|Priceomyces_medius	0.0844	0.0011	3.1134	8	2	2.1134
MN	D6300-2-2	ERR4097241	1314800|Rhizopogon_vinicolor_AM-OR11-026	0.0381	0.0005	3.0956	5	1	3.0956
MN	D6300-2-2	ERR4097241	4973|Dioszegia_aurantiaca	0.0246	0.0003	3.0608	13	4	2.5564
MN	D6300-2-2	ERR4097241	121466|Kurtzmaniella_cleridarum	0.138	0.0018	3.0388	4	1	3.0388
MN	D6300-2-2	ERR4097241	77020|Malassezia_pachydermatis	0.0732	0.0009	3	3	1	3
MN	D6300-2-2	ERR4097241	122233|Chaetoceros_debilis	0.168	0.0021	3	4	1	3
MN	D6300-2-2	ERR4097241	1506548|Metschnikowia_drakensbergensis	0.0445	0.0006	2.9888	5	2	2
MN	D6300-2-2	ERR4097241	1071381|Tetrapisispora_phaffii_CBS_4417	0.1863	0.0024	2.955	14	1	2.955
MN	D6300-2-2	ERR4097241	4974|Dioszegia_crocea	0.0293	0.0004	2.869	10	4	1.9022
MN	D6300-2-2	ERR4097241	489716|Ambrosiozyma_pseudovanderkliftii	0.0507	0.0006	2.7188	24	2	2.5546
MN	D6300-2-2	ERR4097241	904902|Ambrosiozyma_maleeae	0.0665	0.0008	2.7179	8	2	2.487
MN	D6300-2-2	ERR4097241	82521|Apiotrichum_montevideense	0.03	0.0004	2.6575	8	4	1.2486
MN	D6300-2-2	ERR4097241	1105092|Apiotrichum_gamsii	0.0306	0.0004	2.5426	8	4	1
MN	D6300-2-2	ERR4097241	1071383|Kazachstania_naganishii_CBS_8797	0.0384	0.0005	2.539	4	3	2
MN	D6300-2-2	ERR4097241	48255|Zygotorulaspora_florentina	0.0917	0.0012	2.535	31	1	2.535
MN	D6300-2-2	ERR4097241	130808|Candida_tammaniensis	0.0738	0.0009	2.5265	4	2	2
MN	D6300-2-2	ERR4097241	82520|Apiotrichum_laibachii	0.0187	0.0002	2.4819	14	5	1.085
MN	D6300-2-2	ERR4097241	82522|Cutaneotrichosporon_mucoides	0.0509	0.0006	2.466	8	3	1.9646
MN	D6300-2-2	ERR4097241	1296122|Kwoniella_mangroviensis_CBS_8507	0.0108	0.0001	2.4588	8	5	1.2049
MN	D6300-2-2	ERR4097241	324741|Saturnispora_mendoncae	0.0884	0.0011	2.4475	10	1	2.4475
MN	D6300-2-2	ERR4097241	930992|Suillus_luteus_UH-Slu-Lm8-n1	0.0257	0.0003	2.395	6	1	2.395
MN	D6300-2-2	ERR4097241	82517|Trichosporon_inkin	0.0197	0.0003	2.3414	10	2	2.2831
MN	D6300-2-2	ERR4097241	391824|Candida_blattae	0.0647	0.0008	2.2787	5	2	1.5151
MN	D6300-2-2	ERR4097241	931890|Eremothecium_cymbalariae_DBVPG#7215	0.0394	0.0005	2.2774	28	2	2.1846
MN	D6300-2-2	ERR4097241	105984|Apiotrichum_porosum	0.0183	0.0002	2.2015	13	5	1.5223
MN	D6300-2-2	ERR4097241	82516|Apiotrichum_gracile	0.0264	0.0003	2.1473	14	3	1.087
MN	D6300-2-2	ERR4097241	27315|Dipodascus_albidus	0.0365	0.0005	2.134	7	2	1.8057
MN	D6300-2-2	ERR4097241	27294|Kazachstania_unispora	0.0281	0.0004	2.0433	7	6	1
MN	D6300-2-2	ERR4097241	27297|Debaryomyces_maramus	0.0287	0.0004	2.0315	4	3	1
MN	D6300-2-2	ERR4097241	49329|Candida_montana	0.0862	0.0011	2	2	1	2
MN	D6300-2-2	ERR4097241	1635095|Albophoma_yamanashiensis	0.1424	0.0018	2	2	1	2
MN	D6300-2-2	ERR4097241	27311|Cephaloascus_fragrans	0.0346	0.0004	2	2	2	1
MN	D6300-2-2	ERR4097241	756769|Saturnispora_serradocipensis	0.0493	0.0006	2	2	1	2
MN	D6300-2-2	ERR4097241	45506|Yamadazyma_nakazawae	0.0907	0.0012	2	2	1	2
MN	D6300-2-2	ERR4097241	13368|Brettanomyces_custersianus	0.1238	0.0016	1.9972	5	1	1.9972
MN	D6300-2-2	ERR4097241	29917|Cladosporium_cladosporioides	0.0357	0.0005	1.972	3	1	1.972
MN	D6300-2-2	ERR4097241	197674|Metschnikowia_santaceciliae	0.068	0.0009	1.9571	9	2	1.6212
MN	D6300-2-2	ERR4097241	58632|Yueomyces_sinensis	0.0356	0.0005	1.9536	11	2	1.6864
MN	D6300-2-2	ERR4097241	45511|Yamadazyma_scolyti	0.0777	0.001	1.9528	7	2	1.85
MN	D6300-2-2	ERR4097241	1186058|Trichosporon_asahii_var_asahii_CBS_2479	0.0278	0.0004	1.9042	19	3	1.2634
MN	D6300-2-2	ERR4097241	113606|Tetrapisispora_iriomotensis	0.0373	0.0005	1.9022	7	3	1.5124
MN	D6300-2-2	ERR4097241	1944661|Yamadazyma_laniorum	0.0288	0.0004	1.8591	4	1	1.8591
MN	D6300-2-2	ERR4097241	1807683|Metschnikowia_sp_00-1541	0.0607	0.0008	1.8578	10	2	1.6212
MN	D6300-2-2	ERR4097241	74404|Kazachstania_martiniae	0.0306	0.0004	1.8256	7	5	0.8344
MN	D6300-2-2	ERR4097241	1390368|Takashimella_koratensis	0.0227	0.0003	1.809	6	4	1
MN	D6300-2-2	ERR4097241	54551|Pichia_terricola	0.0473	0.0006	1.7955	9	1	1.7955
MN	D6300-2-2	ERR4097241	2576851|Metschnikowia_sp_DKL-2019a	0.0484	0.0006	1.7949	19	1	1.7949
MN	D6300-2-2	ERR4097241	5554|Cutaneotrichosporon_cutaneum	0.0079	0.0001	1.7807	7	4	1.0321
MN	D6300-2-2	ERR4097241	115786|Candida_orba	0.033	0.0004	1.6095	10	2	0.9632
MN	D6300-2-2	ERR4097241	1461763|Zygosaccharomyces_sapae	0.0286	0.0004	1.5861	19	2	1.4301
MN	D6300-2-2	ERR4097241	45587|Candida_schatavii	0.0741	0.0009	1.5759	6	1	1.5759
MN	D6300-2-2	ERR4097241	331638|Hanseniaspora_occidentalis_var_citrica	0.0912	0.0012	1.5322	7	1	1.5322
MN	D6300-2-2	ERR4097241	181175|Prillingera_fragicola	0.0261	0.0003	1.5198	15	3	0.5452
MN	D6300-2-2	ERR4097241	1091232|Meyerozyma_caribbica_MG20W	0.1046	0.0013	1.5193	7	1	1.5193
MN	D6300-2-2	ERR4097241	1340429|Rhizopus_microsporus_ATCC_52813	0.1541	0.002	1.5112	2	1	1.5112
MN	D6300-2-2	ERR4097241	46584|Candida_oregonensis	0.0396	0.0005	1.5	2	1	1.5
MN	D6300-2-2	ERR4097241	360147|Ceratocystiopsis_minuta	0.0143	0.0002	1.4913	2	1	1.4913
MN	D6300-2-2	ERR4097241	1136883|Torulaspora_microellipsoides	0.0215	0.0003	1.4537	8	2	1.297
MN	D6300-2-2	ERR4097241	1156966|Ogataea_methanolica	0.1081	0.0014	1.4135	3	1	1.4135
MN	D6300-2-2	ERR4097241	1279114|Candida_bracarensis_CBS_10154	0.0392	0.0005	1.41	3	2	1
MN	D6300-2-2	ERR4097241	63592|Tetraselmis_chuii	0.0455	0.0006	1.396	4	1	1.396
MN	D6300-2-2	ERR4097241	1296100|Kwoniella_bestiolae_CBS_10118	0.0958	0.0012	1.3805	3	2	0.9341
MN	D6300-2-2	ERR4097241	676789|Prasinoderma_singulare	0.0327	0.0004	1.3596	3	1	1.3596
MN	D6300-2-2	ERR4097241	1378263|Ogataea_philodendri	0.0657	0.0008	1.3358	2	1	1.3358
MN	D6300-2-2	ERR4097241	36040|Barnettozyma_pratensis	0.1411	0.0018	1.3204	3	1	1.3204
MN	D6300-2-2	ERR4097241	36909|Citeromyces_matritensis	0.0106	0.0001	1.2754	4	2	1
MN	D6300-2-2	ERR4097241	54046|Phaffomyces_thermotolerans	0.0216	0.0003	1.2665	6	2	1.0009
MN	D6300-2-2	ERR4097241	578456|Tremella_mesenterica_DSM_1558	0.0079	0.0001	1.2591	5	2	1
MN	D6300-2-2	ERR4097241	1807688|Metschnikowia_sp_13-1061	0.0791	0.001	1.2535	6	1	1.2535
MN	D6300-2-2	ERR4097241	2028340|Meyerozyma_sp_JA9	0.0331	0.0004	1.2392	3	2	1
MN	D6300-2-2	ERR4097241	1296096|Kwoniella_pini_CBS_10737	0.0355	0.0005	1.2387	5	3	0.9341
MN	D6300-2-2	ERR4097241	53645|Barnettozyma_populi	0.0299	0.0004	1.2302	4	2	1.132
MN	D6300-2-2	ERR4097241	119953|Alternaria_atra	0.0642	0.0008	1.2226	4	1	1.2226
MN	D6300-2-2	ERR4097241	5417|Vanrija_humicola	0.0091	0.0001	1.2157	3	3	1
MN	D6300-2-2	ERR4097241	456365|Blastobotrys_serpentis	0.0427	0.0005	1.2073	13	1	1.2073
MN	D6300-2-2	ERR4097241	45577|Candida_psychrophila	0.0445	0.0006	1.2034	2	2	1
MN	D6300-2-2	ERR4097241	131113|Cyberlindnera_misumaiensis	0.0195	0.0002	1.1961	6	2	0.6869
MN	D6300-2-2	ERR4097241	1031333|Rhizomucor_miehei_CAU432	0.0103	0.0001	1.1949	5	2	0.9623
MN	D6300-2-2	ERR4097241	1314785|Laetiporus_sulphureus_93-53	0.0674	0.0009	1.1786	14	1	1.1786
MN	D6300-2-2	ERR4097241	1081104|Cordyceps_fumosorosea_ARSEF_2679	0.0267	0.0003	1.1696	2	2	1
MN	D6300-2-2	ERR4097241	49334|Candida_sorboxylosa	0.0145	0.0002	1.1679	2	2	1
MN	D6300-2-2	ERR4097241	1888986|Hanseniaspora_sp_CRUB_1602	0.0313	0.0004	1.1581	2	1	1.1581
MN	D6300-2-2	ERR4097241	983966|Cyberlindnera_jadinii_NRRL_Y-1542	0.0304	0.0004	1.147	11	1	1.147
MN	D6300-2-2	ERR4097241	58918|Golubevia_pallescens	0.0116	0.0001	1.1186	10	1	1.1186
MN	D6300-2-2	ERR4097241	105713|Apiotrichum_veenhuisii	0.0066	0.0001	1.1074	7	3	0.6799
MN	D6300-2-2	ERR4097241	487108|Candida_heveicola	0.0626	0.0008	1.1049	5	1	1.1049
MN	D6300-2-2	ERR4097241	262981|Lachancea_waltii_NCYC_2644	0.0204	0.0003	1.0916	2	2	1
MN	D6300-2-2	ERR4097241	64647|Actinomucor_elegans	0.0203	0.0003	1.0892	2	2	1
MN	D6300-2-2	ERR4097241	1538182|Nakazawaea_peltata	0.0166	0.0002	1.0113	10	1	1.0113
MN	D6300-2-2	ERR4097241	73520|Metschnikowia_hibisci	0.0617	0.0008	1.0081	6	1	1.0081
MN	D6300-2-2	ERR4097241	36036|Saccharomycopsis_capsularis	0.0539	0.0007	1	2	1	1
MN	D6300-2-2	ERR4097241	221103|Moniliophthora_roreri	0.019	0.0002	1	1	1	1
MN	D6300-2-2	ERR4097241	363177|Quambalaria_eucalypti	0.0125	0.0002	1	1	1	1
MN	D6300-2-2	ERR4097241	317048|Kuraishia_molischiana	0.0482	0.0006	1	1	1	1
MN	D6300-2-2	ERR4097241	246409|Rhizopus_delemar_RA_99-880	0.1048	0.0013	1	1	1	1
MN	D6300-2-2	ERR4097241	1754192|Anaeromyces_robustus	0.0453	0.0006	1	2	1	1
MN	D6300-2-2	ERR4097241	1461544|Chloropicon_roscoffensis	0.027	0.0003	1	1	1	1
MN	D6300-2-2	ERR4097241	4999|Kockovaella_imperatae	0.0238	0.0003	1	1	1	1
MN	D6300-2-2	ERR4097241	1443074|Hanseniaspora_nectarophila	0.0236	0.0003	1	1	1	1
MN	D6300-2-2	ERR4097241	1634478|Aquanectria_penicillioides	0.055	0.0007	1	1	1	1
MN	D6300-2-2	ERR4097241	5322|Pleurotus_ostreatus	0.0161	0.0002	1	1	1	1
MN	D6300-2-2	ERR4097241	47428|Armillaria_ostoyae	0.0224	0.0003	1	1	1	1
MN	D6300-2-2	ERR4097241	4920|Millerozyma_farinosa	0.0226	0.0003	1	10	1	1
MN	D6300-2-2	ERR4097241	1299270|Wallemia_ichthyophaga_EXF-994	0.0306	0.0004	1	1	1	1
MN	D6300-2-2	ERR4097241	1279086|Candida_castellii_CBS_4332	0.072	0.0009	1	1	1	1
MN	D6300-2-2	ERR4097241	43970|Nadsonia_starkeyi-henricii	0.0447	0.0006	1	1	1	1
MN	D6300-2-2	ERR4097241	279327|Trichosporon_akiyoshidainum	0.0064	0.0001	0.9889	8	3	0.5447
MN	D6300-2-2	ERR4097241	37662|Brettanomyces_anomalus	0.0417	0.0005	0.98	4	1	0.98
MN	D6300-2-2	ERR4097241	51927|Candida_succiphila	0.0417	0.0005	0.9612	2	1	0.9612
MN	D6300-2-2	ERR4097241	225041|Chlamydomonas_chlamydogama	0.0194	0.0002	0.919	3	1	0.919
MN	D6300-2-2	ERR4097241	230004|Alternaria_consortialis	0.0482	0.0006	0.9165	3	1	0.9165
MN	D6300-2-2	ERR4097241	195967|Crustomastix_stigmatica	0.029	0.0004	0.9147	3	1	0.9147
MN	D6300-2-2	ERR4097241	29833|Hanseniaspora_uvarum	0.0344	0.0004	0.91	9	1	0.91
MN	D6300-2-2	ERR4097241	1296121|Kwoniella_dejecticola_CBS_10117	0.0057	0.0001	0.8955	9	2	0.7716
MN	D6300-2-2	ERR4097241	27293|Kazachstania_servazzii	0.0143	0.0002	0.8946	6	4	0.4458
MN	D6300-2-2	ERR4097241	1279117|Papiliotrema_flavescens_NRRL_Y-50378	0.1085	0.0014	0.8792	3	1	0.8792
MN	D6300-2-2	ERR4097241	42260|Zygotorulaspora_mrakii	0.0324	0.0004	0.8667	4	3	0.5055
MN	D6300-2-2	ERR4097241	292559|Lentinus_polychrous	0.0461	0.0006	0.8434	11	1	0.8434
MN	D6300-2-2	ERR4097241	763407|Phycomyces_blakesleeanus_NRRL_1555-	0.0106	0.0001	0.8184	9	1	0.8184
MN	D6300-2-2	ERR4097241	130807|Danielozyma_ontarioensis	0.0095	0.0001	0.7915	2	2	0.4849
MN	D6300-2-2	ERR4097241	1701548|Spathaspora_boniae	0.0141	0.0002	0.7875	4	2	0.698
MN	D6300-2-2	ERR4097241	36016|Cyberlindnera_americana	0.0321	0.0004	0.7755	5	1	0.7755
MN	D6300-2-2	ERR4097241	42258|Zygosaccharomyces_mellis	0.0088	0.0001	0.7696	4	3	0.3038
MN	D6300-2-2	ERR4097241	1074897|Tetraselmis_astigmatica	0.0159	0.0002	0.7679	3	1	0.7679
MN	D6300-2-2	ERR4097241	150224|Metschnikowia_orientalis	0.0243	0.0003	0.7481	4	2	0.5055
MN	D6300-2-2	ERR4097241	1774708|Spathaspora_girioi	0.0477	0.0006	0.7375	4	1	0.7375
MN	D6300-2-2	ERR4097241	391823|Candida_ascalaphidarum	0.011	0.0001	0.7324	3	1	0.7324
MN	D6300-2-2	ERR4097241	33165|Kluyveromyces_aestuarii	0.0434	0.0006	0.7046	4	2	0.5442
MN	D6300-2-2	ERR4097241	1449804|Magnusiomyces_capitatus_CNRMA_12647	0.0224	0.0003	0.6901	5	1	0.6901
MN	D6300-2-2	ERR4097241	1328758|Lentinus_tigrinus_ALCF2SS1-7	0.017	0.0002	0.6698	7	2	0.6092
MN	D6300-2-2	ERR4097241	64657|Tremella_fuciformis	0.0078	0.0001	0.6698	4	3	0.4596
MN	D6300-2-2	ERR4097241	29001|Alternaria_brassicicola	0.0171	0.0002	0.6451	3	2	0.5669
MN	D6300-2-2	ERR4097241	54790|Parastagonospora_avenaria_f_sp_tritici	0.0177	0.0002	0.6401	7	1	0.6401
MN	D6300-2-2	ERR4097241	4953|Zygosaccharomyces	0.0357	0.0005	0.6239	2	2	0.442
MN	D6300-2-2	ERR4097241	706473|Volvariella_volvacea_V23	0.0081	0.0001	0.6123	8	1	0.6123
MN	D6300-2-2	ERR4097241	78156|Pseudogymnoascus	0.0165	0.0002	0.607	7	1	0.607
MN	D6300-2-2	ERR4097241	284811|Eremothecium_gossypii_ATCC_10895	0.0214	0.0003	0.5933	8	1	0.5933
MN	D6300-2-2	ERR4097241	101091|Choanephora_cucurbitarum	0.008	0.0001	0.5911	8	1	0.5911
MN	D6300-2-2	ERR4097241	1266660|Lachancea_dasiensis_CBS_10888	0.022	0.0003	0.5909	7	1	0.5909
MN	D6300-2-2	ERR4097241	1838142|Cutaneotrichosporon	0.0281	0.0004	0.5904	5	2	0.3326
MN	D6300-2-2	ERR4097241	112498|Ramularia_collo-cygni	0.0068	0.0001	0.5443	3	1	0.5443
MN	D6300-2-2	ERR4097241	732165|Dichomitus_squalens_LYAD-421_SS1	0.0297	0.0004	0.5414	7	1	0.5414
MN	D6300-2-2	ERR4097241	1851551|	0.0075	0.0001	0.5348	2	1	0.5348
MN	D6300-2-2	ERR4097241	1714833|Leucoagaricus_sp_SymCcos	0.0067	0.0001	0.5233	7	1	0.5233
MN	D6300-2-2	ERR4097241	92696|Steccherinum_ochraceum	0.0072	0.0001	0.5222	5	1	0.5222
MN	D6300-2-2	ERR4097241	1807681|Candida_ipomoeae	0.0324	0.0004	0.5138	3	1	0.5138
MN	D6300-2-2	ERR4097241	50267|Ogataea_trehalophila	0.0285	0.0004	0.511	1	1	0.511
MN	D6300-2-2	ERR4097241	1150643|Metschnikowia_proteae	0.0406	0.0005	0.5037	4	1	0.5037
MN	D6300-2-2	ERR4097241	27332|Protomyces_inouyei	0.008	0.0001	0.5	1	1	0.5
MN	D6300-2-2	ERR4097241	1213352|Candida_ethanolica_M2	0.0128	0.0002	0.5	1	1	0.5
MN	D6300-2-2	ERR4097241	56484|Protomyces_lactucaedebilis	0.009	0.0001	0.5	1	1	0.5
MN	D6300-2-2	ERR4097241	4922|Komagataella_pastoris	0.021	0.0003	0.5	1	1	0.5
MN	D6300-2-2	ERR4097241	34356|Kodamaea_ohmeri	0.0184	0.0002	0.4908	1	1	0.4908
MN	D6300-2-2	ERR4097241	871575|Ogataea_parapolymorpha_DL-1	0.0215	0.0003	0.4852	2	1	0.4852
MN	D6300-2-2	ERR4097241	211097|Hanseniaspora_meyeri	0.0183	0.0002	0.4771	7	1	0.4771
MN	D6300-2-2	ERR4097241	857566|Nadsonia_fulvescens_var_elongata_DSM_6958	0.0153	0.0002	0.473	6	1	0.473
MN	D6300-2-2	ERR4097241	36916|Kazachstania_transvaalensis	0.0049	0.0001	0.4413	3	3	0.2321
MN	D6300-2-2	ERR4097241	1226780|Grammothele_lineata	0.0238	0.0003	0.4216	5	1	0.4216
MN	D6300-2-2	ERR4097241	90262|Absidia_repens	0.0061	0.0001	0.4214	2	1	0.4214
MN	D6300-2-2	ERR4097241	1078942|Cutaneotrichosporon_cyanovorans	0.0102	0.0001	0.4198	3	2	0.2995
MN	D6300-2-2	ERR4097241	226302|Lachancea_kluyveri_NRRL_Y-12651	0.0176	0.0002	0.4084	2	2	0.3004
MN	D6300-2-2	ERR4097241	230819|Coprinopsis_marcescibilis	0.0039	0.0001	0.3972	5	1	0.3972
MN	D6300-2-2	ERR4097241	97359|Auriculariopsis_ampla	0.0042	0.0001	0.3933	3	1	0.3933
MN	D6300-2-2	ERR4097241	689838|Hanseniaspora_thailandica	0.0152	0.0002	0.3893	4	1	0.3893
MN	D6300-2-2	ERR4097241	1230905|Lachancea_mirantina	0.0211	0.0003	0.3849	2	1	0.3849
MN	D6300-2-2	ERR4097241	108428|Neoscytalidium_dimidiatum	0.0038	0	0.3704	5	1	0.3704
MN	D6300-2-2	ERR4097241	100951|Naganishia_albida	0.0105	0.0001	0.3689	3	1	0.3689
MN	D6300-2-2	ERR4097241	271218|Kazachstania_aerobia	0.0107	0.0001	0.3462	3	2	0.2284
MN	D6300-2-2	ERR4097241	930991|Paxillus_rubicundulus_Ve082h10	0.0049	0.0001	0.3448	2	1	0.3448
MN	D6300-2-2	ERR4097241	284591|Yarrowia_lipolytica_CLIB122	0.0066	0.0001	0.3399	1	1	0.3399
MN	D6300-2-2	ERR4097241	763406|Pichia_membranifaciens_NRRL_Y-2026	0.0164	0.0002	0.3376	1	1	0.3376
MN	D6300-2-2	ERR4097241	54552|Pichia_occidentalis	0.017	0.0002	0.3376	1	1	0.3376
MN	D6300-2-2	ERR4097241	36038|Barnettozyma_californica	0.0061	0.0001	0.3358	4	1	0.3358
MN	D6300-2-2	ERR4097241	1081108|Cordyceps_confragosa_RCEF_1005	0.0231	0.0003	0.3333	1	1	0.3333
MN	D6300-2-2	ERR4097241	716892|Pleurotus_tuber-regium	0.0036	0	0.3301	1	1	0.3301
MN	D6300-2-2	ERR4097241	1527289|Yarrowia_yakushimensis	0.0073	0.0001	0.3301	1	1	0.3301
MN	D6300-2-2	ERR4097241	45581|Candida_rhagii	0.0144	0.0002	0.3283	1	1	0.3283
MN	D6300-2-2	ERR4097241	402676|Schizosaccharomyces_japonicus_yFS275	0.0136	0.0002	0.3068	1	1	0.3068
MN	D6300-2-2	ERR4097241	2138086|Penicillium_sp_W3_MMC-2018	0.0036	0	0.2942	5	1	0.2942
MN	D6300-2-2	ERR4097241	45264|Acropora_millepora	0.0042	0.0001	0.2898	2	1	0.2898
MN	D6300-2-2	ERR4097241	1041608|Wickerhamomyces_hampshirensis	0.0107	0.0001	0.2885	2	1	0.2885
MN	D6300-2-2	ERR4097241	1884261|Pterula_gracilis	0.0079	0.0001	0.2845	5	1	0.2845
MN	D6300-2-2	ERR4097241	139825|Sparassis_crispa	0.0141	0.0002	0.2814	3	1	0.2814
MN	D6300-2-2	ERR4097241	2494468|Fusarium_nanum	0.0038	0	0.2733	3	1	0.2733
MN	D6300-2-2	ERR4097241	27323|Metschnikowia_hawaiiensis	0.0168	0.0002	0.2626	2	1	0.2626
MN	D6300-2-2	ERR4097241	1807687|Metschnikowia_sp_04-2261	0.0166	0.0002	0.2626	2	1	0.2626
MN	D6300-2-2	ERR4097241	489717|Ambrosiozyma_vanderkliftii	0.0036	0	0.257	2	2	0.1642
MN	D6300-2-2	ERR4097241	1235602|Hanseniaspora_hatyaiensis	0.0095	0.0001	0.2554	3	1	0.2554
MN	D6300-2-2	ERR4097241	285811|Pseudopyrenochaeta_lycopersici	0.0071	0.0001	0.254	3	1	0.254
MN	D6300-2-2	ERR4097241	120202|Daphnia_carinata	0.0034	0	0.2458	3	1	0.2458
MN	D6300-2-2	ERR4097241	35525|Daphnia_magna	0.0034	0	0.2444	3	1	0.2444
MN	D6300-2-2	ERR4097241	1200864|Metschnikowia_fructicola_277	0.0118	0.0001	0.2389	1	1	0.2389
MN	D6300-2-2	ERR4097241	5353|Lentinula_edodes	0.0023	0	0.2369	2	1	0.2369
MN	D6300-2-2	ERR4097241	56417|Metschnikowia_agaves	0.0186	0.0002	0.2365	2	1	0.2365
MN	D6300-2-2	ERR4097241	334123|Phaeotremella_fagi	0.0023	0	0.2346	2	1	0.2346
MN	D6300-2-2	ERR4097241	29911|Alternaria_brassicae	0.0138	0.0002	0.2335	1	1	0.2335
MN	D6300-2-2	ERR4097241	91752|Hericium_erinaceus	0.0027	0	0.2335	2	1	0.2335
MN	D6300-2-2	ERR4097241	1263082|Lichtheimia_corymbifera_JMRCFSU9682	0.0033	0	0.2316	2	1	0.2316
MN	D6300-2-2	ERR4097241	91925|Exophiala_lecanii-corni	0.005	0.0001	0.2302	2	1	0.2302
MN	D6300-2-2	ERR4097241	1295359|Pyrenochaeta_sp_UM_256	0.0027	0	0.2187	3	1	0.2187
MN	D6300-2-2	ERR4097241	133427|Protoceratium_reticulatum	0.0018	0	0.2126	2	2	0.1063
MN	D6300-2-2	ERR4097241	90268|Apophysomyces	0.0027	0	0.2121	3	1	0.2121
MN	D6300-2-2	ERR4097241	1041607|Wickerhamomyces_ciferrii	0.0265	0.0003	0.208	2	1	0.208
MN	D6300-2-2	ERR4097241	505711|Andalucia_godoyi	0.0102	0.0001	0.2019	2	1	0.2019
MN	D6300-2-2	ERR4097241	58627|Debaryomyces_fabryi	0.0061	0.0001	0.1982	1	1	0.1982
MN	D6300-2-2	ERR4097241	56413|Kazachstania_rosinii	0.011	0.0001	0.1955	1	1	0.1955
MN	D6300-2-2	ERR4097241	43958|Cephaloascus_albidus	0.0106	0.0001	0.1902	1	1	0.1902
MN	D6300-2-2	ERR4097241	7612|Pisaster_ochraceus	0.0029	0	0.1892	2	1	0.1892
MN	D6300-2-2	ERR4097241	104414|Solicoccozyma_terricola	0.0017	0	0.1865	2	1	0.1865
MN	D6300-2-2	ERR4097241	231269|Fusarium_coffeatum	0.0026	0	0.1855	2	1	0.1855
MN	D6300-2-2	ERR4097241	2512241|Xylaria_flabelliformis	0.0027	0	0.1822	2	1	0.1822
MN	D6300-2-2	ERR4097241	1071378|Naumovozyma_dairenensis_CBS_421	0.0096	0.0001	0.182	1	1	0.182
MN	D6300-2-2	ERR4097241	1365887|Zygosaccharomyces_pseudobailii	0.0064	0.0001	0.1819	1	1	0.1819
MN	D6300-2-2	ERR4097241	743788|Fomitopsis_pinicola_FP-58527_SS1	0.0104	0.0001	0.1811	2	1	0.1811
MN	D6300-2-2	ERR4097241	139420|Polyporus_brumalis	0.0096	0.0001	0.1795	2	1	0.1795
MN	D6300-2-2	ERR4097241	215250|Acaromyces_ingoldii	0.0026	0	0.1781	2	1	0.1781
MN	D6300-2-2	ERR4097241	181527|Pluteus_cervinus	0.0023	0	0.1772	2	1	0.1772
MN	D6300-2-2	ERR4097241	52249|Saturnispora_silvae	0.0116	0.0001	0.1761	1	1	0.1761
MN	D6300-2-2	ERR4097241	129132|Cutaneotrichosporon_dermatis	0.0011	0	0.1731	2	2	0.116
MN	D6300-2-2	ERR4097241	1699422|Spathaspora_xylofermentans	0.0161	0.0002	0.1724	1	1	0.1724
MN	D6300-2-2	ERR4097241	1353952|Calocera_cornea_HHB12733	0.002	0	0.1723	1	1	0.1723
MN	D6300-2-2	ERR4097241	1230402|Basidioascus_undulatus	0.0098	0.0001	0.1696	1	1	0.1696
MN	D6300-2-2	ERR4097241	218633|Cordyceps_cicadae	0.0071	0.0001	0.1696	1	1	0.1696
MN	D6300-2-2	ERR4097241	45847|Cordyceps_tenuipes	0.0072	0.0001	0.1696	1	1	0.1696
MN	D6300-2-2	ERR4097241	460523|Ogataea_polymorpha	0.008	0.0001	0.1648	1	1	0.1648
MN	D6300-2-2	ERR4097241	1079131|Ilyonectria_mors-panacis	0.0061	0.0001	0.1637	1	1	0.1637
MN	D6300-2-2	ERR4097241	1538186|Nakazawaea_wickerhamii	0.006	0.0001	0.1631	2	1	0.1631
MN	D6300-2-2	ERR4097241	205917|Dentipellis_fragilis	0.0035	0	0.1579	1	1	0.1579
MN	D6300-2-2	ERR4097241	1382522|Kuraishia_capsulata_CBS_1993	0.0025	0	0.1562	2	1	0.1562
MN	D6300-2-2	ERR4097241	1089533|Kazachstania_spencerorum	0.0086	0.0001	0.154	1	1	0.154
MN	D6300-2-2	ERR4097241	796027|Sugiyamaella_lignohabitans	0.0047	0.0001	0.1495	2	1	0.1495
MN	D6300-2-2	ERR4097241	745531|Phlebiopsis_gigantea_11061_1_CR5-6	0.0021	0	0.1488	1	1	0.1488
MN	D6300-2-2	ERR4097241	104675|Holtermanniella_nyarrowii	0.0016	0	0.1483	1	1	0.1483
MN	D6300-2-2	ERR4097241	1274790|Apophysomyces_trapeziformis_B9324	0.0018	0	0.1457	2	1	0.1457
MN	D6300-2-2	ERR4097241	65811|Cyberlindnera_maclurae	0.0126	0.0002	0.1432	1	1	0.1432
MN	D6300-2-2	ERR4097241	933084|Jaapia_argillacea_MUCL_33604	0.0014	0	0.1422	2	1	0.1422
MN	D6300-2-2	ERR4097241	1967640|Claviceps_aff_purpurea	0.002	0	0.1413	1	1	0.1413
MN	D6300-2-2	ERR4097241	45599|Candida_torresii	0.0124	0.0002	0.1376	1	1	0.1376
MN	D6300-2-2	ERR4097241	329046|Rhizoclosmatium_globosum	0.0012	0	0.1371	2	1	0.1371
MN	D6300-2-2	ERR4097241	6832|Tigriopus_californicus	0.0019	0	0.1366	2	1	0.1366
MN	D6300-2-2	ERR4097241	1314674|Cylindrobasidium_torrendii_FP15055_ss-10	0.0019	0	0.1322	1	1	0.1322
MN	D6300-2-2	ERR4097241	4840|Rhizomucor_pusillus	0.0019	0	0.1278	2	1	0.1278
MN	D6300-2-2	ERR4097241	387937|Cutaneotrichosporon_arboriformis	0.005	0.0001	0.1201	1	1	0.1201
MN	D6300-2-2	ERR4097241	650164|Phanerochaete_carnosa_HHB-10118-sp	0.0029	0	0.1171	1	1	0.1171
MN	D6300-2-2	ERR4097241	64517|Rhizophlyctis_rosea	0.0014	0	0.1158	1	1	0.1158
MN	D6300-2-2	ERR4097241	994086|Hydnomerulius_pinastri_MD-312	0.0015	0	0.1144	2	1	0.1144
MN	D6300-2-2	ERR4097241	2495903|Fusarium_citri	0.0013	0	0.1138	2	1	0.1138
MN	D6300-2-2	ERR4097241	5791|Physarum_polycephalum	0.0015	0	0.1126	1	1	0.1126
MN	D6300-2-2	ERR4097241	53487|Ambrosiozyma_ambrosiae	0.0147	0.0002	0.1126	1	1	0.1126
MN	D6300-2-2	ERR4097241	861556|Kluyveromyces_wickerhamii_UCD_54-210	0.0168	0.0002	0.1112	1	1	0.1112
MN	D6300-2-2	ERR4097241	1223555|Pythium_aphanidermatum_DAOM_BR444	0.0013	0	0.1112	1	1	0.1112
MN	D6300-2-2	ERR4097241	130814|Candida_mycetangii	0.0028	0	0.107	1	1	0.107
MN	D6300-2-2	ERR4097241	271274|Kodamaea_laetipori	0.0084	0.0001	0.1058	1	1	0.1058
MN	D6300-2-2	ERR4097241	742152|Wolfiporia_cocos_MD-104_SS10	0.0078	0.0001	0.1058	1	1	0.1058
MN	D6300-2-2	ERR4097241	69788|Penicillium_sclerotiorum	0.0015	0	0.1042	2	1	0.1042
MN	D6300-2-2	ERR4097241	105714|Pascua_guehoae	0.0011	0	0.1038	1	1	0.1038
MN	D6300-2-2	ERR4097241	983644|Cordyceps_militaris_CM01	0.0011	0	0.1038	1	1	0.1038
MN	D6300-2-2	ERR4097241	321614|Parastagonospora_nodorum_SN15	0.0063	0.0001	0.1033	1	1	0.1033
MN	D6300-2-2	ERR4097241	1540922|Wallemia_hederae	0.0016	0	0.1024	1	1	0.1024
MN	D6300-2-2	ERR4097241	391826|Candida_corydali	0.0072	0.0001	0.1023	1	1	0.1023
MN	D6300-2-2	ERR4097241	2163413|Metschnikowia_aff_pulcherrima	0.0071	0.0001	0.1023	1	1	0.1023
MN	D6300-2-2	ERR4097241	1072389|Marssonina_brunnea_f_sp_multigermtubi_MB_m1	0.0009	0	0.1017	1	1	0.1017
MN	D6300-2-2	ERR4097241	1034604|Chlamydomonas_leiostraca	0.0022	0	0.1003	1	1	0.1003
MN	D6300-2-2	ERR4097241	53649|Ogataea_methylivora	0.0127	0.0002	0.1001	1	1	0.1001
MN	D6300-2-2	ERR4097241	1365824|Kalmanozyma_brasiliensis_GHG001	0.0009	0	0.0996	1	1	0.0996
MN	D6300-2-2	ERR4097241	1344418|Ascoidea_rubescens_DSM_1968	0.0066	0.0001	0.0994	1	1	0.0994
MN	D6300-2-2	ERR4097241	187734|Alternaria	0.0058	0.0001	0.0989	1	1	0.0989
MN	D6300-2-2	ERR4097241	1200839|Stagonosporopsis_tanaceti	0.0057	0.0001	0.0989	1	1	0.0989
MN	D6300-2-2	ERR4097241	167740|Alternaria_gaisen	0.0058	0.0001	0.0989	1	1	0.0989
MN	D6300-2-2	ERR4097241	1735277|Hymenoscyphus_laetus	0.006	0.0001	0.0989	1	1	0.0989
MN	D6300-2-2	ERR4097241	156630|Alternaria_arborescens	0.0051	0.0001	0.0989	1	1	0.0989
MN	D6300-2-2	ERR4097241	82514|Apiotrichum_domesticum	0.0036	0	0.0978	1	1	0.0978
MN	D6300-2-2	ERR4097241	1486919|Chlamydomonas_euryale	0.0021	0	0.097	1	1	0.097
MN	D6300-2-2	ERR4097241	53659|Pichia_heedii	0.0123	0.0002	0.0966	1	1	0.0966
MN	D6300-2-2	ERR4097241	670580|Postia_placenta_MAD-698-R-SB12	0.0044	0.0001	0.0962	1	1	0.0962
MN	D6300-2-2	ERR4097241	1301101|Ascoidea_asiatica	0.0013	0	0.0961	1	1	0.0961
MN	D6300-2-2	ERR4097241	249492|Ustilago_xerochloae	0.0009	0	0.0961	1	1	0.0961
MN	D6300-2-2	ERR4097241	2081634|Phoma_sp_XZ068	0.001	0	0.0957	1	1	0.0957
MN	D6300-2-2	ERR4097241	2249418|Chaetothyriales_sp_CBS_134916	0.001	0	0.0957	1	1	0.0957
MN	D6300-2-2	ERR4097241	121235|Pichia_manshurica	0.0023	0	0.0952	1	1	0.0952
MN	D6300-2-2	ERR4097241	688394|Lichtheimia_ramosa	0.0013	0	0.0947	1	1	0.0947
MN	D6300-2-2	ERR4097241	1077286|Ganoderma_lucidum_G260125-1	0.0054	0.0001	0.0945	1	1	0.0945
MN	D6300-2-2	ERR4097241	38833|Micromonas_pusilla	0.002	0	0.0937	1	1	0.0937
MN	D6300-2-2	ERR4097241	195969|Dolichomastix_tenuilepis	0.002	0	0.0937	1	1	0.0937
MN	D6300-2-2	ERR4097241	89957|Polarella_glacialis	0.0043	0.0001	0.0934	1	1	0.0934
MN	D6300-2-2	ERR4097241	930089|Bipolaris_zeicola_26-R-13	0.001	0	0.0932	1	1	0.0932
MN	D6300-2-2	ERR4097241	91930|Coniochaeta_hoffmannii	0.0008	0	0.0927	1	1	0.0927
MN	D6300-2-2	ERR4097241	1086054|Rhizoctonia_solani_AG-3_Rhs1AP	0.0055	0.0001	0.0922	1	1	0.0922
MN	D6300-2-2	ERR4097241	1635097|Didymobotryum_rigidum	0.0013	0	0.0899	1	1	0.0899
MN	D6300-2-2	ERR4097241	596104|Phytophthora_multivora	0.0008	0	0.0895	1	1	0.0895
MN	D6300-2-2	ERR4097241	129350|Phytophthora_colocasiae	0.0008	0	0.0895	1	1	0.0895
MN	D6300-2-2	ERR4097241	1737334|Caenorhabditis_sp_31_LS-2015	0.0013	0	0.0895	1	1	0.0895
MN	D6300-2-2	ERR4097241	90984|Steinernema_monticolum	0.001	0	0.0892	1	1	0.0892
MN	D6300-2-2	ERR4097241	72548|Prymnesium_polylepis	0.0007	0	0.0862	1	1	0.0862
MN	D6300-2-2	ERR4097241	928822|Scaptomyza_flava	0.0012	0	0.0861	1	1	0.0861
MN	D6300-2-2	ERR4097241	1440115|Paralagenidium_karlingii	0.002	0	0.0861	1	1	0.0861
MN	D6300-2-2	ERR4097241	2492661|Diptera_sp_S2_005_002R2	0.0012	0	0.0861	1	1	0.0861
MN	D6300-2-2	ERR4097241	1314778|Polyporus_arcularius_HHB13444	0.0047	0.0001	0.084	1	1	0.084
MN	D6300-2-2	ERR4097241	100756|Hericium_coralloides	0.0012	0	0.081	1	1	0.081
MN	D6300-2-2	ERR4097241	665115|Shiraia_sp_slf14	0.0008	0	0.0758	1	1	0.0758
MN	D6300-2-2	ERR4097241	1923959|Trinorchestia_longiramus	0.0007	0	0.0755	1	1	0.0755
MN	D6300-2-2	ERR4097241	294128|Hyalella_azteca	0.0007	0	0.0742	1	1	0.0742
MN	D6300-2-2	ERR4097241	279506|Boletus_bicolor	0.001	0	0.0727	1	1	0.0727
MN	D6300-2-2	ERR4097241	990650|Sphaerobolus_stellatus_SS14	0.0009	0	0.0717	1	1	0.0717
MN	D6300-2-2	ERR4097241	1663500|Pezicula_radicicola	0.0019	0	0.0709	1	1	0.0709
MN	D6300-2-2	ERR4097241	45133|Lasiodiplodia_theobromae	0.0019	0	0.069	1	1	0.069
MN	D6300-2-2	ERR4097241	104411|Solicoccozyma_phenolica	0.0005	0	0.0667	1	1	0.0667
MN	D6300-2-2	ERR4097241	29902|Mrakia_frigida	0.0005	0	0.0667	1	1	0.0667
MN	D6300-2-2	ERR4097241	7038|Bemisia_tabaci	0.0009	0	0.0661	1	1	0.0661
MN	D6300-2-2	ERR4097241	71784|Naematelia_encephala	0.0008	0	0.0643	1	1	0.0643
MN	D6300-2-2	ERR4097241	2048672|Cladosporium_sp_SL-16	0.0008	0	0.0637	1	1	0.0637
MN	D6300-2-2	ERR4097241	1209931|Colletotrichum_salicis	0.0008	0	0.0637	1	1	0.0637
MN	D6300-2-2	ERR4097241	46634|Aureobasidium_melanogenum	0.0008	0	0.0637	1	1	0.0637
MN	D6300-2-2	ERR4097241	2607531|Octopus_sinensis	0.0009	0	0.0632	1	1	0.0632
MN	D6300-2-2	ERR4097241	1580861|Huntiella_moniliformis	0.0005	0	0.0622	1	1	0.0622
MN	D6300-2-2	ERR4097241	1274784|Mucor_velutinosus_B5328	0.0009	0	0.0606	1	1	0.0606
MN	D6300-2-2	ERR4097241	34458|Ganoderma_boninense	0.0026	0	0.0603	1	1	0.0603
MN	D6300-2-2	ERR4097241	1072361|Ganoderma_sp_BRIUMSc	0.0021	0	0.0603	1	1	0.0603
MN	D6300-2-2	ERR4097241	2020907|Moniliella_sp_wahieum	0.0004	0	0.0599	1	1	0.0599
MN	D6300-2-2	ERR4097241	1450539|Aspergillus_saccharolyticus_JOP_1030-1	0.0007	0	0.0593	1	1	0.0593
MN	D6300-2-2	ERR4097241	1290454|Mucor_irregularis_B50	0.0007	0	0.0591	1	1	0.0591
MN	D6300-2-2	ERR4097241	1357682|Syncephalastrum_monosporum_B8922	0.0008	0	0.0582	1	1	0.0582
MN	D6300-2-2	ERR4097241	1274794|Saksenaea_vasiformis_B4078	0.0006	0	0.0577	1	1	0.0577
MN	D6300-2-2	ERR4097241	5327|Trametes_hirsuta	0.0016	0	0.055	1	1	0.055
MN	D6300-2-2	ERR4097241	2021124|Botryosphaeria_kuwatsukai	0.0008	0	0.0545	1	1	0.0545
MN	D6300-2-2	ERR4097241	77044|Rosellinia_necatrix	0.0008	0	0.0545	1	1	0.0545
MN	D6300-2-2	ERR4097241	152502|Fusarium_hostae	0.0008	0	0.054	1	1	0.054
MN	D6300-2-2	ERR4097241	98760|Gloeostereum_incarnatum	0.0014	0	0.0528	1	1	0.0528
MN	D6300-2-2	ERR4097241	1077348|Ganoderma_sinense_ZZ0214-1	0.0015	0	0.0528	1	1	0.0528
MN	D6300-2-2	ERR4097241	5414|Erythrobasidium_hasegawianum	0.0006	0	0.0501	1	1	0.0501
MN	D6300-2-2	ERR4097241	41687|Scedosporium	0.0006	0	0.0497	1	1	0.0497
MN	D6300-2-2	ERR4097241	182096|Aspergillus_chevalieri	0.0007	0	0.0497	1	1	0.0497
MN	D6300-2-2	ERR4097241	573508|Aspergillus_cristatus	0.0007	0	0.0497	1	1	0.0497
MN	D6300-2-2	ERR4097241	637633|Raffaelea_quercivora	0.0005	0	0.0495	1	1	0.0495
MN	D6300-2-2	ERR4097241	985895|Leptosphaeria_maculans_JN3	0.0007	0	0.0485	1	1	0.0485
MN	D6300-2-2	ERR4097241	117179|Tilletia_walkeri	0.0004	0	0.0474	1	1	0.0474
MN	D6300-2-2	ERR4097241	1095465|Bondarzewia_mesenterica	0.0007	0	0.0474	1	1	0.0474
MN	D6300-2-3	ERR4097242	559292|Saccharomyces_cerevisiae_S288C	9.3141	0.147	29915.4	51780	182	836.655
MN	D6300-2-3	ERR4097242	214684|Cryptococcus_neoformans_var_neoformans_JEC21	2.6745	0.0422	9626.45	23786	170	263.587
MN	D6300-2-3	ERR4097242	1334442|Cryptococcus_gattii_VGII_2001-935-1	0.7289	0.0115	2589.18	13254	167	92.0322
MN	D6300-2-3	ERR4097242	1296111|Cryptococcus_gattii_CA1873	0.6986	0.011	2534.39	13224	168	94.1695
MN	D6300-2-3	ERR4097242	2011032|Cryptococcus_cf_gattii	0.689	0.0109	2524.34	13447	168	90.9295
MN	D6300-2-3	ERR4097242	1296105|Cryptococcus_gattii_VGIV_IND107	0.6699	0.0106	2315.9	12740	164	83.4452
MN	D6300-2-3	ERR4097242	367775|Cryptococcus_gattii_WM276	0.6685	0.0106	2278.84	12167	164	99.4143
MN	D6300-2-3	ERR4097242	27291|Saccharomyces_paradoxus	0.605	0.0095	1715.39	3775	183	115.906
MN	D6300-2-3	ERR4097242	1080349|Saccharomyces_eubayanus	0.4501	0.0071	614.593	1037	85	468
MN	D6300-2-3	ERR4097242	1987369|Saccharomyces_jurei	0.1661	0.0026	256.103	784	131	31.4956
MN	D6300-2-3	ERR4097242	114524|Saccharomyces_kudriavzevii	0.1245	0.002	254.022	626	108	33.0794
MN	D6300-2-3	ERR4097242	1160507|Saccharomyces_arboricola_H-6	0.1441	0.0023	225.429	578	102	41.3257
MN	D6300-2-3	ERR4097242	226126|Saccharomyces_mikatae_IFO_1815	0.1489	0.0024	219.035	662	104	17
MN	D6300-2-3	ERR4097242	230603|Saccharomyces_uvarum	0.1447	0.0023	187.233	533	79	36
MN	D6300-2-3	ERR4097242	3111|Prototheca_wickerhamii	3.7731	0.0596	115	116	1	115
MN	D6300-2-3	ERR4097242	1884637|Cryptococcus	1.0606	0.0167	98.6778	405	12	20.1254
MN	D6300-2-3	ERR4097242	1071382|Kazachstania_africana_CBS_2517	0.4631	0.0073	82.525	123	8	71.4606
MN	D6300-2-3	ERR4097242	2489100|Prasinococcaceae_sp_CCMP_1430	2.1253	0.0336	75.5261	76	1	75.5261
MN	D6300-2-3	ERR4097242	1926583|Hanseniaspora_jakobsenii	2.5459	0.0402	67.6203	263	1	67.6203
MN	D6300-2-3	ERR4097242	43982|Ambrosiozyma_monospora	0.8786	0.0139	58.7616	69	4	21.1271
MN	D6300-2-3	ERR4097242	211099|Hanseniaspora_clermontiae	0.6883	0.0109	57.1213	239	3	56.4755
MN	D6300-2-3	ERR4097242	572238|Hanseniaspora_singularis	0.6446	0.0102	53.8002	226	3	52.2898
MN	D6300-2-3	ERR4097242	5478|Candida_glabrata	0.2866	0.0045	46.9571	67	5	42
MN	D6300-2-3	ERR4097242	1411642|Pyramimonas_obovata	1.4154	0.0223	44.7048	50	1	44.7048
MN	D6300-2-3	ERR4097242	1279113|Nakaseomyces_delphensis_CBS_2170	0.8798	0.0139	38.1261	83	2	22.1321
MN	D6300-2-3	ERR4097242	1890683|Saitozyma_podzolica	0.1335	0.0021	36.8431	41	5	25
MN	D6300-2-3	ERR4097242	1295533|Cryptococcus_amylolentus_CBS_6039	0.0728	0.0011	35.8032	118	17	14.858
MN	D6300-2-3	ERR4097242	1279115|Candida_nivariensis_CBS_9983	0.3313	0.0052	35.3234	76	4	18.9018
MN	D6300-2-3	ERR4097242	3055|Chlamydomonas_reinhardtii	1.3454	0.0212	34	34	1	34
MN	D6300-2-3	ERR4097242	58634|Saturnispora_saitoi	1.1373	0.018	30.1776	46	2	28.9701
MN	D6300-2-3	ERR4097242	432099|Kazachstania_yakushimaensis	0.2921	0.0046	28.7223	31	3	27
MN	D6300-2-3	ERR4097242	7200|Lutzomyia_longipalpis	2.3736	0.0375	28	28	1	28
MN	D6300-2-3	ERR4097242	489715|Ambrosiozyma_kashinagicola	2.0816	0.0329	24.9851	45	1	24.9851
MN	D6300-2-3	ERR4097242	332229|Hanseniaspora_pseudoguilliermondii	0.446	0.007	23.8858	130	2	23.4833
MN	D6300-2-3	ERR4097242	1295528|Cryptococcus_wingfieldii_CBS_7118	0.0579	0.0009	22.7116	112	18	9.7837
MN	D6300-2-3	ERR4097242	246006|Suhomyces_emberorum	0.1944	0.0031	20.1021	73	5	7.0731
MN	D6300-2-3	ERR4097242	907738|Cyberlindnera_suaveolens	0.1698	0.0027	19.7632	41	4	13.0851
MN	D6300-2-3	ERR4097242	43968|Aciculoconidium_aculeatum	0.5963	0.0094	19.1159	47	2	11.0965
MN	D6300-2-3	ERR4097242	45561|Teunomyces_kruisii	0.0999	0.0016	17.4503	66	6	5.8309
MN	D6300-2-3	ERR4097242	907340|Cyberlindnera_saturnus	0.1201	0.0019	16.593	36	4	9.9149
MN	D6300-2-3	ERR4097242	52247|Candida_inconspicua	0.8464	0.0134	15.794	27	1	15.794
MN	D6300-2-3	ERR4097242	1734106|Kwoniella_shandongensis	0.1354	0.0021	15.6502	57	6	6.1086
MN	D6300-2-3	ERR4097242	45510|Yamadazyma_philogaea	0.1591	0.0025	15.1271	35	3	10.487
MN	D6300-2-3	ERR4097242	50263|Ogataea_kodamae	0.1265	0.002	15.1248	29	4	6.9921
MN	D6300-2-3	ERR4097242	1006466|Kazachstania_bromeliacearum	0.2057	0.0032	14.5258	23	8	8
MN	D6300-2-3	ERR4097242	5486|Candida_viswanathii	0.1988	0.0031	13.9284	56	2	12.426
MN	D6300-2-3	ERR4097242	1354741|Papiliotrema_laurentii_RY1	0.1198	0.0019	13.8869	26	6	6.2031
MN	D6300-2-3	ERR4097242	104416|Filobasidium_wieringae	0.2259	0.0036	13	14	2	12
MN	D6300-2-3	ERR4097242	1789683|Kazachstania_saulgeensis	0.2243	0.0035	12.6292	32	3	8.5141
MN	D6300-2-3	ERR4097242	89928|Phaeotremella_skinneri	0.0994	0.0016	12.2878	23	2	11.2661
MN	D6300-2-3	ERR4097242	935788|Kazachstania_intestinalis	0.1957	0.0031	12	12	1	12
MN	D6300-2-3	ERR4097242	1429780|Eremothecium_coryli_CBS_5749	0.3018	0.0048	11.869	30	2	10.869
MN	D6300-2-3	ERR4097242	1003335|Kluyveromyces_marxianus_DMKU3-1042	0.5766	0.0091	11.8499	39	1	11.8499
MN	D6300-2-3	ERR4097242	200334|Torulaspora_maleeae	0.1141	0.0018	11.4342	48	2	7.2475
MN	D6300-2-3	ERR4097242	1296120|Kwoniella_heveanensis_BCC8398	0.1145	0.0018	11.2434	26	4	8.0005
MN	D6300-2-3	ERR4097242	71246|Kazachstania_viticola	0.2035	0.0032	11.1149	42	5	6.9713
MN	D6300-2-3	ERR4097242	905079|Guillardia_theta_CCMP2712	0.3947	0.0062	11	11	1	11
MN	D6300-2-3	ERR4097242	1314782|Neolentinus_lepideus_HHB14362_ss-1	0.1863	0.0029	10.9014	15	2	10.7489
MN	D6300-2-3	ERR4097242	268492|Teunomyces_cretensis	0.1078	0.0017	10.7161	59	3	9.6166
MN	D6300-2-3	ERR4097242	392264|Teunomyces_gatunensis	0.0845	0.0013	10.4504	16	4	8.6893
MN	D6300-2-3	ERR4097242	157611|Bullera_alba	0.2589	0.0041	10.2937	17	3	6.2085
MN	D6300-2-3	ERR4097242	1639000|Cryptococcus_sp_JCM_24511	0.0875	0.0014	10.1636	12	5	5
MN	D6300-2-3	ERR4097242	2028339|Spathaspora_sp_JA1	0.684	0.0108	10	11	1	10
MN	D6300-2-3	ERR4097242	101121|Thermomucor_indicae-seudaticae	0.3517	0.0056	9.5215	10	1	9.5215
MN	D6300-2-3	ERR4097242	300277|Tetrapisispora_fleetii	0.1095	0.0017	8.9338	47	4	4
MN	D6300-2-3	ERR4097242	1064592|Naumovozyma_castellii_CBS_4309	0.1806	0.0029	8.7191	20	4	3.4989
MN	D6300-2-3	ERR4097242	77849|Candida_restingae	0.1201	0.0019	8.5416	39	2	4.5416
MN	D6300-2-3	ERR4097242	488016|Kazachstania_kunashirensis	0.0603	0.001	8.519	25	5	6.749
MN	D6300-2-3	ERR4097242	1295532|Cryptococcus_depauperatus_CBS_7855	0.0373	0.0006	8.4268	13	6	4
MN	D6300-2-3	ERR4097242	382647|Kazachstania_siamensis	0.0879	0.0014	8.2549	19	7	3.4889
MN	D6300-2-3	ERR4097242	590646|Yamadazyma_tenuis_ATCC_10573	0.0774	0.0012	8.1256	14	2	5
MN	D6300-2-3	ERR4097242	1089532|Kazachstania_solicola	0.0492	0.0008	8.1212	28	6	5.637
MN	D6300-2-3	ERR4097242	147331|Suhomyces_pyralidae	0.0866	0.0014	7.8597	48	2	7.6111
MN	D6300-2-3	ERR4097242	51656|Kluyveromyces_dobzhanskii	0.1351	0.0021	7.1347	46	2	6.5645
MN	D6300-2-3	ERR4097242	51329|Polytomella_parva	0.1914	0.003	7	7	1	7
MN	D6300-2-3	ERR4097242	273372|Candida_metapsilosis	0.2574	0.0041	7	7	1	7
MN	D6300-2-3	ERR4097242	515487|Stephanopyxis_turris	0.2085	0.0033	7	20	1	7
MN	D6300-2-3	ERR4097242	75733|Wickerhamiella_cacticola	0.2239	0.0035	7	7	1	7
MN	D6300-2-3	ERR4097242	1555241|Caulochytrium_protostelioides	0.1322	0.0021	7	7	1	7
MN	D6300-2-3	ERR4097242	578456|Tremella_mesenterica_DSM_1558	0.0567	0.0009	6.999	12	4	5
MN	D6300-2-3	ERR4097242	4955|Lachancea_fermentati	0.1211	0.0019	6.8638	47	2	4.1072
MN	D6300-2-3	ERR4097242	1667614|Cyberlindnera_xylosilytica	0.4394	0.0069	6.6131	11	1	6.6131
MN	D6300-2-3	ERR4097242	36024|Ogataea_henricii	0.3215	0.0051	6.5465	17	1	6.5465
MN	D6300-2-3	ERR4097242	45354|Candida_intermedia	0.09	0.0014	6.3589	14	3	4.5422
MN	D6300-2-3	ERR4097242	322104|Scheffersomyces_stipitis_CBS_6054	0.2132	0.0034	6.3098	22	2	6.1931
MN	D6300-2-3	ERR4097242	1402413|Yarrowia_bubula	0.6235	0.0098	6	6	1	6
MN	D6300-2-3	ERR4097242	56409|Hanseniaspora_vineae	0.0933	0.0015	5.9221	25	3	5.5244
MN	D6300-2-3	ERR4097242	1751990|Scheffersomyces_stambukii	0.2308	0.0036	5.8477	32	1	5.8477
MN	D6300-2-3	ERR4097242	74404|Kazachstania_martiniae	0.0392	0.0006	5.8102	21	9	1.3946
MN	D6300-2-3	ERR4097242	379508|Lodderomyces_elongisporus_NRRL_YB-4239	0.0808	0.0013	5.8052	38	2	3.0907
MN	D6300-2-3	ERR4097242	4974|Dioszegia_crocea	0.0606	0.001	5.5244	11	3	3
MN	D6300-2-3	ERR4097242	35629|Torulaspora_pretoriensis	0.119	0.0019	5.5064	58	1	5.5064
MN	D6300-2-3	ERR4097242	1635095|Albophoma_yamanashiensis	0.3402	0.0054	5.3451	6	1	5.3451
MN	D6300-2-3	ERR4097242	436907|Vanderwaltozyma_polyspora_DSM_70294	0.043	0.0007	5.2649	17	5	3.9744
MN	D6300-2-3	ERR4097242	82513|Apiotrichum_brassicae	0.027	0.0004	5.209	15	4	3.8174
MN	D6300-2-3	ERR4097242	169510|Ogataea_zsoltii	0.1164	0.0018	5.1896	15	2	5.126
MN	D6300-2-3	ERR4097242	948313|Malassezia_cuniculi	0.0745	0.0012	5	5	1	5
MN	D6300-2-3	ERR4097242	933852|Serendipita_vermifera_MAFF_305830	0.1606	0.0025	5	5	1	5
MN	D6300-2-3	ERR4097242	6106|Actinia_equina	0.0554	0.0009	5	12	1	5
MN	D6300-2-3	ERR4097242	1136883|Torulaspora_microellipsoides	0.031	0.0005	4.9079	18	3	3.6842
MN	D6300-2-3	ERR4097242	45790|Wickerhamia_fluorescens	0.1849	0.0029	4.8764	30	1	4.8764
MN	D6300-2-3	ERR4097242	2613904|Kluyveromyces_sp_TMB-2019a	0.0568	0.0009	4.6376	38	3	3.4937
MN	D6300-2-3	ERR4097242	45504|Priceomyces_medius	0.0558	0.0009	4.5084	9	3	2
MN	D6300-2-3	ERR4097242	197672|Candida_hawaiiana	0.218	0.0034	4.4729	12	1	4.4729
MN	D6300-2-3	ERR4097242	1071380|Tetrapisispora_blattae_CBS_6284	0.0979	0.0015	4.4578	22	3	3.2595
MN	D6300-2-3	ERR4097242	36035|Saccharomycodes_ludwigii	0.1526	0.0024	4.4218	21	1	4.4218
MN	D6300-2-3	ERR4097242	27315|Dipodascus_albidus	0.0764	0.0012	4.3689	10	2	3.0528
MN	D6300-2-3	ERR4097242	53488|Torulaspora_franciscae	0.0722	0.0011	4.3124	47	1	4.3124
MN	D6300-2-3	ERR4097242	147334|Suhomyces_canberraensis	0.1727	0.0027	4.2513	5	1	4.2513
MN	D6300-2-3	ERR4097242	27299|Debaryomyces_nepalensis	0.0804	0.0013	4.2054	5	3	2
MN	D6300-2-3	ERR4097242	1506548|Metschnikowia_drakensbergensis	0.061	0.001	4.1903	5	2	4
MN	D6300-2-3	ERR4097242	1071381|Tetrapisispora_phaffii_CBS_4417	0.2576	0.0041	4.1852	16	1	4.1852
MN	D6300-2-3	ERR4097242	4950|Torulaspora_delbrueckii	0.0374	0.0006	4.1781	8	2	2.1042
MN	D6300-2-3	ERR4097242	82524|Trichosporon_ovoides	0.0253	0.0004	4.1771	17	4	2.1065
MN	D6300-2-3	ERR4097242	45587|Candida_schatavii	0.0782	0.0012	4.165	8	2	2.165
MN	D6300-2-3	ERR4097242	1071383|Kazachstania_naganishii_CBS_8797	0.0803	0.0013	4.15	5	2	4
MN	D6300-2-3	ERR4097242	169507|Komagataella_pseudopastoris	0.3362	0.0053	4.0418	6	1	4.0418
MN	D6300-2-3	ERR4097242	36023|Ogataea_glucozyma	0.2022	0.0032	4.0274	14	1	4.0274
MN	D6300-2-3	ERR4097242	35722|Parasitella_parasitica	0.116	0.0018	4.012	5	1	4.012
MN	D6300-2-3	ERR4097242	1337057|Wickerhamomyces_alni	0.0567	0.0009	4	4	1	4
MN	D6300-2-3	ERR4097242	2175966|Termitomyces_sp_MG145	0.0948	0.0015	4	4	1	4
MN	D6300-2-3	ERR4097242	1230402|Basidioascus_undulatus	0.1826	0.0029	4	4	1	4
MN	D6300-2-3	ERR4097242	309537|Chlamydomonas_sp_ICE_L	0.1239	0.002	4	4	1	4
MN	D6300-2-3	ERR4097242	49332|Groenewaldozyma_salmanticensis	0.0796	0.0013	4	4	1	4
MN	D6300-2-3	ERR4097242	82521|Apiotrichum_montevideense	0.0456	0.0007	3.9301	6	4	2
MN	D6300-2-3	ERR4097242	1378263|Ogataea_philodendri	0.1877	0.003	3.8874	6	1	3.8874
MN	D6300-2-3	ERR4097242	148098|Debaryomyces_prosopidis	0.0945	0.0015	3.8847	9	2	2
MN	D6300-2-3	ERR4097242	1004253|Cyberlindnera_mrakii	0.0408	0.0006	3.8308	12	2	2.5
MN	D6300-2-3	ERR4097242	48579|Suillus_placidus	0.0421	0.0007	3.7458	6	1	3.7458
MN	D6300-2-3	ERR4097242	432100|Kazachstania_turicensis	0.0473	0.0007	3.7038	21	5	2.4515
MN	D6300-2-3	ERR4097242	3067|Volvox_carteri	0.0947	0.0015	3.6854	7	1	3.6854
MN	D6300-2-3	ERR4097242	48255|Zygotorulaspora_florentina	0.0695	0.0011	3.6831	32	2	3.3958
MN	D6300-2-3	ERR4097242	54552|Pichia_occidentalis	0.172	0.0027	3.6671	6	1	3.6671
MN	D6300-2-3	ERR4097242	4923|Ogataea_pini	0.1795	0.0028	3.6614	13	1	3.6614
MN	D6300-2-3	ERR4097242	58632|Yueomyces_sinensis	0.0324	0.0005	3.5863	15	3	3.2424
MN	D6300-2-3	ERR4097242	1314800|Rhizopogon_vinicolor_AM-OR11-026	0.0432	0.0007	3.5105	5	1	3.5105
MN	D6300-2-3	ERR4097242	489716|Ambrosiozyma_pseudovanderkliftii	0.1245	0.002	3.4173	29	1	3.4173
MN	D6300-2-3	ERR4097242	1196395|Peterozyma_toletana	0.2782	0.0044	3.3384	4	1	3.3384
MN	D6300-2-3	ERR4097242	1944661|Yamadazyma_laniorum	0.0514	0.0008	3.1639	11	1	3.1639
MN	D6300-2-3	ERR4097242	82510|Trichosporon_faecale	0.0264	0.0004	3.1553	15	3	2.0486
MN	D6300-2-3	ERR4097242	644223|Komagataella_phaffii_GS115	0.0528	0.0008	3.101	8	3	1.9582
MN	D6300-2-3	ERR4097242	4896|Schizosaccharomyces_pombe	0.1748	0.0028	3	3	1	3
MN	D6300-2-3	ERR4097242	1337056|Peterozyma_xylosa	0.1506	0.0024	3	3	1	3
MN	D6300-2-3	ERR4097242	1754192|Anaeromyces_robustus	0.0727	0.0011	3	7	2	2
MN	D6300-2-3	ERR4097242	122233|Chaetoceros_debilis	0.1626	0.0026	3	7	1	3
MN	D6300-2-3	ERR4097242	46582|Clavispora_fructus	0.0522	0.0008	3	3	2	2
MN	D6300-2-3	ERR4097242	1156966|Ogataea_methanolica	0.1098	0.0017	2.9453	6	2	2.8729
MN	D6300-2-3	ERR4097242	279732|Tetrapisispora_namnaoensis	0.0468	0.0007	2.9121	24	3	1.4077
MN	D6300-2-3	ERR4097242	4973|Dioszegia_aurantiaca	0.0278	0.0004	2.8956	7	3	1.7563
MN	D6300-2-3	ERR4097242	27293|Kazachstania_servazzii	0.0268	0.0004	2.7204	13	6	1.0014
MN	D6300-2-3	ERR4097242	1296122|Kwoniella_mangroviensis_CBS_8507	0.0136	0.0002	2.665	11	4	1.1471
MN	D6300-2-3	ERR4097242	655095|Kazachstania_taianensis	0.1374	0.0022	2.6575	16	1	2.6575
MN	D6300-2-3	ERR4097242	904902|Ambrosiozyma_maleeae	0.0624	0.001	2.5802	4	2	2.471
MN	D6300-2-3	ERR4097242	2576851|Metschnikowia_sp_DKL-2019a	0.0694	0.0011	2.5503	24	1	2.5503
MN	D6300-2-3	ERR4097242	45502|Priceomyces_haplophilus	0.1338	0.0021	2.5084	5	1	2.5084
MN	D6300-2-3	ERR4097242	676789|Prasinoderma_singulare	0.0773	0.0012	2.5	7	1	2.5
MN	D6300-2-3	ERR4097242	73520|Metschnikowia_hibisci	0.1525	0.0024	2.4925	7	1	2.4925
MN	D6300-2-3	ERR4097242	5554|Cutaneotrichosporon_cutaneum	0.0066	0.0001	2.4722	6	5	2
MN	D6300-2-3	ERR4097242	1091232|Meyerozyma_caribbica_MG20W	0.1664	0.0026	2.4702	13	1	2.4702
MN	D6300-2-3	ERR4097242	1230905|Lachancea_mirantina	0.0368	0.0006	2.4365	4	2	2
MN	D6300-2-3	ERR4097242	931890|Eremothecium_cymbalariae_DBVPG#7215	0.0834	0.0013	2.3597	22	1	2.3597
MN	D6300-2-3	ERR4097242	456365|Blastobotrys_serpentis	0.0405	0.0006	2.3497	15	2	1.3497
MN	D6300-2-3	ERR4097242	1461763|Zygosaccharomyces_sapae	0.0245	0.0004	2.2198	23	3	1.8416
MN	D6300-2-3	ERR4097242	130808|Candida_tammaniensis	0.0664	0.001	2.1964	3	2	2
MN	D6300-2-3	ERR4097242	54551|Pichia_terricola	0.0595	0.0009	2.1949	12	1	2.1949
MN	D6300-2-3	ERR4097242	48147|Protomyces_macrosporus	0.0163	0.0003	2.1667	3	2	2
MN	D6300-2-3	ERR4097242	331638|Hanseniaspora_occidentalis_var_citrica	0.0572	0.0009	2.0247	11	2	1.7901
MN	D6300-2-3	ERR4097242	29917|Cladosporium_cladosporioides	0.0362	0.0006	2	2	1	2
MN	D6300-2-3	ERR4097242	56415|Candida_stellimalicola	0.082	0.0013	2	2	1	2
MN	D6300-2-3	ERR4097242	49334|Candida_sorboxylosa	0.0449	0.0007	2	2	1	2
MN	D6300-2-3	ERR4097242	5322|Pleurotus_ostreatus	0.0271	0.0004	2	2	1	2
MN	D6300-2-3	ERR4097242	984487|Suhomyces_tanzawaensis_NRRL_Y-17324	0.0154	0.0002	2	2	2	1
MN	D6300-2-3	ERR4097242	53649|Ogataea_methylivora	0.0487	0.0008	2	2	1	2
MN	D6300-2-3	ERR4097242	42260|Zygotorulaspora_mrakii	0.0784	0.0012	1.8752	10	2	1.4748
MN	D6300-2-3	ERR4097242	45511|Yamadazyma_scolyti	0.1405	0.0022	1.8247	9	1	1.8247
MN	D6300-2-3	ERR4097242	1296100|Kwoniella_bestiolae_CBS_10118	0.048	0.0008	1.8138	6	3	1.1914
MN	D6300-2-3	ERR4097242	1296096|Kwoniella_pini_CBS_10737	0.0793	0.0013	1.8001	5	2	1.4671
MN	D6300-2-3	ERR4097242	115786|Candida_orba	0.0437	0.0007	1.7873	11	2	1.3489
MN	D6300-2-3	ERR4097242	1807683|Metschnikowia_sp_00-1541	0.1044	0.0016	1.7571	7	1	1.7571
MN	D6300-2-3	ERR4097242	197674|Metschnikowia_santaceciliae	0.1085	0.0017	1.7571	7	1	1.7571
MN	D6300-2-3	ERR4097242	82522|Cutaneotrichosporon_mucoides	0.0556	0.0009	1.7351	4	2	1.6402
MN	D6300-2-3	ERR4097242	82509|Trichosporon_coremiiforme	0.0211	0.0003	1.6808	14	4	0.9985
MN	D6300-2-3	ERR4097242	1390368|Takashimella_koratensis	0.0192	0.0003	1.5743	3	2	1.5056
MN	D6300-2-3	ERR4097242	27311|Cephaloascus_fragrans	0.0649	0.001	1.5607	3	2	1
MN	D6300-2-3	ERR4097242	96499|Barnettozyma_hawaiiensis	0.0215	0.0003	1.5351	9	3	0.7307
MN	D6300-2-3	ERR4097242	37662|Brettanomyces_anomalus	0.0623	0.001	1.5061	8	1	1.5061
MN	D6300-2-3	ERR4097242	82514|Apiotrichum_domesticum	0.0377	0.0006	1.5056	2	1	1.5056
MN	D6300-2-3	ERR4097242	46584|Candida_oregonensis	0.0209	0.0003	1.5	2	2	1
MN	D6300-2-3	ERR4097242	45577|Candida_psychrophila	0.0996	0.0016	1.4499	3	1	1.4499
MN	D6300-2-3	ERR4097242	1186058|Trichosporon_asahii_var_asahii_CBS_2479	0.0303	0.0005	1.4197	10	2	1.1392
MN	D6300-2-3	ERR4097242	271218|Kazachstania_aerobia	0.0247	0.0004	1.3808	10	3	0.9622
MN	D6300-2-3	ERR4097242	1538186|Nakazawaea_wickerhamii	0.0508	0.0008	1.3798	7	1	1.3798
MN	D6300-2-3	ERR4097242	211102|Takashimella_tepidaria	0.0203	0.0003	1.3731	3	2	1
MN	D6300-2-3	ERR4097242	1838142|Cutaneotrichosporon	0.0287	0.0005	1.3491	8	3	0.6512
MN	D6300-2-3	ERR4097242	4922|Komagataella_pastoris	0.0191	0.0003	1.3376	6	3	1
MN	D6300-2-3	ERR4097242	181174|Cutaneotrichosporon_daszewskae	0.0139	0.0002	1.3285	5	3	1
MN	D6300-2-3	ERR4097242	391823|Candida_ascalaphidarum	0.0062	0.0001	1.3189	2	2	1
MN	D6300-2-3	ERR4097242	63592|Tetraselmis_chuii	0.0385	0.0006	1.3136	4	1	1.3136
MN	D6300-2-3	ERR4097242	195967|Crustomastix_stigmatica	0.0375	0.0006	1.2963	4	1	1.2963
MN	D6300-2-3	ERR4097242	82520|Apiotrichum_laibachii	0.0094	0.0001	1.2674	4	3	1
MN	D6300-2-3	ERR4097242	284592|Debaryomyces_hansenii_CBS767	0.0303	0.0005	1.2668	4	2	0.6717
MN	D6300-2-3	ERR4097242	53645|Barnettozyma_populi	0.0085	0.0001	1.2443	3	3	1
MN	D6300-2-3	ERR4097242	324741|Saturnispora_mendoncae	0.0448	0.0007	1.2402	5	1	1.2402
MN	D6300-2-3	ERR4097242	139825|Sparassis_crispa	0.0166	0.0003	1.2369	4	2	1
MN	D6300-2-3	ERR4097242	522693|Debaryomyces_subglobosus	0.0678	0.0011	1.2327	2	1	1.2327
MN	D6300-2-3	ERR4097242	2028340|Meyerozyma_sp_JA9	0.0251	0.0004	1.2116	3	2	1
MN	D6300-2-3	ERR4097242	983966|Cyberlindnera_jadinii_NRRL_Y-1542	0.0317	0.0005	1.2047	11	1	1.2047
MN	D6300-2-3	ERR4097242	1340429|Rhizopus_microsporus_ATCC_52813	0.0528	0.0008	1.132	4	2	1.0382
MN	D6300-2-3	ERR4097242	1332765|Glaciozyma_antarctica_PI12	0.013	0.0002	1.1179	3	2	1
MN	D6300-2-3	ERR4097242	105714|Pascua_guehoae	0.0135	0.0002	1.1173	3	2	1.0182
MN	D6300-2-3	ERR4097242	5417|Vanrija_humicola	0.0136	0.0002	1.1013	2	2	1
MN	D6300-2-3	ERR4097242	321614|Parastagonospora_nodorum_SN15	0.0672	0.0011	1.0989	3	1	1.0989
MN	D6300-2-3	ERR4097242	27327|Metschnikowia_reukaufii	0.0173	0.0003	1.0978	2	2	1
MN	D6300-2-3	ERR4097242	1089533|Kazachstania_spencerorum	0.0168	0.0003	1.0976	8	4	0.3444
MN	D6300-2-3	ERR4097242	29892|Auricularia_auricula-judae	0.0502	0.0008	1.0575	3	1	1.0575
MN	D6300-2-3	ERR4097242	33165|Kluyveromyces_aestuarii	0.0551	0.0009	1.0528	6	2	0.6923
MN	D6300-2-3	ERR4097242	1579977|Auricularia_heimuer	0.0347	0.0005	1.0327	3	1	1.0327
MN	D6300-2-3	ERR4097242	13368|Brettanomyces_custersianus	0.0552	0.0009	1.0056	2	1	1.0056
MN	D6300-2-3	ERR4097242	36016|Cyberlindnera_americana	0.0408	0.0006	1.0054	5	1	1.0054
MN	D6300-2-3	ERR4097242	4920|Millerozyma_farinosa	0.0314	0.0005	1	5	1	1
MN	D6300-2-3	ERR4097242	49329|Candida_montana	0.0431	0.0007	1	1	1	1
MN	D6300-2-3	ERR4097242	1873369|Aspergillus_hancockii	0.0294	0.0005	1	1	1	1
MN	D6300-2-3	ERR4097242	665115|Shiraia_sp_slf14	0.011	0.0002	1	1	1	1
MN	D6300-2-3	ERR4097242	44070|Botryozyma_nematodophila	0.0912	0.0014	1	1	1	1
MN	D6300-2-3	ERR4097242	1337058|Barnettozyma_salicaria	0.0657	0.001	1	1	1	1
MN	D6300-2-3	ERR4097242	4956|Zygosaccharomyces_rouxii	0.0437	0.0007	1	1	1	1
MN	D6300-2-3	ERR4097242	1807685|Metschnikowia_sp_03-1471	0.0248	0.0004	1	1	1	1
MN	D6300-2-3	ERR4097242	2175965|Termitomyces_sp_MG148	0.0135	0.0002	1	1	1	1
MN	D6300-2-3	ERR4097242	1654605|Lachancea_quebecensis	0.0361	0.0006	1	1	1	1
MN	D6300-2-3	ERR4097242	1299270|Wallemia_ichthyophaga_EXF-994	0.0306	0.0005	1	1	1	1
MN	D6300-2-3	ERR4097242	55194|Malassezia_furfur	0.0069	0.0001	1	2	2	0.5
MN	D6300-2-3	ERR4097242	2654413|Metschnikowia_sp_UFMG-CM-y6306	0.024	0.0004	1	1	1	1
MN	D6300-2-3	ERR4097242	317048|Kuraishia_molischiana	0.0482	0.0008	1	1	1	1
MN	D6300-2-3	ERR4097242	1116880|Wickerhamiella_infanticola	0.0169	0.0003	1	1	1	1
MN	D6300-2-3	ERR4097242	1150643|Metschnikowia_proteae	0.0891	0.0014	1	2	1	1
MN	D6300-2-3	ERR4097242	1181717|Synchroma_pusillum	0.055	0.0009	1	1	1	1
MN	D6300-2-3	ERR4097242	1136231|Candida_orthopsilosis_Co_90-125	0.0208	0.0003	1	1	1	1
MN	D6300-2-3	ERR4097242	51918|Candida_vartiovaarae	0.0139	0.0002	1	1	1	1
MN	D6300-2-3	ERR4097242	101091|Choanephora_cucurbitarum	0.0135	0.0002	0.9927	13	1	0.9927
MN	D6300-2-3	ERR4097242	91626|Mucor_ambiguus	0.0535	0.0008	0.988	2	1	0.988
MN	D6300-2-3	ERR4097242	64657|Tremella_fuciformis	0.0179	0.0003	0.9712	4	2	0.9081
MN	D6300-2-3	ERR4097242	1071378|Naumovozyma_dairenensis_CBS_421	0.0422	0.0007	0.9548	3	2	0.7727
MN	D6300-2-3	ERR4097242	689838|Hanseniaspora_thailandica	0.0086	0.0001	0.9083	6	3	0.385
MN	D6300-2-3	ERR4097242	1807688|Metschnikowia_sp_13-1061	0.0269	0.0004	0.8846	4	2	0.7834
MN	D6300-2-3	ERR4097242	56413|Kazachstania_rosinii	0.0301	0.0005	0.8629	4	2	0.7435
MN	D6300-2-3	ERR4097242	27297|Debaryomyces_maramus	0.0169	0.0003	0.8604	3	3	0.5057
MN	D6300-2-3	ERR4097242	763407|Phycomyces_blakesleeanus_NRRL_1555-	0.0055	0.0001	0.8502	9	2	0.7813
MN	D6300-2-3	ERR4097242	1105092|Apiotrichum_gamsii	0.0101	0.0002	0.8445	6	3	0.4944
MN	D6300-2-3	ERR4097242	1538182|Nakazawaea_peltata	0.0146	0.0002	0.8428	8	1	0.8428
MN	D6300-2-3	ERR4097242	105984|Apiotrichum_porosum	0.0074	0.0001	0.8203	9	4	0.339
MN	D6300-2-3	ERR4097242	1279117|Papiliotrema_flavescens_NRRL_Y-50378	0.0242	0.0004	0.811	5	3	0.5103
MN	D6300-2-3	ERR4097242	36907|Kazachstania_telluris	0.0441	0.0007	0.7921	3	2	0.6817
MN	D6300-2-3	ERR4097242	181175|Prillingera_fragicola	0.0124	0.0002	0.7788	8	3	0.3575
MN	D6300-2-3	ERR4097242	86630|Rhizopus_azygosporus	0.0329	0.0005	0.7787	3	2	0.6849
MN	D6300-2-3	ERR4097242	284811|Eremothecium_gossypii_ATCC_10895	0.0278	0.0004	0.7703	7	1	0.7703
MN	D6300-2-3	ERR4097242	150224|Metschnikowia_orientalis	0.0437	0.0007	0.7473	3	1	0.7473
MN	D6300-2-3	ERR4097242	930992|Suillus_luteus_UH-Slu-Lm8-n1	0.0072	0.0001	0.7434	2	1	0.7434
MN	D6300-2-3	ERR4097242	82517|Trichosporon_inkin	0.0124	0.0002	0.7207	3	1	0.7207
MN	D6300-2-3	ERR4097242	2138086|Penicillium_sp_W3_MMC-2018	0.009	0.0001	0.7206	9	1	0.7206
MN	D6300-2-3	ERR4097242	857566|Nadsonia_fulvescens_var_elongata_DSM_6958	0.0178	0.0003	0.7176	8	2	0.5907
MN	D6300-2-3	ERR4097242	82516|Apiotrichum_gracile	0.0096	0.0002	0.6994	5	2	0.4358
MN	D6300-2-3	ERR4097242	58918|Golubevia_pallescens	0.0073	0.0001	0.6973	7	1	0.6973
MN	D6300-2-3	ERR4097242	42258|Zygosaccharomyces_mellis	0.0365	0.0006	0.6965	4	2	0.597
MN	D6300-2-3	ERR4097242	225041|Chlamydomonas_chlamydogama	0.0144	0.0002	0.6666	2	1	0.6666
MN	D6300-2-3	ERR4097242	108428|Neoscytalidium_dimidiatum	0.0073	0.0001	0.6648	11	1	0.6648
MN	D6300-2-3	ERR4097242	1314785|Laetiporus_sulphureus_93-53	0.0131	0.0002	0.6633	8	3	0.4766
MN	D6300-2-3	ERR4097242	91925|Exophiala_lecanii-corni	0.0142	0.0002	0.6547	5	1	0.6547
MN	D6300-2-3	ERR4097242	131113|Cyberlindnera_misumaiensis	0.012	0.0002	0.6542	4	2	0.407
MN	D6300-2-3	ERR4097242	211097|Hanseniaspora_meyeri	0.0052	0.0001	0.6518	4	3	0.2436
MN	D6300-2-3	ERR4097242	1266660|Lachancea_dasiensis_CBS_10888	0.0231	0.0004	0.6118	5	1	0.6118
MN	D6300-2-3	ERR4097242	230004|Alternaria_consortialis	0.0318	0.0005	0.6049	2	1	0.6049
MN	D6300-2-3	ERR4097242	1888986|Hanseniaspora_sp_CRUB_1602	0.0099	0.0002	0.5995	2	2	0.5
MN	D6300-2-3	ERR4097242	29833|Hanseniaspora_uvarum	0.0151	0.0002	0.5901	5	2	0.361
MN	D6300-2-3	ERR4097242	1095465|Bondarzewia_mesenterica	0.0053	0.0001	0.5896	4	2	0.4329
MN	D6300-2-3	ERR4097242	1443074|Hanseniaspora_nectarophila	0.0109	0.0002	0.5885	3	2	0.3972
MN	D6300-2-3	ERR4097242	487108|Candida_heveicola	0.0327	0.0005	0.576	3	1	0.576
MN	D6300-2-3	ERR4097242	292559|Lentinus_polychrous	0.0306	0.0005	0.5643	7	1	0.5643
MN	D6300-2-3	ERR4097242	1774708|Spathaspora_girioi	0.0357	0.0006	0.5512	4	1	0.5512
MN	D6300-2-3	ERR4097242	45581|Candida_rhagii	0.0077	0.0001	0.5341	2	2	0.3287
MN	D6300-2-3	ERR4097242	1238391|Auricularia_cornea	0.0227	0.0004	0.5234	2	1	0.5234
MN	D6300-2-3	ERR4097242	1156965|Wickerhamomyces_canadensis	0.0341	0.0005	0.5081	1	1	0.5081
MN	D6300-2-3	ERR4097242	28985|Kluyveromyces_lactis	0.0451	0.0007	0.5	1	1	0.5
MN	D6300-2-3	ERR4097242	3047|Dunaliella_tertiolecta	0.0246	0.0004	0.5	5	1	0.5
MN	D6300-2-3	ERR4097242	5007|Brettanomyces_bruxellensis	0.0197	0.0003	0.487	2	1	0.487
MN	D6300-2-3	ERR4097242	1213352|Candida_ethanolica_M2	0.0125	0.0002	0.4863	3	1	0.4863
MN	D6300-2-3	ERR4097242	54046|Phaffomyces_thermotolerans	0.0111	0.0002	0.4845	2	2	0.2443
MN	D6300-2-3	ERR4097242	1031333|Rhizomucor_miehei_CAU432	0.0088	0.0001	0.4785	1	1	0.4785
MN	D6300-2-3	ERR4097242	54045|Phaffomyces_antillensis	0.0266	0.0004	0.4765	2	1	0.4765
MN	D6300-2-3	ERR4097242	360147|Ceratocystiopsis_minuta	0.0048	0.0001	0.4739	1	1	0.4739
MN	D6300-2-3	ERR4097242	1296121|Kwoniella_dejecticola_CBS_10117	0.0053	0.0001	0.4694	5	1	0.4694
MN	D6300-2-3	ERR4097242	1078942|Cutaneotrichosporon_cyanovorans	0.0239	0.0004	0.4672	4	2	0.4026
MN	D6300-2-3	ERR4097242	2259054|Metschnikowia_citriensis	0.019	0.0003	0.4619	1	1	0.4619
MN	D6300-2-3	ERR4097242	1851551|	0.0064	0.0001	0.4547	2	1	0.4547
MN	D6300-2-3	ERR4097242	279327|Trichosporon_akiyoshidainum	0.0102	0.0002	0.4491	2	1	0.4491
MN	D6300-2-3	ERR4097242	1807681|Candida_ipomoeae	0.0258	0.0004	0.445	2	1	0.445
MN	D6300-2-3	ERR4097242	1295359|Pyrenochaeta_sp_UM_256	0.006	0.0001	0.437	7	1	0.437
MN	D6300-2-3	ERR4097242	262981|Lachancea_waltii_NCYC_2644	0.019	0.0003	0.432	4	2	0.3099
MN	D6300-2-3	ERR4097242	745531|Phlebiopsis_gigantea_11061_1_CR5-6	0.0042	0.0001	0.4272	1	1	0.4272
MN	D6300-2-3	ERR4097242	65811|Cyberlindnera_maclurae	0.0074	0.0001	0.4203	3	2	0.3191
MN	D6300-2-3	ERR4097242	1449804|Magnusiomyces_capitatus_CNRMA_12647	0.0128	0.0002	0.4118	4	1	0.4118
MN	D6300-2-3	ERR4097242	90262|Absidia_repens	0.0031	0	0.4083	7	2	0.2378
MN	D6300-2-3	ERR4097242	329046|Rhizoclosmatium_globosum	0.0034	0.0001	0.397	6	1	0.397
MN	D6300-2-3	ERR4097242	1235602|Hanseniaspora_hatyaiensis	0.0094	0.0001	0.3759	3	2	0.2018
MN	D6300-2-3	ERR4097242	1200864|Metschnikowia_fructicola_277	0.0175	0.0003	0.3529	2	1	0.3529
MN	D6300-2-3	ERR4097242	27294|Kazachstania_unispora	0.0105	0.0002	0.3501	3	3	0.143
MN	D6300-2-3	ERR4097242	104402|Ogataea_ramenticola	0.0663	0.001	0.348	2	1	0.348
MN	D6300-2-3	ERR4097242	763406|Pichia_membranifaciens_NRRL_Y-2026	0.0163	0.0003	0.3358	1	1	0.3358
MN	D6300-2-3	ERR4097242	1074897|Tetraselmis_astigmatica	0.0075	0.0001	0.3333	1	1	0.3333
MN	D6300-2-3	ERR4097242	246409|Rhizopus_delemar_RA_99-880	0.0347	0.0005	0.3308	1	1	0.3308
MN	D6300-2-3	ERR4097242	284135|Sarocladium_oryzae	0.0204	0.0003	0.3274	1	1	0.3274
MN	D6300-2-3	ERR4097242	5046|Sarocladium_strictum	0.0202	0.0003	0.3274	1	1	0.3274
MN	D6300-2-3	ERR4097242	460523|Ogataea_polymorpha	0.0158	0.0002	0.3258	1	1	0.3258
MN	D6300-2-3	ERR4097242	1041608|Wickerhamomyces_hampshirensis	0.0117	0.0002	0.3162	1	1	0.3162
MN	D6300-2-3	ERR4097242	53643|Starmera_amethionina	0.0085	0.0001	0.3113	1	1	0.3113
MN	D6300-2-3	ERR4097242	2250717|Cystobasidiaceae_sp_HBUAS51001	0.0056	0.0001	0.308	2	2	0.154
MN	D6300-2-3	ERR4097242	44074|Saprochaete_suaveolens	0.0127	0.0002	0.3062	3	1	0.3062
MN	D6300-2-3	ERR4097242	391824|Candida_blattae	0.0191	0.0003	0.3031	3	1	0.3031
MN	D6300-2-3	ERR4097242	767483|Fusarium_temperatum	0.0042	0.0001	0.3017	1	1	0.3017
MN	D6300-2-3	ERR4097242	113606|Tetrapisispora_iriomotensis	0.0195	0.0003	0.289	2	1	0.289
MN	D6300-2-3	ERR4097242	120202|Daphnia_carinata	0.0037	0.0001	0.2887	3	1	0.2887
MN	D6300-2-3	ERR4097242	7038|Bemisia_tabaci	0.0038	0.0001	0.2887	3	1	0.2887
MN	D6300-2-3	ERR4097242	279506|Boletus_bicolor	0.0034	0.0001	0.2772	3	1	0.2772
MN	D6300-2-3	ERR4097242	54790|Parastagonospora_avenaria_f_sp_tritici	0.0074	0.0001	0.2687	3	1	0.2687
MN	D6300-2-3	ERR4097242	4953|Zygosaccharomyces	0.031	0.0005	0.2661	2	1	0.2661
MN	D6300-2-3	ERR4097242	306902|Clavispora_lusitaniae_ATCC_42720	0.028	0.0004	0.2624	2	1	0.2624
MN	D6300-2-3	ERR4097242	4840|Rhizomucor_pusillus	0.0018	0	0.2552	3	2	0.2018
MN	D6300-2-3	ERR4097242	130814|Candida_mycetangii	0.0062	0.0001	0.2546	3	1	0.2546
MN	D6300-2-3	ERR4097242	36057|Rhizopogon_vulgaris	0.0022	0	0.2514	1	1	0.2514
MN	D6300-2-3	ERR4097242	211096|Hanseniaspora_opuntiae	0.0045	0.0001	0.2451	1	1	0.2451
MN	D6300-2-3	ERR4097242	796027|Sugiyamaella_lignohabitans	0.0077	0.0001	0.2438	3	1	0.2438
MN	D6300-2-3	ERR4097242	1967640|Claviceps_aff_purpurea	0.0027	0	0.2399	2	1	0.2399
MN	D6300-2-3	ERR4097242	706473|Volvariella_volvacea_V23	0.0029	0	0.2398	3	1	0.2398
MN	D6300-2-3	ERR4097242	104411|Solicoccozyma_phenolica	0.0019	0	0.2348	3	1	0.2348
MN	D6300-2-3	ERR4097242	930991|Paxillus_rubicundulus_Ve082h10	0.005	0.0001	0.2308	1	1	0.2308
MN	D6300-2-3	ERR4097242	1714833|Leucoagaricus_sp_SymCcos	0.0027	0	0.2299	3	1	0.2299
MN	D6300-2-3	ERR4097242	92696|Steccherinum_ochraceum	0.0031	0	0.229	2	1	0.229
MN	D6300-2-3	ERR4097242	2508582|Wickerhamomyces_sp_NRRL_YB-2243	0.0413	0.0007	0.2285	1	1	0.2285
MN	D6300-2-3	ERR4097242	226302|Lachancea_kluyveri_NRRL_Y-12651	0.0198	0.0003	0.2247	2	2	0.1167
MN	D6300-2-3	ERR4097242	2081634|Phoma_sp_XZ068	0.0031	0	0.2223	4	1	0.2223
MN	D6300-2-3	ERR4097242	7612|Pisaster_ochraceus	0.0032	0.0001	0.2173	4	1	0.2173
MN	D6300-2-3	ERR4097242	36916|Kazachstania_transvaalensis	0.0255	0.0004	0.2164	2	1	0.2164
MN	D6300-2-3	ERR4097242	1357682|Syncephalastrum_monosporum_B8922	0.0187	0.0003	0.2107	1	1	0.2107
MN	D6300-2-3	ERR4097242	1442076|Ochroconis_constricta_UM_578	0.0239	0.0004	0.21	1	1	0.21
MN	D6300-2-3	ERR4097242	1353952|Calocera_cornea_HHB12733	0.0025	0	0.2043	2	1	0.2043
MN	D6300-2-3	ERR4097242	387937|Cutaneotrichosporon_arboriformis	0.0023	0	0.2033	2	2	0.1043
MN	D6300-2-3	ERR4097242	1769792|Metschnikowia_sp_AWRI3582	0.0132	0.0002	0.2022	2	1	0.2022
MN	D6300-2-3	ERR4097242	1274793|Rhizopus_stolonifer_B9770	0.0219	0.0003	0.2009	1	1	0.2009
MN	D6300-2-3	ERR4097242	983644|Cordyceps_militaris_CM01	0.0024	0	0.1976	2	1	0.1976
MN	D6300-2-3	ERR4097242	35525|Daphnia_magna	0.0025	0	0.1975	2	1	0.1975
MN	D6300-2-3	ERR4097242	2607531|Octopus_sinensis	0.0024	0	0.1967	2	1	0.1967
MN	D6300-2-3	ERR4097242	58627|Debaryomyces_fabryi	0.006	0.0001	0.1964	1	1	0.1964
MN	D6300-2-3	ERR4097242	223818|Malassezia_japonica	0.0134	0.0002	0.1963	1	1	0.1963
MN	D6300-2-3	ERR4097242	1279482|Rhizopus_oryzae_99-892	0.0191	0.0003	0.1961	1	1	0.1961
MN	D6300-2-3	ERR4097242	418784|Candida_pseudohaemulonis	0.0127	0.0002	0.1956	2	1	0.1956
MN	D6300-2-3	ERR4097242	1274784|Mucor_velutinosus_B5328	0.0028	0	0.1954	3	1	0.1954
MN	D6300-2-3	ERR4097242	5278|Leucosporidium_scottii	0.0071	0.0001	0.1929	1	1	0.1929
MN	D6300-2-3	ERR4097242	106004|Leucosporidium_creatinivorum	0.0068	0.0001	0.1929	1	1	0.1929
MN	D6300-2-3	ERR4097242	57679|Cutaneotrichosporon_curvatum	0.0049	0.0001	0.192	1	1	0.192
MN	D6300-2-3	ERR4097242	2184023|Aspergillus_olivimuriae	0.0057	0.0001	0.1902	1	1	0.1902
MN	D6300-2-3	ERR4097242	2562440|Byssochlamys_sp_IMV_00045	0.0024	0	0.1869	2	1	0.1869
MN	D6300-2-3	ERR4097242	2494468|Fusarium_nanum	0.0026	0	0.1848	2	1	0.1848
MN	D6300-2-3	ERR4097242	1884261|Pterula_gracilis	0.0048	0.0001	0.1729	2	1	0.1729
MN	D6300-2-3	ERR4097242	27333|Protomyces_inundatus	0.0028	0	0.1724	1	1	0.1724
MN	D6300-2-3	ERR4097242	64647|Actinomucor_elegans	0.0024	0	0.1716	2	1	0.1716
MN	D6300-2-3	ERR4097242	48692|Taphrina_pruni	0.0025	0	0.1666	1	1	0.1666
MN	D6300-2-3	ERR4097242	1450759|Taphrina_flavorubra_JCM_22207	0.0025	0	0.1666	1	1	0.1666
MN	D6300-2-3	ERR4097242	71559|Taphrina_communis	0.0025	0	0.1666	1	1	0.1666
MN	D6300-2-3	ERR4097242	5012|Taphrina_wiesneri	0.0024	0	0.161	1	1	0.161
MN	D6300-2-3	ERR4097242	1072361|Ganoderma_sp_BRIUMSc	0.0055	0.0001	0.1598	1	1	0.1598
MN	D6300-2-3	ERR4097242	34458|Ganoderma_boninense	0.0068	0.0001	0.1563	1	1	0.1563
MN	D6300-2-3	ERR4097242	871575|Ogataea_parapolymorpha_DL-1	0.0069	0.0001	0.1548	1	1	0.1548
MN	D6300-2-3	ERR4097242	36909|Citeromyces_matritensis	0.0058	0.0001	0.1541	2	1	0.1541
MN	D6300-2-3	ERR4097242	36038|Barnettozyma_californica	0.0029	0	0.1538	2	1	0.1538
MN	D6300-2-3	ERR4097242	732165|Dichomitus_squalens_LYAD-421_SS1	0.0087	0.0001	0.1527	2	1	0.1527
MN	D6300-2-3	ERR4097242	1328758|Lentinus_tigrinus_ALCF2SS1-7	0.0075	0.0001	0.1504	2	1	0.1504
MN	D6300-2-3	ERR4097242	1365824|Kalmanozyma_brasiliensis_GHG001	0.0021	0	0.1493	1	1	0.1493
MN	D6300-2-3	ERR4097242	77044|Rosellinia_necatrix	0.0021	0	0.1488	2	1	0.1488
MN	D6300-2-3	ERR4097242	100951|Naganishia_albida	0.0042	0.0001	0.1485	1	1	0.1485
MN	D6300-2-3	ERR4097242	71784|Naematelia_encephala	0.0016	0	0.1475	2	1	0.1475
MN	D6300-2-3	ERR4097242	1226780|Grammothele_lineata	0.0082	0.0001	0.1448	2	1	0.1448
MN	D6300-2-3	ERR4097242	35570|Stomoxys_calcitrans	0.0018	0	0.1416	2	1	0.1416
MN	D6300-2-3	ERR4097242	90984|Steinernema_monticolum	0.0019	0	0.1379	1	1	0.1379
MN	D6300-2-3	ERR4097242	104414|Solicoccozyma_terricola	0.0012	0	0.1336	1	1	0.1336
MN	D6300-2-3	ERR4097242	6326|Bursaphelenchus_xylophilus	0.0032	0.0001	0.131	1	1	0.131
MN	D6300-2-3	ERR4097242	1314674|Cylindrobasidium_torrendii_FP15055_ss-10	0.0019	0	0.127	1	1	0.127
MN	D6300-2-3	ERR4097242	985895|Leptosphaeria_maculans_JN3	0.0016	0	0.1257	2	1	0.1257
MN	D6300-2-3	ERR4097242	69788|Penicillium_sclerotiorum	0.0017	0	0.1226	2	1	0.1226
MN	D6300-2-3	ERR4097242	1279114|Candida_bracarensis_CBS_10154	0.0073	0.0001	0.1146	1	1	0.1146
MN	D6300-2-3	ERR4097242	156630|Alternaria_arborescens	0.0057	0.0001	0.1105	1	1	0.1105
MN	D6300-2-3	ERR4097242	187734|Alternaria	0.0065	0.0001	0.1105	1	1	0.1105
MN	D6300-2-3	ERR4097242	119953|Alternaria_atra	0.0058	0.0001	0.1105	1	1	0.1105
MN	D6300-2-3	ERR4097242	167740|Alternaria_gaisen	0.0065	0.0001	0.1105	1	1	0.1105
MN	D6300-2-3	ERR4097242	29911|Alternaria_brassicae	0.0064	0.0001	0.1081	1	1	0.1081
MN	D6300-2-3	ERR4097242	33194|Bipolaris	0.0062	0.0001	0.1057	1	1	0.1057
MN	D6300-2-3	ERR4097242	229219|Blastomyces	0.0007	0	0.1044	1	1	0.1044
MN	D6300-2-3	ERR4097242	27323|Metschnikowia_hawaiiensis	0.0067	0.0001	0.1041	1	1	0.1041
MN	D6300-2-3	ERR4097242	301368|Metschnikowia_mauinuiana	0.0067	0.0001	0.1041	1	1	0.1041
MN	D6300-2-3	ERR4097242	1450539|Aspergillus_saccharolyticus_JOP_1030-1	0.0012	0	0.1033	2	1	0.1033
MN	D6300-2-3	ERR4097242	2021124|Botryosphaeria_kuwatsukai	0.0014	0	0.1031	2	1	0.1031
MN	D6300-2-3	ERR4097242	610380|Harpegnathos_saltator	0.0013	0	0.1027	2	1	0.1027
MN	D6300-2-3	ERR4097242	391826|Candida_corydali	0.0068	0.0001	0.1012	1	1	0.1012
MN	D6300-2-3	ERR4097242	2163413|Metschnikowia_aff_pulcherrima	0.0066	0.0001	0.1012	1	1	0.1012
MN	D6300-2-3	ERR4097242	61472|Timema_bartmani	0.0011	0	0.101	1	1	0.101
MN	D6300-2-3	ERR4097242	1382522|Kuraishia_capsulata_CBS_1993	0.0022	0	0.1005	1	1	0.1005
MN	D6300-2-3	ERR4097242	4999|Kockovaella_imperatae	0.0045	0.0001	0.0994	1	1	0.0994
MN	D6300-2-3	ERR4097242	559882|Trichophyton_equinum_CBS_12797	0.0008	0	0.0981	1	1	0.0981
MN	D6300-2-3	ERR4097242	1215338|Trichophyton_interdigitale_MR816	0.0007	0	0.0981	1	1	0.0981
MN	D6300-2-3	ERR4097242	647933|Trichophyton_tonsurans_CBS_112818	0.0007	0	0.0981	1	1	0.0981
MN	D6300-2-3	ERR4097242	523103|Trichophyton_mentagrophytes	0.0007	0	0.0981	1	1	0.0981
MN	D6300-2-3	ERR4097242	1231522|Candida_duobushaemulonis	0.0063	0.0001	0.0978	1	1	0.0978
MN	D6300-2-3	ERR4097242	45357|Candida_haemulonis	0.0063	0.0001	0.0978	1	1	0.0978
MN	D6300-2-3	ERR4097242	1290454|Mucor_irregularis_B50	0.0012	0	0.0974	1	1	0.0974
MN	D6300-2-3	ERR4097242	215250|Acaromyces_ingoldii	0.0014	0	0.0971	1	1	0.0971
MN	D6300-2-3	ERR4097242	2078593|Colletotrichum_shisoi	0.0027	0	0.0971	1	1	0.0971
MN	D6300-2-3	ERR4097242	374178|Meyerozyma_carpophila	0.0095	0.0001	0.097	1	1	0.097
MN	D6300-2-3	ERR4097242	2094518|Hanseniaspora_gamundiae	0.0041	0.0001	0.0952	1	1	0.0952
MN	D6300-2-3	ERR4097242	129132|Cutaneotrichosporon_dermatis	0.0008	0	0.0949	1	1	0.0949
MN	D6300-2-3	ERR4097242	45506|Yamadazyma_nakazawae	0.0121	0.0002	0.0949	1	1	0.0949
MN	D6300-2-3	ERR4097242	1263082|Lichtheimia_corymbifera_JMRCFSU9682	0.0013	0	0.0948	1	1	0.0948
MN	D6300-2-3	ERR4097242	28549|Priceomyces_carsonii	0.0093	0.0001	0.0942	1	1	0.0942
MN	D6300-2-3	ERR4097242	1701548|Spathaspora_boniae	0.002	0	0.0933	1	1	0.0933
MN	D6300-2-3	ERR4097242	231269|Fusarium_coffeatum	0.0013	0	0.0932	1	1	0.0932
MN	D6300-2-3	ERR4097242	743788|Fomitopsis_pinicola_FP-58527_SS1	0.0042	0.0001	0.0928	1	1	0.0928
MN	D6300-2-3	ERR4097242	670580|Postia_placenta_MAD-698-R-SB12	0.0044	0.0001	0.0928	1	1	0.0928
MN	D6300-2-3	ERR4097242	1130832|Rhodotorula_toruloides_NP11	0.0011	0	0.0923	1	1	0.0923
MN	D6300-2-3	ERR4097242	52249|Saturnispora_silvae	0.0021	0	0.092	1	1	0.092
MN	D6300-2-3	ERR4097242	2512241|Xylaria_flabelliformis	0.0011	0	0.0908	1	1	0.0908
MN	D6300-2-3	ERR4097242	688394|Lichtheimia_ramosa	0.0013	0	0.0888	1	1	0.0888
MN	D6300-2-3	ERR4097242	1660239|Fonticula-like_sp_SCN_57-25	0.0012	0	0.0884	1	1	0.0884
MN	D6300-2-3	ERR4097242	5414|Erythrobasidium_hasegawianum	0.001	0	0.0884	1	1	0.0884
MN	D6300-2-3	ERR4097242	117179|Tilletia_walkeri	0.0007	0	0.0882	1	1	0.0882
MN	D6300-2-3	ERR4097242	181527|Pluteus_cervinus	0.0012	0	0.0868	1	1	0.0868
MN	D6300-2-3	ERR4097242	5778|Vermamoeba_vermiformis	0.001	0	0.0858	1	1	0.0858
MN	D6300-2-3	ERR4097242	36056|Boletus_edulis	0.0049	0.0001	0.0852	1	1	0.0852
MN	D6300-2-3	ERR4097242	1300067|Flammulina_velutipes_KACC42780	0.0049	0.0001	0.0852	1	1	0.0852
MN	D6300-2-3	ERR4097242	1522189|Ceraceosorus_guamensis	0.0048	0.0001	0.0852	1	1	0.0852
MN	D6300-2-3	ERR4097242	2175973|Boletus_sp_MG55	0.0049	0.0001	0.0852	1	1	0.0852
MN	D6300-2-3	ERR4097242	3032|Hanusia_phi	0.0023	0	0.0845	1	1	0.0845
MN	D6300-2-3	ERR4097242	858893|Exophiala_dermatitidis_NIH-UT8656	0.001	0	0.0837	1	1	0.0837
MN	D6300-2-3	ERR4097242	54673|Botryotinia_convoluta	0.0007	0	0.0819	1	1	0.0819
MN	D6300-2-3	ERR4097242	1580861|Huntiella_moniliformis	0.0008	0	0.0819	1	1	0.0819
MN	D6300-2-3	ERR4097242	278940|Botrytis_galanthina	0.0008	0	0.0819	1	1	0.0819
MN	D6300-2-3	ERR4097242	278944|Botryotinia_narcissicola	0.0009	0	0.0819	1	1	0.0819
MN	D6300-2-3	ERR4097242	1043002|Aureobasidium_pullulans_EXF-150	0.0009	0	0.0806	1	1	0.0806
MN	D6300-2-3	ERR4097242	933084|Jaapia_argillacea_MUCL_33604	0.0007	0	0.0776	1	1	0.0776
MN	D6300-2-3	ERR4097242	40382|Aspergillus_ustus	0.0007	0	0.0763	1	1	0.0763
MN	D6300-2-3	ERR4097242	1771980|Aureobasidium_sp_P6	0.0009	0	0.0763	1	1	0.0763
MN	D6300-2-3	ERR4097242	1974180|Talaromyces_adpressus	0.0009	0	0.0763	1	1	0.0763
MN	D6300-2-3	ERR4097242	198730|Talaromyces_verruculosus	0.0009	0	0.0763	1	1	0.0763
MN	D6300-2-3	ERR4097242	78156|Pseudogymnoascus	0.002	0	0.0732	1	1	0.0732
MN	D6300-2-3	ERR4097242	994086|Hydnomerulius_pinastri_MD-312	0.0009	0	0.0653	1	1	0.0653
MN	D6300-2-3	ERR4097242	90268|Apophysomyces	0.0009	0	0.0644	1	1	0.0644
MN	D6300-2-3	ERR4097242	1274790|Apophysomyces_trapeziformis_B9324	0.0009	0	0.0629	1	1	0.0629
MN	D6300-2-3	ERR4097242	147828|Opisthorchis_felineus	0.001	0	0.0617	1	1	0.0617
MN	D6300-2-3	ERR4097242	717944|Trametes_versicolor_FP-101664_SS1	0.0034	0.0001	0.0609	1	1	0.0609
MN	D6300-2-3	ERR4097242	1077348|Ganoderma_sinense_ZZ0214-1	0.0017	0	0.0581	1	1	0.0581
MN	D6300-2-3	ERR4097242	573508|Aspergillus_cristatus	0.0008	0	0.0579	1	1	0.0579
MN	D6300-2-3	ERR4097242	1325735|Fusarium_sp_AF-4	0.0008	0	0.0579	1	1	0.0579
MN	D6300-2-3	ERR4097242	97359|Auriculariopsis_ampla	0.0006	0	0.0573	1	1	0.0573
MN	D6300-2-3	ERR4097242	68775|Crucibulum_laeve	0.0016	0	0.0568	1	1	0.0568
MN	D6300-2-3	ERR4097242	1072389|Marssonina_brunnea_f_sp_multigermtubi_MB_m1	0.0005	0	0.0527	1	1	0.0527
MN	D6300-2-3	ERR4097242	5079|Penicillium_janthinellum	0.0006	0	0.0472	1	1	0.0472
MN	D6300-2-3	ERR4097242	166050|Zygosaccharomyces_kombuchaensis	0.0011	0	0.0471	1	1	0.0471
MN	D6300-2-3	ERR4097242	2249418|Chaetothyriales_sp_CBS_134916	0.0006	0	0.0463	1	1	0.0463
MN	D6300-3-1	ERR4097244	559292|Saccharomyces_cerevisiae_S288C	8.7108	0.1448	27825.3	48515	182	733.524
MN	D6300-3-1	ERR4097244	214684|Cryptococcus_neoformans_var_neoformans_JEC21	2.1815	0.0363	7826.49	19551	170	216.523
MN	D6300-3-1	ERR4097244	1334442|Cryptococcus_gattii_VGII_2001-935-1	0.5981	0.0099	2110.5	10861	167	70.7048
MN	D6300-3-1	ERR4097244	1296111|Cryptococcus_gattii_CA1873	0.5912	0.0098	2109.44	10927	168	79.7026
MN	D6300-3-1	ERR4097244	2011032|Cryptococcus_cf_gattii	0.5653	0.0094	2055.73	11056	167	72.8349
MN	D6300-3-1	ERR4097244	1296105|Cryptococcus_gattii_VGIV_IND107	0.565	0.0094	1918.61	10636	164	69.5116
MN	D6300-3-1	ERR4097244	367775|Cryptococcus_gattii_WM276	0.5661	0.0094	1896.74	10034	165	79.5526
MN	D6300-3-1	ERR4097244	27291|Saccharomyces_paradoxus	0.5336	0.0089	1519.21	3338	184	104.405
MN	D6300-3-1	ERR4097244	1080349|Saccharomyces_eubayanus	0.4698	0.0078	575.944	953	75	456
MN	D6300-3-1	ERR4097244	1987369|Saccharomyces_jurei	0.1619	0.0027	238.396	698	126	30.651
MN	D6300-3-1	ERR4097244	114524|Saccharomyces_kudriavzevii	0.121	0.002	232.324	553	105	25.7187
MN	D6300-3-1	ERR4097244	1160507|Saccharomyces_arboricola_H-6	0.1369	0.0023	220.008	565	100	41.1729
MN	D6300-3-1	ERR4097244	226126|Saccharomyces_mikatae_IFO_1815	0.1311	0.0022	195.54	553	103	22
MN	D6300-3-1	ERR4097244	230603|Saccharomyces_uvarum	0.1338	0.0022	174.774	495	80	43
MN	D6300-3-1	ERR4097244	3111|Prototheca_wickerhamii	3.7919	0.063	114	114	1	114
MN	D6300-3-1	ERR4097244	1884637|Cryptococcus	0.7593	0.0126	81.2186	367	12	19.6221
MN	D6300-3-1	ERR4097244	1071382|Kazachstania_africana_CBS_2517	0.5798	0.0096	80.3363	127	6	73.7298
MN	D6300-3-1	ERR4097244	1926583|Hanseniaspora_jakobsenii	2.675	0.0445	72.0548	265	1	72.0548
MN	D6300-3-1	ERR4097244	2489100|Prasinococcaceae_sp_CCMP_1430	2.0425	0.034	72	73	1	72
MN	D6300-3-1	ERR4097244	43982|Ambrosiozyma_monospora	1.3542	0.0225	63.4734	80	3	30.2031
MN	D6300-3-1	ERR4097244	5478|Candida_glabrata	0.3602	0.006	61.3532	89	5	56
MN	D6300-3-1	ERR4097244	572238|Hanseniaspora_singularis	0.4803	0.008	54.1006	225	4	52.2536
MN	D6300-3-1	ERR4097244	211099|Hanseniaspora_clermontiae	0.4559	0.0076	50.8975	219	4	49.2522
MN	D6300-3-1	ERR4097244	1411642|Pyramimonas_obovata	1.5623	0.026	50.0136	55	1	50.0136
MN	D6300-3-1	ERR4097244	3055|Chlamydomonas_reinhardtii	1.5347	0.0255	39	39	1	39
MN	D6300-3-1	ERR4097244	432099|Kazachstania_yakushimaensis	0.3702	0.0062	33.0406	35	3	32
MN	D6300-3-1	ERR4097244	1279113|Nakaseomyces_delphensis_CBS_2170	0.5807	0.0097	27.9304	68	2	15.8126
MN	D6300-3-1	ERR4097244	1890683|Saitozyma_podzolica	0.0768	0.0013	27.796	38	6	19
MN	D6300-3-1	ERR4097244	1279115|Candida_nivariensis_CBS_9983	0.1914	0.0032	27.4276	56	5	16.584
MN	D6300-3-1	ERR4097244	1295533|Cryptococcus_amylolentus_CBS_6039	0.068	0.0011	26.2324	79	14	12.1698
MN	D6300-3-1	ERR4097244	7200|Lutzomyia_longipalpis	2.1444	0.0357	25	25	1	25
MN	D6300-3-1	ERR4097244	332229|Hanseniaspora_pseudoguilliermondii	0.2915	0.0048	23.3532	119	3	22.4394
MN	D6300-3-1	ERR4097244	58634|Saturnispora_saitoi	0.838	0.0139	22.4754	34	2	20.7101
MN	D6300-3-1	ERR4097244	246006|Suhomyces_emberorum	0.2176	0.0036	21.199	70	5	8.5506
MN	D6300-3-1	ERR4097244	1295528|Cryptococcus_wingfieldii_CBS_7118	0.0541	0.0009	19.452	78	17	9.2335
MN	D6300-3-1	ERR4097244	43968|Aciculoconidium_aculeatum	0.591	0.0098	18.9357	42	2	12.1583
MN	D6300-3-1	ERR4097244	489715|Ambrosiozyma_kashinagicola	1.4881	0.0247	17.7269	30	1	17.7269
MN	D6300-3-1	ERR4097244	907738|Cyberlindnera_suaveolens	0.1417	0.0024	16.0595	25	4	11.0279
MN	D6300-3-1	ERR4097244	1354741|Papiliotrema_laurentii_RY1	0.1502	0.0025	15.8484	26	5	7.2692
MN	D6300-3-1	ERR4097244	2028339|Spathaspora_sp_JA1	1.0221	0.017	15	15	1	15
MN	D6300-3-1	ERR4097244	45510|Yamadazyma_philogaea	0.1744	0.0029	14.5833	41	3	8.3778
MN	D6300-3-1	ERR4097244	488016|Kazachstania_kunashirensis	0.0999	0.0017	12.4052	26	4	10.17
MN	D6300-3-1	ERR4097244	1296120|Kwoniella_heveanensis_BCC8398	0.1323	0.0022	11.7702	24	4	5.5336
MN	D6300-3-1	ERR4097244	590646|Yamadazyma_tenuis_ATCC_10573	0.1052	0.0018	11.6587	20	2	6
MN	D6300-3-1	ERR4097244	5486|Candida_viswanathii	0.1138	0.0019	11.3294	45	3	8.904
MN	D6300-3-1	ERR4097244	1734106|Kwoniella_shandongensis	0.0645	0.0011	11.3163	50	7	5.3026
MN	D6300-3-1	ERR4097244	45561|Teunomyces_kruisii	0.0739	0.0012	10.8043	45	5	4.2174
MN	D6300-3-1	ERR4097244	50263|Ogataea_kodamae	0.126	0.0021	10.6829	19	3	5.5056
MN	D6300-3-1	ERR4097244	71246|Kazachstania_viticola	0.2564	0.0043	10.3306	40	4	6.8617
MN	D6300-3-1	ERR4097244	169507|Komagataella_pseudopastoris	0.8494	0.0141	10.0346	13	1	10.0346
MN	D6300-3-1	ERR4097244	905079|Guillardia_theta_CCMP2712	0.3541	0.0059	10	10	1	10
MN	D6300-3-1	ERR4097244	1789683|Kazachstania_saulgeensis	0.1457	0.0024	9.8997	23	4	6.5606
MN	D6300-3-1	ERR4097244	1089532|Kazachstania_solicola	0.057	0.0009	9.2471	26	6	5.9677
MN	D6300-3-1	ERR4097244	104416|Filobasidium_wieringae	0.1433	0.0024	9	9	2	7
MN	D6300-3-1	ERR4097244	907340|Cyberlindnera_saturnus	0.0704	0.0012	8.9954	16	4	6.9721
MN	D6300-3-1	ERR4097244	392264|Teunomyces_gatunensis	0.0616	0.001	8.7227	14	4	6.1301
MN	D6300-3-1	ERR4097244	1196395|Peterozyma_toletana	0.3102	0.0052	8.5056	9	2	6
MN	D6300-3-1	ERR4097244	1064592|Naumovozyma_castellii_CBS_4309	0.1851	0.0031	8.3332	20	4	4.4453
MN	D6300-3-1	ERR4097244	1314782|Neolentinus_lepideus_HHB14362_ss-1	0.133	0.0022	8.1582	11	2	8.0212
MN	D6300-3-1	ERR4097244	1006466|Kazachstania_bromeliacearum	0.1348	0.0022	8.1442	18	6	3
MN	D6300-3-1	ERR4097244	35722|Parasitella_parasitica	0.237	0.0039	8.0056	10	1	8.0056
MN	D6300-3-1	ERR4097244	1555241|Caulochytrium_protostelioides	0.1423	0.0024	8	8	1	8
MN	D6300-3-1	ERR4097244	4955|Lachancea_fermentati	0.0631	0.001	7.8796	45	4	3.3878
MN	D6300-3-1	ERR4097244	1003335|Kluyveromyces_marxianus_DMKU3-1042	0.3705	0.0062	7.8005	28	1	7.8005
MN	D6300-3-1	ERR4097244	77849|Candida_restingae	0.1076	0.0018	7.7219	42	2	5.4296
MN	D6300-3-1	ERR4097244	935788|Kazachstania_intestinalis	0.0623	0.001	7.4471	9	3	5
MN	D6300-3-1	ERR4097244	200334|Torulaspora_maleeae	0.0863	0.0014	7.2249	51	2	3.6834
MN	D6300-3-1	ERR4097244	52247|Candida_inconspicua	0.3721	0.0062	7.1539	11	1	7.1539
MN	D6300-3-1	ERR4097244	148098|Debaryomyces_prosopidis	0.2725	0.0045	7.1503	15	2	4.1503
MN	D6300-3-1	ERR4097244	1337058|Barnettozyma_salicaria	0.19	0.0032	7	7	2	5
MN	D6300-3-1	ERR4097244	122233|Chaetoceros_debilis	0.3556	0.0059	7	17	1	7
MN	D6300-3-1	ERR4097244	273372|Candida_metapsilosis	0.2673	0.0044	7	7	1	7
MN	D6300-3-1	ERR4097244	1639000|Cryptococcus_sp_JCM_24511	0.0466	0.0008	6.9243	12	5	4
MN	D6300-3-1	ERR4097244	1429780|Eremothecium_coryli_CBS_5749	0.1771	0.0029	6.8956	20	2	6.7194
MN	D6300-3-1	ERR4097244	268492|Teunomyces_cretensis	0.099	0.0016	6.798	37	2	5.5439
MN	D6300-3-1	ERR4097244	1004253|Cyberlindnera_mrakii	0.0578	0.001	6.5933	10	2	6
MN	D6300-3-1	ERR4097244	36024|Ogataea_henricii	0.3263	0.0054	6.5907	10	1	6.5907
MN	D6300-3-1	ERR4097244	54552|Pichia_occidentalis	0.3011	0.005	6.4944	8	1	6.4944
MN	D6300-3-1	ERR4097244	82513|Apiotrichum_brassicae	0.0479	0.0008	6.3177	14	2	6.0025
MN	D6300-3-1	ERR4097244	51656|Kluyveromyces_dobzhanskii	0.1265	0.0021	6.3105	51	2	5.3285
MN	D6300-3-1	ERR4097244	6106|Actinia_equina	0.07	0.0012	6	9	1	6
MN	D6300-3-1	ERR4097244	49332|Groenewaldozyma_salmanticensis	0.1287	0.0021	6	6	1	6
MN	D6300-3-1	ERR4097244	1751990|Scheffersomyces_stambukii	0.2331	0.0039	5.8194	22	1	5.8194
MN	D6300-3-1	ERR4097244	436907|Vanderwaltozyma_polyspora_DSM_70294	0.0691	0.0011	5.7858	17	3	4.8367
MN	D6300-3-1	ERR4097244	147331|Suhomyces_pyralidae	0.065	0.0011	5.78	32	2	5.5188
MN	D6300-3-1	ERR4097244	35629|Torulaspora_pretoriensis	0.0547	0.0009	5.5515	54	2	4.5515
MN	D6300-3-1	ERR4097244	1071381|Tetrapisispora_phaffii_CBS_4417	0.3387	0.0056	5.4747	14	1	5.4747
MN	D6300-3-1	ERR4097244	45354|Candida_intermedia	0.2657	0.0044	5.465	11	1	5.465
MN	D6300-3-1	ERR4097244	2613904|Kluyveromyces_sp_TMB-2019a	0.064	0.0011	5.2561	35	3	2.9301
MN	D6300-3-1	ERR4097244	46582|Clavispora_fructus	0.0902	0.0015	5.1388	7	2	4.6558
MN	D6300-3-1	ERR4097244	157611|Bullera_alba	0.1267	0.0021	5.1365	9	3	3.081
MN	D6300-3-1	ERR4097244	1295532|Cryptococcus_depauperatus_CBS_7855	0.0328	0.0005	5.069	8	5	2
MN	D6300-3-1	ERR4097244	36023|Ogataea_glucozyma	0.2543	0.0042	5.0659	11	1	5.0659
MN	D6300-3-1	ERR4097244	45790|Wickerhamia_fluorescens	0.1936	0.0032	5.0251	24	1	5.0251
MN	D6300-3-1	ERR4097244	300277|Tetrapisispora_fleetii	0.0709	0.0012	4.9136	42	3	3.7644
MN	D6300-3-1	ERR4097244	89928|Phaeotremella_skinneri	0.0206	0.0003	4.2767	13	4	3.2682
MN	D6300-3-1	ERR4097244	36035|Saccharomycodes_ludwigii	0.0919	0.0015	4.2037	27	2	3.9122
MN	D6300-3-1	ERR4097244	82510|Trichosporon_faecale	0.0399	0.0007	4.1685	19	3	2.1426
MN	D6300-3-1	ERR4097244	101121|Thermomucor_indicae-seudaticae	0.1524	0.0025	4.0703	6	1	4.0703
MN	D6300-3-1	ERR4097244	4950|Torulaspora_delbrueckii	0.0413	0.0007	4.0282	9	2	2.7363
MN	D6300-3-1	ERR4097244	515487|Stephanopyxis_turris	0.12	0.002	4	11	1	4
MN	D6300-3-1	ERR4097244	1337057|Wickerhamomyces_alni	0.0574	0.001	4	4	1	4
MN	D6300-3-1	ERR4097244	1402413|Yarrowia_bubula	0.443	0.0074	4	4	1	4
MN	D6300-3-1	ERR4097244	75733|Wickerhamiella_cacticola	0.1377	0.0023	4	4	1	4
MN	D6300-3-1	ERR4097244	82524|Trichosporon_ovoides	0.0276	0.0005	3.9883	14	4	1.6985
MN	D6300-3-1	ERR4097244	96499|Barnettozyma_hawaiiensis	0.0552	0.0009	3.8984	13	3	3.3838
MN	D6300-3-1	ERR4097244	3067|Volvox_carteri	0.0957	0.0016	3.7996	7	1	3.7996
MN	D6300-3-1	ERR4097244	1667614|Cyberlindnera_xylosilytica	0.2235	0.0037	3.782	9	1	3.782
MN	D6300-3-1	ERR4097244	4974|Dioszegia_crocea	0.0423	0.0007	3.7345	9	3	2
MN	D6300-3-1	ERR4097244	53488|Torulaspora_franciscae	0.0621	0.001	3.7316	45	1	3.7316
MN	D6300-3-1	ERR4097244	1136883|Torulaspora_microellipsoides	0.0733	0.0012	3.5792	15	1	3.5792
MN	D6300-3-1	ERR4097244	382647|Kazachstania_siamensis	0.0722	0.0012	3.4929	13	4	2
MN	D6300-3-1	ERR4097244	1944661|Yamadazyma_laniorum	0.0582	0.001	3.4763	11	1	3.4763
MN	D6300-3-1	ERR4097244	74404|Kazachstania_martiniae	0.0283	0.0005	3.4428	7	6	1
MN	D6300-3-1	ERR4097244	578456|Tremella_mesenterica_DSM_1558	0.0163	0.0003	3.4117	5	3	3
MN	D6300-3-1	ERR4097244	279732|Tetrapisispora_namnaoensis	0.0437	0.0007	3.2264	28	3	1.6875
MN	D6300-3-1	ERR4097244	45504|Priceomyces_medius	0.0559	0.0009	3.2014	7	2	2
MN	D6300-3-1	ERR4097244	48255|Zygotorulaspora_florentina	0.0589	0.001	3.1467	32	2	2.992
MN	D6300-3-1	ERR4097244	4923|Ogataea_pini	0.0753	0.0013	3.1212	10	2	3.0304
MN	D6300-3-1	ERR4097244	91626|Mucor_ambiguus	0.0394	0.0007	3.0867	6	3	1.9944
MN	D6300-3-1	ERR4097244	56415|Candida_stellimalicola	0.123	0.002	3	3	1	3
MN	D6300-3-1	ERR4097244	1506548|Metschnikowia_drakensbergensis	0.0919	0.0015	3	3	1	3
MN	D6300-3-1	ERR4097244	2175966|Termitomyces_sp_MG145	0.0676	0.0011	3	3	1	3
MN	D6300-3-1	ERR4097244	644223|Komagataella_phaffii_GS115	0.1546	0.0026	2.9654	6	1	2.9654
MN	D6300-3-1	ERR4097244	904902|Ambrosiozyma_maleeae	0.0667	0.0011	2.9311	9	2	2.4886
MN	D6300-3-1	ERR4097244	1105092|Apiotrichum_gamsii	0.0375	0.0006	2.8901	7	2	2.5267
MN	D6300-3-1	ERR4097244	1461763|Zygosaccharomyces_sapae	0.0271	0.0005	2.8834	19	3	1.7377
MN	D6300-3-1	ERR4097244	322104|Scheffersomyces_stipitis_CBS_6054	0.1858	0.0031	2.8291	13	1	2.8291
MN	D6300-3-1	ERR4097244	1071380|Tetrapisispora_blattae_CBS_6284	0.0501	0.0008	2.7888	14	4	2.142
MN	D6300-3-1	ERR4097244	56409|Hanseniaspora_vineae	0.0875	0.0015	2.7733	13	2	2.1495
MN	D6300-3-1	ERR4097244	676789|Prasinoderma_singulare	0.0397	0.0007	2.7267	10	2	2.6003
MN	D6300-3-1	ERR4097244	169510|Ogataea_zsoltii	0.1188	0.002	2.6872	6	1	2.6872
MN	D6300-3-1	ERR4097244	82521|Apiotrichum_montevideense	0.0258	0.0004	2.6795	10	5	1.5128
MN	D6300-3-1	ERR4097244	655095|Kazachstania_taianensis	0.0735	0.0012	2.6588	10	2	2.4804
MN	D6300-3-1	ERR4097244	197672|Candida_hawaiiana	0.0355	0.0006	2.5873	8	3	1.678
MN	D6300-3-1	ERR4097244	82509|Trichosporon_coremiiforme	0.0452	0.0008	2.5133	21	3	1.2738
MN	D6300-3-1	ERR4097244	1314800|Rhizopogon_vinicolor_AM-OR11-026	0.029	0.0005	2.501	4	1	2.501
MN	D6300-3-1	ERR4097244	1337056|Peterozyma_xylosa	0.0971	0.0016	2.4943	3	1	2.4943
MN	D6300-3-1	ERR4097244	489716|Ambrosiozyma_pseudovanderkliftii	0.0901	0.0015	2.462	27	1	2.462
MN	D6300-3-1	ERR4097244	45502|Priceomyces_haplophilus	0.1304	0.0022	2.4538	4	1	2.4538
MN	D6300-3-1	ERR4097244	857566|Nadsonia_fulvescens_var_elongata_DSM_6958	0.0752	0.0013	2.3205	6	1	2.3205
MN	D6300-3-1	ERR4097244	284592|Debaryomyces_hansenii_CBS767	0.0316	0.0005	2.3127	4	3	1.5
MN	D6300-3-1	ERR4097244	27297|Debaryomyces_maramus	0.0384	0.0006	2.2794	6	3	1.32
MN	D6300-3-1	ERR4097244	931890|Eremothecium_cymbalariae_DBVPG#7215	0.0808	0.0013	2.2569	29	1	2.2569
MN	D6300-3-1	ERR4097244	45577|Candida_psychrophila	0.0793	0.0013	2.1696	5	2	1.7405
MN	D6300-3-1	ERR4097244	379508|Lodderomyces_elongisporus_NRRL_YB-4239	0.0282	0.0005	2.1687	18	2	1.7046
MN	D6300-3-1	ERR4097244	1390368|Takashimella_koratensis	0.0262	0.0004	2.112	3	2	2
MN	D6300-3-1	ERR4097244	27299|Debaryomyces_nepalensis	0.0294	0.0005	2.0826	4	3	1
MN	D6300-3-1	ERR4097244	3047|Dunaliella_tertiolecta	0.0325	0.0005	2.0492	9	2	1.131
MN	D6300-3-1	ERR4097244	121466|Kurtzmaniella_cleridarum	0.1016	0.0017	2.0388	3	1	2.0388
MN	D6300-3-1	ERR4097244	29917|Cladosporium_cladosporioides	0.0362	0.0006	2	2	1	2
MN	D6300-3-1	ERR4097244	309537|Chlamydomonas_sp_ICE_L	0.0659	0.0011	2	2	1	2
MN	D6300-3-1	ERR4097244	7668|Strongylocentrotus_purpuratus	0.0228	0.0004	2	6	1	2
MN	D6300-3-1	ERR4097244	933852|Serendipita_vermifera_MAFF_305830	0.0642	0.0011	2	2	1	2
MN	D6300-3-1	ERR4097244	433476|Lachancea_sp_CBS_6924	0.0566	0.0009	2	2	2	1
MN	D6300-3-1	ERR4097244	49329|Candida_montana	0.0862	0.0014	2	2	1	2
MN	D6300-3-1	ERR4097244	44092|Saccharomycopsis_malanga	0.0539	0.0009	2	2	1	2
MN	D6300-3-1	ERR4097244	578462|Allomyces_macrogynus_ATCC_38327	0.0389	0.0006	2	2	1	2
MN	D6300-3-1	ERR4097244	1150643|Metschnikowia_proteae	0.1783	0.003	2	3	1	2
MN	D6300-3-1	ERR4097244	1081104|Cordyceps_fumosorosea_ARSEF_2679	0.0923	0.0015	2	2	1	2
MN	D6300-3-1	ERR4097244	1332765|Glaciozyma_antarctica_PI12	0.0382	0.0006	2	2	1	2
MN	D6300-3-1	ERR4097244	1658174|Blastomyces_percursus	0.0321	0.0005	2	2	1	2
MN	D6300-3-1	ERR4097244	1635095|Albophoma_yamanashiensis	0.1424	0.0024	2	2	1	2
MN	D6300-3-1	ERR4097244	48579|Suillus_placidus	0.0212	0.0004	1.9947	4	1	1.9947
MN	D6300-3-1	ERR4097244	432100|Kazachstania_turicensis	0.0467	0.0008	1.9755	12	3	1.4448
MN	D6300-3-1	ERR4097244	64657|Tremella_fuciformis	0.03	0.0005	1.946	4	2	1.8212
MN	D6300-3-1	ERR4097244	1031333|Rhizomucor_miehei_CAU432	0.0354	0.0006	1.9297	4	1	1.9297
MN	D6300-3-1	ERR4097244	147334|Suhomyces_canberraensis	0.0787	0.0013	1.8592	3	1	1.8592
MN	D6300-3-1	ERR4097244	45587|Candida_schatavii	0.03	0.0005	1.855	5	2	1.3618
MN	D6300-3-1	ERR4097244	58632|Yueomyces_sinensis	0.0435	0.0007	1.8546	10	1	1.8546
MN	D6300-3-1	ERR4097244	391823|Candida_ascalaphidarum	0.0124	0.0002	1.8329	6	2	1.5869
MN	D6300-3-1	ERR4097244	1186058|Trichosporon_asahii_var_asahii_CBS_2479	0.0435	0.0007	1.8062	17	2	1.3397
MN	D6300-3-1	ERR4097244	324741|Saturnispora_mendoncae	0.0616	0.001	1.7476	7	1	1.7476
MN	D6300-3-1	ERR4097244	2576851|Metschnikowia_sp_DKL-2019a	0.0475	0.0008	1.7285	14	1	1.7285
MN	D6300-3-1	ERR4097244	82516|Apiotrichum_gracile	0.0137	0.0002	1.724	7	4	1
MN	D6300-3-1	ERR4097244	54551|Pichia_terricola	0.046	0.0008	1.6952	9	1	1.6952
MN	D6300-3-1	ERR4097244	1091232|Meyerozyma_caribbica_MG20W	0.109	0.0018	1.6119	9	1	1.6119
MN	D6300-3-1	ERR4097244	63592|Tetraselmis_chuii	0.0442	0.0007	1.606	5	1	1.606
MN	D6300-3-1	ERR4097244	42260|Zygotorulaspora_mrakii	0.0406	0.0007	1.5439	8	3	0.9361
MN	D6300-3-1	ERR4097244	71784|Naematelia_encephala	0.0109	0.0002	1.5403	3	2	1
MN	D6300-3-1	ERR4097244	53643|Starmera_amethionina	0.0251	0.0004	1.5112	2	2	1
MN	D6300-3-1	ERR4097244	1296122|Kwoniella_mangroviensis_CBS_8507	0.0097	0.0002	1.5105	7	4	0.6481
MN	D6300-3-1	ERR4097244	930992|Suillus_luteus_UH-Slu-Lm8-n1	0.0143	0.0002	1.4831	3	1	1.4831
MN	D6300-3-1	ERR4097244	45511|Yamadazyma_scolyti	0.1141	0.0019	1.4815	8	1	1.4815
MN	D6300-3-1	ERR4097244	27315|Dipodascus_albidus	0.0255	0.0004	1.4601	4	2	1.1391
MN	D6300-3-1	ERR4097244	1279114|Candida_bracarensis_CBS_10154	0.0379	0.0006	1.4575	3	2	1
MN	D6300-3-1	ERR4097244	105984|Apiotrichum_porosum	0.0164	0.0003	1.4351	6	4	1
MN	D6300-3-1	ERR4097244	1071383|Kazachstania_naganishii_CBS_8797	0.0178	0.0003	1.4068	3	3	1
MN	D6300-3-1	ERR4097244	211102|Takashimella_tepidaria	0.0197	0.0003	1.3603	3	2	1
MN	D6300-3-1	ERR4097244	130808|Candida_tammaniensis	0.0563	0.0009	1.3437	3	1	1.3437
MN	D6300-3-1	ERR4097244	82520|Apiotrichum_laibachii	0.0147	0.0002	1.2814	7	3	0.5
MN	D6300-3-1	ERR4097244	82522|Cutaneotrichosporon_mucoides	0.0401	0.0007	1.2755	3	2	1.1754
MN	D6300-3-1	ERR4097244	983966|Cyberlindnera_jadinii_NRRL_Y-1542	0.0322	0.0005	1.1966	11	1	1.1966
MN	D6300-3-1	ERR4097244	4999|Kockovaella_imperatae	0.0144	0.0002	1.1704	2	2	1
MN	D6300-3-1	ERR4097244	225041|Chlamydomonas_chlamydogama	0.0248	0.0004	1.1669	3	1	1.1669
MN	D6300-3-1	ERR4097244	5417|Vanrija_humicola	0.0106	0.0002	1.1478	3	1	1.1478
MN	D6300-3-1	ERR4097244	104414|Solicoccozyma_terricola	0.0085	0.0001	1.1326	3	2	1
MN	D6300-3-1	ERR4097244	73520|Metschnikowia_hibisci	0.0718	0.0012	1.129	6	1	1.129
MN	D6300-3-1	ERR4097244	53647|Wickerhamomyces_bovis	0.0177	0.0003	1.0966	2	2	1
MN	D6300-3-1	ERR4097244	195967|Crustomastix_stigmatica	0.0289	0.0005	1.0942	4	1	1.0942
MN	D6300-3-1	ERR4097244	1296100|Kwoniella_bestiolae_CBS_10118	0.0805	0.0013	1.0881	3	2	0.9404
MN	D6300-3-1	ERR4097244	1807683|Metschnikowia_sp_00-1541	0.0677	0.0011	1.0739	5	1	1.0739
MN	D6300-3-1	ERR4097244	197674|Metschnikowia_santaceciliae	0.0703	0.0012	1.0739	5	1	1.0739
MN	D6300-3-1	ERR4097244	27294|Kazachstania_unispora	0.0167	0.0003	1.0714	6	6	0.3211
MN	D6300-3-1	ERR4097244	1266660|Lachancea_dasiensis_CBS_10888	0.0381	0.0006	1.065	9	1	1.065
MN	D6300-3-1	ERR4097244	331638|Hanseniaspora_occidentalis_var_citrica	0.031	0.0005	1.048	5	2	0.9097
MN	D6300-3-1	ERR4097244	1774708|Spathaspora_girioi	0.067	0.0011	1.0351	5	1	1.0351
MN	D6300-3-1	ERR4097244	1807688|Metschnikowia_sp_13-1061	0.0317	0.0005	1.0164	5	2	0.9211
MN	D6300-3-1	ERR4097244	55194|Malassezia_furfur	0.0122	0.0002	1	1	1	1
MN	D6300-3-1	ERR4097244	984487|Suhomyces_tanzawaensis_NRRL_Y-17324	0.0178	0.0003	1	1	1	1
MN	D6300-3-1	ERR4097244	58635|Saturnispora_zaruensis	0.0934	0.0016	1	1	1	1
MN	D6300-3-1	ERR4097244	55514|Lactarius_deliciosus	0.0167	0.0003	1	1	1	1
MN	D6300-3-1	ERR4097244	756769|Saturnispora_serradocipensis	0.0261	0.0004	1	3	1	1
MN	D6300-3-1	ERR4097244	763406|Pichia_membranifaciens_NRRL_Y-2026	0.0419	0.0007	1	2	1	1
MN	D6300-3-1	ERR4097244	97331|Arthrobotrys_flagrans	0.0183	0.0003	1	1	1	1
MN	D6300-3-1	ERR4097244	767744|Tortispora_caseinolytica_NRRL_Y-17796	0.0486	0.0008	1	1	1	1
MN	D6300-3-1	ERR4097244	937743|Hymenopellis_radicata	0.037	0.0006	1	1	1	1
MN	D6300-3-1	ERR4097244	948313|Malassezia_cuniculi	0.0146	0.0002	1	1	1	1
MN	D6300-3-1	ERR4097244	1882900|Protomyces_sp_C29	0.0677	0.0011	1	1	1	1
MN	D6300-3-1	ERR4097244	230004|Alternaria_consortialis	0.0526	0.0009	1	1	1	1
MN	D6300-3-1	ERR4097244	4920|Millerozyma_farinosa	0.0314	0.0005	1	5	1	1
MN	D6300-3-1	ERR4097244	4909|Pichia_kudriavzevii	0.0367	0.0006	1	1	1	1
MN	D6300-3-1	ERR4097244	312227|Candida_hispaniensis	0.0222	0.0004	1	1	1	1
MN	D6300-3-1	ERR4097244	460523|Ogataea_polymorpha	0.0484	0.0008	1	1	1	1
MN	D6300-3-1	ERR4097244	5379|Suillus	0.0357	0.0006	1	1	1	1
MN	D6300-3-1	ERR4097244	44070|Botryozyma_nematodophila	0.0912	0.0015	1	1	1	1
MN	D6300-3-1	ERR4097244	27311|Cephaloascus_fragrans	0.0187	0.0003	1	1	1	1
MN	D6300-3-1	ERR4097244	1340429|Rhizopus_microsporus_ATCC_52813	0.1019	0.0017	1	1	1	1
MN	D6300-3-1	ERR4097244	135833|Metschnikowia_drosophilae	0.0319	0.0005	1	1	1	1
MN	D6300-3-1	ERR4097244	130807|Danielozyma_ontarioensis	0.0236	0.0004	1	1	1	1
MN	D6300-3-1	ERR4097244	1274793|Rhizopus_stolonifer_B9770	0.1174	0.002	1	1	1	1
MN	D6300-3-1	ERR4097244	284811|Eremothecium_gossypii_ATCC_10895	0.0359	0.0006	0.9956	15	1	0.9956
MN	D6300-3-1	ERR4097244	28985|Kluyveromyces_lactis	0.035	0.0006	0.9894	3	2	0.5
MN	D6300-3-1	ERR4097244	13368|Brettanomyces_custersianus	0.0541	0.0009	0.9832	2	1	0.9832
MN	D6300-3-1	ERR4097244	27293|Kazachstania_servazzii	0.0186	0.0003	0.9704	8	3	0.7217
MN	D6300-3-1	ERR4097244	1156966|Ogataea_methanolica	0.0325	0.0005	0.9654	4	2	0.7969
MN	D6300-3-1	ERR4097244	42258|Zygosaccharomyces_mellis	0.0301	0.0005	0.9633	5	3	0.4634
MN	D6300-3-1	ERR4097244	51927|Candida_succiphila	0.0417	0.0007	0.9612	2	1	0.9612
MN	D6300-3-1	ERR4097244	36907|Kazachstania_telluris	0.056	0.0009	0.941	5	2	0.7263
MN	D6300-3-1	ERR4097244	487108|Candida_heveicola	0.0529	0.0009	0.9331	4	1	0.9331
MN	D6300-3-1	ERR4097244	1089533|Kazachstania_spencerorum	0.052	0.0009	0.9277	4	1	0.9277
MN	D6300-3-1	ERR4097244	1538186|Nakazawaea_wickerhamii	0.0331	0.0006	0.9217	5	1	0.9217
MN	D6300-3-1	ERR4097244	4973|Dioszegia_aurantiaca	0.0083	0.0001	0.87	6	3	0.6125
MN	D6300-3-1	ERR4097244	689838|Hanseniaspora_thailandica	0.0122	0.0002	0.8647	6	2	0.5181
MN	D6300-3-1	ERR4097244	4953|Zygosaccharomyces	0.1084	0.0018	0.8487	4	1	0.8487
MN	D6300-3-1	ERR4097244	181175|Prillingera_fragicola	0.0146	0.0002	0.8462	8	3	0.4044
MN	D6300-3-1	ERR4097244	113606|Tetrapisispora_iriomotensis	0.0206	0.0003	0.8249	4	3	0.3911
MN	D6300-3-1	ERR4097244	5554|Cutaneotrichosporon_cutaneum	0.005	0.0001	0.8066	2	2	0.4733
MN	D6300-3-1	ERR4097244	33165|Kluyveromyces_aestuarii	0.0422	0.0007	0.7775	3	2	0.4414
MN	D6300-3-1	ERR4097244	115786|Candida_orba	0.0181	0.0003	0.7617	6	2	0.5407
MN	D6300-3-1	ERR4097244	29833|Hanseniaspora_uvarum	0.0262	0.0004	0.7559	8	1	0.7559
MN	D6300-3-1	ERR4097244	1314785|Laetiporus_sulphureus_93-53	0.0164	0.0003	0.7521	8	2	0.4142
MN	D6300-3-1	ERR4097244	984486|Babjeviella_inositovora_NRRL_Y-12698	0.1591	0.0026	0.7473	2	1	0.7473
MN	D6300-3-1	ERR4097244	1296121|Kwoniella_dejecticola_CBS_10117	0.0056	0.0001	0.7396	6	2	0.395
MN	D6300-3-1	ERR4097244	36016|Cyberlindnera_americana	0.0298	0.0005	0.7347	4	1	0.7347
MN	D6300-3-1	ERR4097244	1838142|Cutaneotrichosporon	0.0321	0.0005	0.6933	6	2	0.3521
MN	D6300-3-1	ERR4097244	150224|Metschnikowia_orientalis	0.0399	0.0007	0.6906	3	1	0.6906
MN	D6300-3-1	ERR4097244	35525|Daphnia_magna	0.0094	0.0002	0.6769	6	1	0.6769
MN	D6300-3-1	ERR4097244	271218|Kazachstania_aerobia	0.013	0.0002	0.6632	6	2	0.5577
MN	D6300-3-1	ERR4097244	211097|Hanseniaspora_meyeri	0.0074	0.0001	0.6382	6	2	0.3267
MN	D6300-3-1	ERR4097244	456365|Blastobotrys_serpentis	0.023	0.0004	0.6339	7	1	0.6339
MN	D6300-3-1	ERR4097244	1034604|Chlamydomonas_leiostraca	0.0151	0.0003	0.6226	2	1	0.6226
MN	D6300-3-1	ERR4097244	37662|Brettanomyces_anomalus	0.0259	0.0004	0.6182	4	1	0.6182
MN	D6300-3-1	ERR4097244	120202|Daphnia_carinata	0.0083	0.0001	0.5977	5	1	0.5977
MN	D6300-3-1	ERR4097244	211096|Hanseniaspora_opuntiae	0.0126	0.0002	0.5912	3	2	0.3457
MN	D6300-3-1	ERR4097244	53645|Barnettozyma_populi	0.0254	0.0004	0.5852	4	1	0.5852
MN	D6300-3-1	ERR4097244	43970|Nadsonia_starkeyi-henricii	0.015	0.0003	0.5169	1	1	0.5169
MN	D6300-3-1	ERR4097244	4896|Schizosaccharomyces_pombe	0.0298	0.0005	0.5111	1	1	0.5111
MN	D6300-3-1	ERR4097244	284135|Sarocladium_oryzae	0.0323	0.0005	0.5	1	1	0.5
MN	D6300-3-1	ERR4097244	5046|Sarocladium_strictum	0.0319	0.0005	0.5	1	1	0.5
MN	D6300-3-1	ERR4097244	54046|Phaffomyces_thermotolerans	0.0105	0.0002	0.4981	3	2	0.3387
MN	D6300-3-1	ERR4097244	1299270|Wallemia_ichthyophaga_EXF-994	0.015	0.0002	0.4889	1	1	0.4889
MN	D6300-3-1	ERR4097244	2094518|Hanseniaspora_gamundiae	0.0151	0.0003	0.4846	1	1	0.4846
MN	D6300-3-1	ERR4097244	1714833|Leucoagaricus_sp_SymCcos	0.004	0.0001	0.4702	6	2	0.3555
MN	D6300-3-1	ERR4097244	7612|Pisaster_ochraceus	0.0068	0.0001	0.4527	6	1	0.4527
MN	D6300-3-1	ERR4097244	1074897|Tetraselmis_astigmatica	0.0094	0.0002	0.4519	2	1	0.4519
MN	D6300-3-1	ERR4097244	56413|Kazachstania_rosinii	0.0988	0.0016	0.4475	1	1	0.4475
MN	D6300-3-1	ERR4097244	329046|Rhizoclosmatium_globosum	0.0037	0.0001	0.4446	6	1	0.4446
MN	D6300-3-1	ERR4097244	1538182|Nakazawaea_peltata	0.0077	0.0001	0.4427	5	1	0.4427
MN	D6300-3-1	ERR4097244	1279116|Nakaseomyces_bacillisporus_CBS_7720	0.0564	0.0009	0.4396	1	1	0.4396
MN	D6300-3-1	ERR4097244	1701548|Spathaspora_boniae	0.009	0.0001	0.4372	4	2	0.34
MN	D6300-3-1	ERR4097244	306902|Clavispora_lusitaniae_ATCC_42720	0.0555	0.0009	0.4361	3	1	0.4361
MN	D6300-3-1	ERR4097244	91925|Exophiala_lecanii-corni	0.0091	0.0002	0.4204	4	1	0.4204
MN	D6300-3-1	ERR4097244	763407|Phycomyces_blakesleeanus_NRRL_1555-	0.0026	0	0.4185	4	2	0.3055
MN	D6300-3-1	ERR4097244	131113|Cyberlindnera_misumaiensis	0.016	0.0003	0.4147	3	1	0.4147
MN	D6300-3-1	ERR4097244	2028340|Meyerozyma_sp_JA9	0.0268	0.0004	0.4107	3	1	0.4107
MN	D6300-3-1	ERR4097244	101091|Choanephora_cucurbitarum	0.0054	0.0001	0.3988	7	1	0.3988
MN	D6300-3-1	ERR4097244	1279117|Papiliotrema_flavescens_NRRL_Y-50378	0.0113	0.0002	0.3935	3	3	0.2459
MN	D6300-3-1	ERR4097244	82514|Apiotrichum_domesticum	0.0139	0.0002	0.3915	4	1	0.3915
MN	D6300-3-1	ERR4097244	1449804|Magnusiomyces_capitatus_CNRMA_12647	0.0126	0.0002	0.3882	4	1	0.3882
MN	D6300-3-1	ERR4097244	90262|Absidia_repens	0.0025	0	0.3842	6	2	0.25
MN	D6300-3-1	ERR4097244	706473|Volvariella_volvacea_V23	0.0051	0.0001	0.3667	5	1	0.3667
MN	D6300-3-1	ERR4097244	1263082|Lichtheimia_corymbifera_JMRCFSU9682	0.0052	0.0001	0.3663	3	1	0.3663
MN	D6300-3-1	ERR4097244	130814|Candida_mycetangii	0.009	0.0001	0.3593	5	1	0.3593
MN	D6300-3-1	ERR4097244	108428|Neoscytalidium_dimidiatum	0.0039	0.0001	0.3579	5	1	0.3579
MN	D6300-3-1	ERR4097244	124430|Phaeomonas_parva	0.0139	0.0002	0.3506	2	1	0.3506
MN	D6300-3-1	ERR4097244	262981|Lachancea_waltii_NCYC_2644	0.0127	0.0002	0.342	3	1	0.342
MN	D6300-3-1	ERR4097244	54194|Phaffomyces_opuntiae	0.0154	0.0003	0.3412	2	2	0.2238
MN	D6300-3-1	ERR4097244	29892|Auricularia_auricula-judae	0.0171	0.0003	0.3408	1	1	0.3408
MN	D6300-3-1	ERR4097244	45581|Candida_rhagii	0.0147	0.0002	0.3358	1	1	0.3358
MN	D6300-3-1	ERR4097244	1579977|Auricularia_heimuer	0.0119	0.0002	0.3333	1	1	0.3333
MN	D6300-3-1	ERR4097244	82517|Trichosporon_inkin	0.0056	0.0001	0.3283	1	1	0.3283
MN	D6300-3-1	ERR4097244	1238391|Auricularia_cornea	0.0158	0.0003	0.3259	1	1	0.3259
MN	D6300-3-1	ERR4097244	745531|Phlebiopsis_gigantea_11061_1_CR5-6	0.0032	0.0001	0.3192	1	1	0.3192
MN	D6300-3-1	ERR4097244	226302|Lachancea_kluyveri_NRRL_Y-12651	0.0222	0.0004	0.3123	1	1	0.3123
MN	D6300-3-1	ERR4097244	92696|Steccherinum_ochraceum	0.0044	0.0001	0.3116	3	1	0.3116
MN	D6300-3-1	ERR4097244	4797|Pythium	0.0034	0.0001	0.3112	1	1	0.3112
MN	D6300-3-1	ERR4097244	391824|Candida_blattae	0.0166	0.0003	0.3062	3	1	0.3062
MN	D6300-3-1	ERR4097244	27349|Puccinia_sorghi	0.0048	0.0001	0.2959	3	1	0.2959
MN	D6300-3-1	ERR4097244	181174|Cutaneotrichosporon_daszewskae	0.0138	0.0002	0.2952	3	1	0.2952
MN	D6300-3-1	ERR4097244	58918|Golubevia_pallescens	0.0031	0.0001	0.2925	2	1	0.2925
MN	D6300-3-1	ERR4097244	7038|Bemisia_tabaci	0.004	0.0001	0.2768	3	1	0.2768
MN	D6300-3-1	ERR4097244	167371|Phellinidium_pouzarii	0.0029	0	0.2668	2	1	0.2668
MN	D6300-3-1	ERR4097244	2494468|Fusarium_nanum	0.0037	0.0001	0.2665	3	1	0.2665
MN	D6300-3-1	ERR4097244	5007|Brettanomyces_bruxellensis	0.0106	0.0002	0.2615	2	1	0.2615
MN	D6300-3-1	ERR4097244	34458|Ganoderma_boninense	0.0104	0.0002	0.2575	3	1	0.2575
MN	D6300-3-1	ERR4097244	1072361|Ganoderma_sp_BRIUMSc	0.0082	0.0001	0.2547	3	1	0.2547
MN	D6300-3-1	ERR4097244	2138086|Penicillium_sp_W3_MMC-2018	0.0031	0.0001	0.246	4	1	0.246
MN	D6300-3-1	ERR4097244	1807687|Metschnikowia_sp_04-2261	0.0155	0.0003	0.2444	2	1	0.2444
MN	D6300-3-1	ERR4097244	27323|Metschnikowia_hawaiiensis	0.0156	0.0003	0.2444	2	1	0.2444
MN	D6300-3-1	ERR4097244	796027|Sugiyamaella_lignohabitans	0.0076	0.0001	0.2437	3	1	0.2437
MN	D6300-3-1	ERR4097244	166050|Zygosaccharomyces_kombuchaensis	0.0058	0.0001	0.2417	3	1	0.2417
MN	D6300-3-1	ERR4097244	104411|Solicoccozyma_phenolica	0.002	0	0.2416	3	1	0.2416
MN	D6300-3-1	ERR4097244	292559|Lentinus_polychrous	0.0118	0.0002	0.2237	3	1	0.2237
MN	D6300-3-1	ERR4097244	1443074|Hanseniaspora_nectarophila	0.0045	0.0001	0.2139	2	1	0.2139
MN	D6300-3-1	ERR4097244	2021124|Botryosphaeria_kuwatsukai	0.0028	0	0.2124	3	1	0.2124
MN	D6300-3-1	ERR4097244	1235602|Hanseniaspora_hatyaiensis	0.0066	0.0001	0.2109	3	1	0.2109
MN	D6300-3-1	ERR4097244	1230905|Lachancea_mirantina	0.0109	0.0002	0.1968	1	1	0.1968
MN	D6300-3-1	ERR4097244	36038|Barnettozyma_californica	0.0037	0.0001	0.1964	1	1	0.1964
MN	D6300-3-1	ERR4097244	105713|Apiotrichum_veenhuisii	0.0067	0.0001	0.1958	2	1	0.1958
MN	D6300-3-1	ERR4097244	231269|Fusarium_coffeatum	0.0026	0	0.1864	2	1	0.1864
MN	D6300-3-1	ERR4097244	36916|Kazachstania_transvaalensis	0.0078	0.0001	0.1826	1	1	0.1826
MN	D6300-3-1	ERR4097244	215250|Acaromyces_ingoldii	0.0026	0	0.182	1	1	0.182
MN	D6300-3-1	ERR4097244	64647|Actinomucor_elegans	0.0025	0	0.1776	2	1	0.1776
MN	D6300-3-1	ERR4097244	321614|Parastagonospora_nodorum_SN15	0.0105	0.0002	0.1716	1	1	0.1716
MN	D6300-3-1	ERR4097244	156630|Alternaria_arborescens	0.0085	0.0001	0.1642	1	1	0.1642
MN	D6300-3-1	ERR4097244	187734|Alternaria	0.0097	0.0002	0.1642	1	1	0.1642
MN	D6300-3-1	ERR4097244	167740|Alternaria_gaisen	0.0097	0.0002	0.1642	1	1	0.1642
MN	D6300-3-1	ERR4097244	29911|Alternaria_brassicae	0.0095	0.0002	0.1605	1	1	0.1605
MN	D6300-3-1	ERR4097244	279327|Trichosporon_akiyoshidainum	0.0017	0	0.1573	2	2	0.0965
MN	D6300-3-1	ERR4097244	1295359|Pyrenochaeta_sp_UM_256	0.002	0	0.1567	2	1	0.1567
MN	D6300-3-1	ERR4097244	7650|Hemicentrotus_pulcherrimus	0.0016	0	0.1515	1	1	0.1515
MN	D6300-3-1	ERR4097244	914234|Gelatoporia_subvermispora_B	0.0043	0.0001	0.147	1	1	0.147
MN	D6300-3-1	ERR4097244	1353952|Calocera_cornea_HHB12733	0.0021	0	0.1446	1	1	0.1446
MN	D6300-3-1	ERR4097244	6832|Tigriopus_californicus	0.002	0	0.1439	1	1	0.1439
MN	D6300-3-1	ERR4097244	2082957|Cochlonema_odontosperma	0.0056	0.0001	0.1388	1	1	0.1388
MN	D6300-3-1	ERR4097244	1296096|Kwoniella_pini_CBS_10737	0.0071	0.0001	0.1377	1	1	0.1377
MN	D6300-3-1	ERR4097244	766728|Meyerozyma	0.0174	0.0003	0.1364	1	1	0.1364
MN	D6300-3-1	ERR4097244	743788|Fomitopsis_pinicola_FP-58527_SS1	0.007	0.0001	0.1353	2	1	0.1353
MN	D6300-3-1	ERR4097244	139825|Sparassis_crispa	0.0065	0.0001	0.1336	2	1	0.1336
MN	D6300-3-1	ERR4097244	766949|Hanseniaspora_valbyensis_NRRL_Y-1626	0.0048	0.0001	0.1315	1	1	0.1315
MN	D6300-3-1	ERR4097244	669874|Pachysolen_tannophilus_NRRL_Y-2460	0.008	0.0001	0.1285	1	1	0.1285
MN	D6300-3-1	ERR4097244	35570|Stomoxys_calcitrans	0.0017	0	0.1255	2	1	0.1255
MN	D6300-3-1	ERR4097244	1699422|Spathaspora_xylofermentans	0.0076	0.0001	0.1212	1	1	0.1212
MN	D6300-3-1	ERR4097244	77044|Rosellinia_necatrix	0.0017	0	0.1207	2	1	0.1207
MN	D6300-3-1	ERR4097244	54045|Phaffomyces_antillensis	0.0046	0.0001	0.1201	1	1	0.1201
MN	D6300-3-1	ERR4097244	1486919|Chlamydomonas_euryale	0.0027	0	0.1188	1	1	0.1188
MN	D6300-3-1	ERR4097244	1884261|Pterula_gracilis	0.0033	0.0001	0.1186	2	1	0.1186
MN	D6300-3-1	ERR4097244	984485|Hyphopichia_burtonii_NRRL_Y-1933	0.0151	0.0003	0.1184	1	1	0.1184
MN	D6300-3-1	ERR4097244	117179|Tilletia_walkeri	0.0011	0	0.1177	2	1	0.1177
MN	D6300-3-1	ERR4097244	5597|Scedosporium_boydii	0.0012	0	0.1112	1	1	0.1112
MN	D6300-3-1	ERR4097244	1234609|Sugiyamaella_xylanicola	0.0105	0.0002	0.1102	1	1	0.1102
MN	D6300-3-1	ERR4097244	100756|Hericium_coralloides	0.0015	0	0.1063	1	1	0.1063
MN	D6300-3-1	ERR4097244	1078942|Cutaneotrichosporon_cyanovorans	0.0124	0.0002	0.1052	1	1	0.1052
MN	D6300-3-1	ERR4097244	1807685|Metschnikowia_sp_03-1471	0.0058	0.0001	0.102	1	1	0.102
MN	D6300-3-1	ERR4097244	197673|Metschnikowia_kipukae	0.0056	0.0001	0.102	1	1	0.102
MN	D6300-3-1	ERR4097244	2512241|Xylaria_flabelliformis	0.0015	0	0.1016	1	1	0.1016
MN	D6300-3-1	ERR4097244	129132|Cutaneotrichosporon_dermatis	0.001	0	0.1001	1	1	0.1001
MN	D6300-3-1	ERR4097244	53487|Ambrosiozyma_ambrosiae	0.013	0.0002	0.1	1	1	0.1
MN	D6300-3-1	ERR4097244	688394|Lichtheimia_ramosa	0.0014	0	0.0987	1	1	0.0987
MN	D6300-3-1	ERR4097244	418784|Candida_pseudohaemulonis	0.0055	0.0001	0.0986	1	1	0.0986
MN	D6300-3-1	ERR4097244	2163413|Metschnikowia_aff_pulcherrima	0.0055	0.0001	0.0986	1	1	0.0986
MN	D6300-3-1	ERR4097244	444778|Yarrowia_phangngaensis	0.0057	0.0001	0.0986	1	1	0.0986
MN	D6300-3-1	ERR4097244	1344416|Gonapodya_prolifera_JEL478	0.0014	0	0.0965	1	1	0.0965
MN	D6300-3-1	ERR4097244	44074|Saprochaete_suaveolens	0.004	0.0001	0.095	1	1	0.095
MN	D6300-3-1	ERR4097244	5477|Candida_boidinii	0.012	0.0002	0.0944	1	1	0.0944
MN	D6300-3-1	ERR4097244	1213352|Candida_ethanolica_M2	0.012	0.0002	0.0944	1	1	0.0944
MN	D6300-3-1	ERR4097244	1266666|Lachancea_nothofagi_CBS_11611	0.0064	0.0001	0.0942	1	1	0.0942
MN	D6300-3-1	ERR4097244	36909|Citeromyces_matritensis	0.0036	0.0001	0.094	1	1	0.094
MN	D6300-3-1	ERR4097244	522693|Debaryomyces_subglobosus	0.0067	0.0001	0.0926	1	1	0.0926
MN	D6300-3-1	ERR4097244	1328758|Lentinus_tigrinus_ALCF2SS1-7	0.0052	0.0001	0.0918	1	1	0.0918
MN	D6300-3-1	ERR4097244	285811|Pseudopyrenochaeta_lycopersici	0.0025	0	0.0891	1	1	0.0891
MN	D6300-3-1	ERR4097244	2078593|Colletotrichum_shisoi	0.0024	0	0.0891	1	1	0.0891
MN	D6300-3-1	ERR4097244	182096|Aspergillus_chevalieri	0.0012	0	0.0882	2	1	0.0882
MN	D6300-3-1	ERR4097244	41687|Scedosporium	0.001	0	0.0882	2	1	0.0882
MN	D6300-3-1	ERR4097244	2081634|Phoma_sp_XZ068	0.0011	0	0.088	1	1	0.088
MN	D6300-3-1	ERR4097244	5079|Penicillium_janthinellum	0.001	0	0.088	1	1	0.088
MN	D6300-3-1	ERR4097244	4922|Komagataella_pastoris	0.0022	0	0.0879	1	1	0.0879
MN	D6300-3-1	ERR4097244	100951|Naganishia_albida	0.0009	0	0.0841	1	1	0.0841
MN	D6300-3-1	ERR4097244	61395|Linderina_pennispora	0.0006	0	0.0815	1	1	0.0815
MN	D6300-3-1	ERR4097244	610380|Harpegnathos_saltator	0.0011	0	0.0804	1	1	0.0804
MN	D6300-3-1	ERR4097244	279506|Boletus_bicolor	0.0011	0	0.0802	1	1	0.0802
MN	D6300-3-1	ERR4097244	1673888|Violaceomyces_palustris	0.0058	0.0001	0.0792	1	1	0.0792
MN	D6300-3-1	ERR4097244	91752|Hericium_erinaceus	0.0011	0	0.0784	1	1	0.0784
MN	D6300-3-1	ERR4097244	985895|Leptosphaeria_maculans_JN3	0.0011	0	0.0781	1	1	0.0781
MN	D6300-3-1	ERR4097244	198730|Talaromyces_verruculosus	0.0011	0	0.0781	1	1	0.0781
MN	D6300-3-1	ERR4097244	983644|Cordyceps_militaris_CM01	0.0006	0	0.0767	1	1	0.0767
MN	D6300-3-1	ERR4097244	931006|Beauveria_pseudobassiana	0.0006	0	0.0739	1	1	0.0739
MN	D6300-3-1	ERR4097244	64517|Rhizophlyctis_rosea	0.0011	0	0.0735	1	1	0.0735
MN	D6300-3-1	ERR4097244	54790|Parastagonospora_avenaria_f_sp_tritici	0.002	0	0.073	1	1	0.073
MN	D6300-3-1	ERR4097244	1367540|Nothophaeocryptopus_gaeumannii_CBS_26737	0.0019	0	0.0713	1	1	0.0713
MN	D6300-3-1	ERR4097244	1851551|	0.0009	0	0.0673	1	1	0.0673
MN	D6300-3-1	ERR4097244	2020907|Moniliella_sp_wahieum	0.0007	0	0.0667	1	1	0.0667
MN	D6300-3-1	ERR4097244	1290454|Mucor_irregularis_B50	0.0008	0	0.0658	1	1	0.0658
MN	D6300-3-1	ERR4097244	732165|Dichomitus_squalens_LYAD-421_SS1	0.0036	0.0001	0.0627	1	1	0.0627
MN	D6300-3-1	ERR4097244	147828|Opisthorchis_felineus	0.001	0	0.0616	1	1	0.0616
MN	D6300-3-1	ERR4097244	69788|Penicillium_sclerotiorum	0.0008	0	0.0583	1	1	0.0583
MN	D6300-3-1	ERR4097244	5327|Trametes_hirsuta	0.0016	0	0.0581	1	1	0.0581
MN	D6300-3-1	ERR4097244	650164|Phanerochaete_carnosa_HHB-10118-sp	0.0025	0	0.0571	1	1	0.0571
MN	D6300-3-1	ERR4097244	5368|	0.0015	0	0.0569	1	1	0.0569
MN	D6300-3-1	ERR4097244	374761|Boletus_speciosus	0.0016	0	0.0569	1	1	0.0569
MN	D6300-3-1	ERR4097244	68775|Crucibulum_laeve	0.0016	0	0.0564	1	1	0.0564
MN	D6300-3-1	ERR4097244	670580|Postia_placenta_MAD-698-R-SB12	0.0025	0	0.0555	1	1	0.0555
MN	D6300-3-1	ERR4097244	29902|Mrakia_frigida	0.0006	0	0.0538	1	1	0.0538
MN	D6300-3-1	ERR4097244	573508|Aspergillus_cristatus	0.0006	0	0.0441	1	1	0.0441
MN	D6300-4-1	ERR4097272	559292|Saccharomyces_cerevisiae_S288C	13.819	0.1542	44350.5	77457	182	1164.02
MN	D6300-4-1	ERR4097272	214684|Cryptococcus_neoformans_var_neoformans_JEC21	3.7396	0.0417	13344.3	33149	170	365.616
MN	D6300-4-1	ERR4097272	1334442|Cryptococcus_gattii_VGII_2001-935-1	1.0175	0.0114	3634.81	18622	168	126.534
MN	D6300-4-1	ERR4097272	1296111|Cryptococcus_gattii_CA1873	0.9856	0.011	3529.47	18487	168	135.867
MN	D6300-4-1	ERR4097272	2011032|Cryptococcus_cf_gattii	0.9433	0.0105	3469.28	18771	167	126.486
MN	D6300-4-1	ERR4097272	1296105|Cryptococcus_gattii_VGIV_IND107	0.9303	0.0104	3216.28	17940	164	120.159
MN	D6300-4-1	ERR4097272	367775|Cryptococcus_gattii_WM276	0.9458	0.0106	3188.6	17070	164	133.576
MN	D6300-4-1	ERR4097272	27291|Saccharomyces_paradoxus	0.8773	0.0098	2444.56	5443	184	143.049
MN	D6300-4-1	ERR4097272	1080349|Saccharomyces_eubayanus	0.5309	0.0059	847.801	1438	98	644.467
MN	D6300-4-1	ERR4097272	1987369|Saccharomyces_jurei	0.2306	0.0026	386.806	1180	147	52.3968
MN	D6300-4-1	ERR4097272	114524|Saccharomyces_kudriavzevii	0.1649	0.0018	378.49	908	124	49.1874
MN	D6300-4-1	ERR4097272	1160507|Saccharomyces_arboricola_H-6	0.2073	0.0023	357.707	954	112	60.7461
MN	D6300-4-1	ERR4097272	226126|Saccharomyces_mikatae_IFO_1815	0.2118	0.0024	334.567	999	112	30
MN	D6300-4-1	ERR4097272	230603|Saccharomyces_uvarum	0.1929	0.0022	265.596	793	90	47.4259
MN	D6300-4-1	ERR4097272	3111|Prototheca_wickerhamii	4.8604	0.0542	147	147	1	147
MN	D6300-4-1	ERR4097272	1884637|Cryptococcus	1.3264	0.0148	134.599	543	12	34.0431
MN	D6300-4-1	ERR4097272	1071382|Kazachstania_africana_CBS_2517	0.9232	0.0103	129.414	195	6	121.221
MN	D6300-4-1	ERR4097272	1926583|Hanseniaspora_jakobsenii	3.7981	0.0424	101.895	392	1	101.895
MN	D6300-4-1	ERR4097272	5478|Candida_glabrata	0.417	0.0047	99.3435	143	7	91
MN	D6300-4-1	ERR4097272	43982|Ambrosiozyma_monospora	1.6091	0.018	94.6267	111	4	42.7431
MN	D6300-4-1	ERR4097272	211099|Hanseniaspora_clermontiae	1.0145	0.0113	85.1933	351	3	82.8723
MN	D6300-4-1	ERR4097272	572238|Hanseniaspora_singularis	0.9695	0.0108	81.3298	339	3	80.7767
MN	D6300-4-1	ERR4097272	2489100|Prasinococcaceae_sp_CCMP_1430	1.8807	0.021	67	67	1	67
MN	D6300-4-1	ERR4097272	1411642|Pyramimonas_obovata	1.8658	0.0208	59.9925	67	1	59.9925
MN	D6300-4-1	ERR4097272	1295533|Cryptococcus_amylolentus_CBS_6039	0.1385	0.0015	57.2381	158	14	27.2702
MN	D6300-4-1	ERR4097272	432099|Kazachstania_yakushimaensis	0.4417	0.0049	54.0052	57	4	50
MN	D6300-4-1	ERR4097272	7200|Lutzomyia_longipalpis	4.7017	0.0525	54	54	1	54
MN	D6300-4-1	ERR4097272	1279113|Nakaseomyces_delphensis_CBS_2170	1.1945	0.0133	53.2896	125	2	28.846
MN	D6300-4-1	ERR4097272	1279115|Candida_nivariensis_CBS_9983	0.5025	0.0056	52.9327	116	4	26.7058
MN	D6300-4-1	ERR4097272	3055|Chlamydomonas_reinhardtii	1.944	0.0217	48	48	1	48
MN	D6300-4-1	ERR4097272	1890683|Saitozyma_podzolica	0.169	0.0019	47.5645	58	5	30
MN	D6300-4-1	ERR4097272	246006|Suhomyces_emberorum	0.3927	0.0044	40.3533	123	5	12.7737
MN	D6300-4-1	ERR4097272	58634|Saturnispora_saitoi	1.4136	0.0158	37.0343	61	2	35.7025
MN	D6300-4-1	ERR4097272	332229|Hanseniaspora_pseudoguilliermondii	0.4516	0.005	36.9086	191	3	36.4563
MN	D6300-4-1	ERR4097272	489715|Ambrosiozyma_kashinagicola	2.9325	0.0327	35.3732	69	1	35.3732
MN	D6300-4-1	ERR4097272	45510|Yamadazyma_philogaea	0.3254	0.0036	31.5801	64	3	22.1679
MN	D6300-4-1	ERR4097272	1295528|Cryptococcus_wingfieldii_CBS_7118	0.068	0.0008	28.9079	134	20	12.1504
MN	D6300-4-1	ERR4097272	157611|Bullera_alba	0.4657	0.0052	25.5013	36	4	16.3321
MN	D6300-4-1	ERR4097272	5486|Candida_viswanathii	0.3831	0.0043	23.7381	75	2	18.9787
MN	D6300-4-1	ERR4097272	43968|Aciculoconidium_aculeatum	0.7031	0.0078	22.4611	62	2	15.4536
MN	D6300-4-1	ERR4097272	907738|Cyberlindnera_suaveolens	0.1988	0.0022	22.2248	45	4	17.0927
MN	D6300-4-1	ERR4097272	1555241|Caulochytrium_protostelioides	0.4091	0.0046	22	22	1	22
MN	D6300-4-1	ERR4097272	45561|Teunomyces_kruisii	0.1273	0.0014	20.8522	88	5	9.66
MN	D6300-4-1	ERR4097272	1003335|Kluyveromyces_marxianus_DMKU3-1042	0.9672	0.0108	20.4051	58	1	20.4051
MN	D6300-4-1	ERR4097272	1064592|Naumovozyma_castellii_CBS_4309	0.2698	0.003	20.3487	54	6	8.3098
MN	D6300-4-1	ERR4097272	1314782|Neolentinus_lepideus_HHB14362_ss-1	0.354	0.004	20.3386	25	2	20.1444
MN	D6300-4-1	ERR4097272	1789683|Kazachstania_saulgeensis	0.3404	0.0038	20.0158	45	3	14.8122
MN	D6300-4-1	ERR4097272	1354741|Papiliotrema_laurentii_RY1	0.1655	0.0018	19.1673	42	6	10.3139
MN	D6300-4-1	ERR4097272	2028339|Spathaspora_sp_JA1	1.2946	0.0144	19	19	1	19
MN	D6300-4-1	ERR4097272	905079|Guillardia_theta_CCMP2712	0.6894	0.0077	19	19	1	19
MN	D6300-4-1	ERR4097272	50263|Ogataea_kodamae	0.11	0.0012	17.8919	32	5	7.7371
MN	D6300-4-1	ERR4097272	35722|Parasitella_parasitica	0.5318	0.0059	17.5	20	1	17.5
MN	D6300-4-1	ERR4097272	1734106|Kwoniella_shandongensis	0.0841	0.0009	16.1205	77	8	4.9074
MN	D6300-4-1	ERR4097272	907340|Cyberlindnera_saturnus	0.0954	0.0011	15.8855	36	5	10.9073
MN	D6300-4-1	ERR4097272	1296120|Kwoniella_heveanensis_BCC8398	0.1133	0.0013	15.8232	37	6	9
MN	D6300-4-1	ERR4097272	82513|Apiotrichum_brassicae	0.0505	0.0006	15.3899	37	6	13.0545
MN	D6300-4-1	ERR4097272	89928|Phaeotremella_skinneri	0.0821	0.0009	15.1721	27	3	14.0946
MN	D6300-4-1	ERR4097272	77849|Candida_restingae	0.2055	0.0023	15.1421	70	2	9.9549
MN	D6300-4-1	ERR4097272	52247|Candida_inconspicua	0.3937	0.0044	14.8526	30	2	14.3614
MN	D6300-4-1	ERR4097272	71246|Kazachstania_viticola	0.2104	0.0023	14.5531	46	7	10.3655
MN	D6300-4-1	ERR4097272	488016|Kazachstania_kunashirensis	0.1541	0.0017	14.3722	24	3	11.2851
MN	D6300-4-1	ERR4097272	1639000|Cryptococcus_sp_JCM_24511	0.1397	0.0016	13.9453	20	5	11.0227
MN	D6300-4-1	ERR4097272	1751990|Scheffersomyces_stambukii	0.5814	0.0065	13.8263	48	1	13.8263
MN	D6300-4-1	ERR4097272	1006466|Kazachstania_bromeliacearum	0.1335	0.0015	13.6086	27	10	5
MN	D6300-4-1	ERR4097272	1089532|Kazachstania_solicola	0.0719	0.0008	13.2054	35	7	8.1249
MN	D6300-4-1	ERR4097272	147334|Suhomyces_canberraensis	0.564	0.0063	13.0371	14	1	13.0371
MN	D6300-4-1	ERR4097272	392264|Teunomyces_gatunensis	0.096	0.0011	12.2617	22	5	6.8888
MN	D6300-4-1	ERR4097272	1429780|Eremothecium_coryli_CBS_5749	0.6688	0.0075	12.037	35	1	12.037
MN	D6300-4-1	ERR4097272	933852|Serendipita_vermifera_MAFF_305830	0.3475	0.0039	11.5	12	1	11.5
MN	D6300-4-1	ERR4097272	1196395|Peterozyma_toletana	0.2899	0.0032	11.2971	14	3	9.7971
MN	D6300-4-1	ERR4097272	200334|Torulaspora_maleeae	0.1453	0.0016	11.099	73	2	6.7193
MN	D6300-4-1	ERR4097272	273372|Candida_metapsilosis	0.42	0.0047	11	11	1	11
MN	D6300-4-1	ERR4097272	147331|Suhomyces_pyralidae	0.1184	0.0013	10.8957	59	2	10.3847
MN	D6300-4-1	ERR4097272	322104|Scheffersomyces_stipitis_CBS_6054	0.7073	0.0079	10.8448	32	1	10.8448
MN	D6300-4-1	ERR4097272	122233|Chaetoceros_debilis	0.5155	0.0058	10	26	1	10
MN	D6300-4-1	ERR4097272	75733|Wickerhamiella_cacticola	0.3399	0.0038	10	10	1	10
MN	D6300-4-1	ERR4097272	268492|Teunomyces_cretensis	0.1392	0.0016	9.4703	60	2	9.2271
MN	D6300-4-1	ERR4097272	51656|Kluyveromyces_dobzhanskii	0.1283	0.0014	9.4686	67	3	7.0961
MN	D6300-4-1	ERR4097272	36024|Ogataea_henricii	0.4529	0.0051	9.1559	21	1	9.1559
MN	D6300-4-1	ERR4097272	436907|Vanderwaltozyma_polyspora_DSM_70294	0.0555	0.0006	9.0332	28	6	6.7843
MN	D6300-4-1	ERR4097272	104416|Filobasidium_wieringae	0.1277	0.0014	9	9	2	6
MN	D6300-4-1	ERR4097272	1004253|Cyberlindnera_mrakii	0.0877	0.001	8.9083	19	2	6.5
MN	D6300-4-1	ERR4097272	4950|Torulaspora_delbrueckii	0.0629	0.0007	8.8985	16	3	4.3526
MN	D6300-4-1	ERR4097272	1337056|Peterozyma_xylosa	0.4267	0.0048	8.5	9	1	8.5
MN	D6300-4-1	ERR4097272	3067|Volvox_carteri	0.2229	0.0025	8.4047	14	1	8.4047
MN	D6300-4-1	ERR4097272	45790|Wickerhamia_fluorescens	0.1594	0.0018	8.3141	47	2	8.1961
MN	D6300-4-1	ERR4097272	4955|Lachancea_fermentati	0.1004	0.0011	8.2785	66	3	4.2965
MN	D6300-4-1	ERR4097272	935788|Kazachstania_intestinalis	0.0533	0.0006	8.2209	9	3	7
MN	D6300-4-1	ERR4097272	300277|Tetrapisispora_fleetii	0.0893	0.001	8.1299	62	4	4.9084
MN	D6300-4-1	ERR4097272	1402413|Yarrowia_bubula	0.6921	0.0077	8	8	1	8
MN	D6300-4-1	ERR4097272	6106|Actinia_equina	0.0879	0.001	8	19	1	8
MN	D6300-4-1	ERR4097272	590646|Yamadazyma_tenuis_ATCC_10573	0.0753	0.0008	7.9708	15	2	4
MN	D6300-4-1	ERR4097272	169507|Komagataella_pseudopastoris	0.6415	0.0072	7.5056	8	1	7.5056
MN	D6300-4-1	ERR4097272	82524|Trichosporon_ovoides	0.0399	0.0004	7.4467	24	4	4.2592
MN	D6300-4-1	ERR4097272	74404|Kazachstania_martiniae	0.0449	0.0005	7.2645	20	9	2.1392
MN	D6300-4-1	ERR4097272	1071381|Tetrapisispora_phaffii_CBS_4417	0.4444	0.005	7.1211	21	1	7.1211
MN	D6300-4-1	ERR4097272	45504|Priceomyces_medius	0.1044	0.0012	7.1184	14	3	3.3358
MN	D6300-4-1	ERR4097272	382647|Kazachstania_siamensis	0.0683	0.0008	7.1045	19	6	5
MN	D6300-4-1	ERR4097272	35629|Torulaspora_pretoriensis	0.1509	0.0017	7.0219	81	1	7.0219
MN	D6300-4-1	ERR4097272	1332765|Glaciozyma_antarctica_PI12	0.1237	0.0014	7	7	1	7
MN	D6300-4-1	ERR4097272	82510|Trichosporon_faecale	0.0554	0.0006	6.9073	32	3	4.6539
MN	D6300-4-1	ERR4097272	1314800|Rhizopogon_vinicolor_AM-OR11-026	0.0847	0.0009	6.8832	11	1	6.8832
MN	D6300-4-1	ERR4097272	1667614|Cyberlindnera_xylosilytica	0.4451	0.005	6.8539	15	1	6.8539
MN	D6300-4-1	ERR4097272	4974|Dioszegia_crocea	0.1033	0.0012	6.8182	13	3	4.5916
MN	D6300-4-1	ERR4097272	54552|Pichia_occidentalis	0.3365	0.0038	6.7641	9	1	6.7641
MN	D6300-4-1	ERR4097272	82521|Apiotrichum_montevideense	0.067	0.0007	6.7296	15	5	3.8616
MN	D6300-4-1	ERR4097272	56409|Hanseniaspora_vineae	0.0757	0.0008	6.6693	31	5	5.4682
MN	D6300-4-1	ERR4097272	4923|Ogataea_pini	0.1574	0.0018	6.5602	24	2	6.4987
MN	D6300-4-1	ERR4097272	36035|Saccharomycodes_ludwigii	0.1323	0.0015	6.4996	37	2	5.7861
MN	D6300-4-1	ERR4097272	1295532|Cryptococcus_depauperatus_CBS_7855	0.0604	0.0007	6.3473	10	3	3
MN	D6300-4-1	ERR4097272	36023|Ogataea_glucozyma	0.3117	0.0035	6.2473	22	1	6.2473
MN	D6300-4-1	ERR4097272	379508|Lodderomyces_elongisporus_NRRL_YB-4239	0.0892	0.001	6.1967	39	2	4.2032
MN	D6300-4-1	ERR4097272	578456|Tremella_mesenterica_DSM_1558	0.0385	0.0004	6.183	8	2	6
MN	D6300-4-1	ERR4097272	121466|Kurtzmaniella_cleridarum	0.299	0.0033	6	6	1	6
MN	D6300-4-1	ERR4097272	2175966|Termitomyces_sp_MG145	0.1422	0.0016	6	6	1	6
MN	D6300-4-1	ERR4097272	148098|Debaryomyces_prosopidis	0.2113	0.0024	5.8145	14	2	4.8145
MN	D6300-4-1	ERR4097272	2613904|Kluyveromyces_sp_TMB-2019a	0.0866	0.001	5.7693	46	2	3.3125
MN	D6300-4-1	ERR4097272	91626|Mucor_ambiguus	0.0579	0.0006	5.7218	10	3	3
MN	D6300-4-1	ERR4097272	1071380|Tetrapisispora_blattae_CBS_6284	0.0825	0.0009	5.669	23	5	4.4518
MN	D6300-4-1	ERR4097272	1296122|Kwoniella_mangroviensis_CBS_8507	0.0242	0.0003	5.6199	17	5	3.2416
MN	D6300-4-1	ERR4097272	279732|Tetrapisispora_namnaoensis	0.0591	0.0007	5.5722	41	4	2.2777
MN	D6300-4-1	ERR4097272	53488|Torulaspora_franciscae	0.0932	0.001	5.5305	69	1	5.5305
MN	D6300-4-1	ERR4097272	1034604|Chlamydomonas_leiostraca	0.1322	0.0015	5.5	6	1	5.5
MN	D6300-4-1	ERR4097272	27311|Cephaloascus_fragrans	0.1113	0.0012	5.3443	9	3	3.5254
MN	D6300-4-1	ERR4097272	169510|Ogataea_zsoltii	0.1161	0.0013	5.3403	19	2	4.9483
MN	D6300-4-1	ERR4097272	4999|Kockovaella_imperatae	0.0601	0.0007	5.1523	6	2	5
MN	D6300-4-1	ERR4097272	27315|Dipodascus_albidus	0.1611	0.0018	5.0598	16	1	5.0598
MN	D6300-4-1	ERR4097272	29892|Auricularia_auricula-judae	0.2501	0.0028	5.0242	10	1	5.0242
MN	D6300-4-1	ERR4097272	49329|Candida_montana	0.2027	0.0023	5	5	1	5
MN	D6300-4-1	ERR4097272	1337057|Wickerhamomyces_alni	0.0734	0.0008	5	5	1	5
MN	D6300-4-1	ERR4097272	948313|Malassezia_cuniculi	0.0567	0.0006	5	5	2	4
MN	D6300-4-1	ERR4097272	48579|Suillus_placidus	0.0557	0.0006	4.9892	9	1	4.9892
MN	D6300-4-1	ERR4097272	489716|Ambrosiozyma_pseudovanderkliftii	0.1802	0.002	4.8392	46	1	4.8392
MN	D6300-4-1	ERR4097272	5554|Cutaneotrichosporon_cutaneum	0.0289	0.0003	4.5518	7	2	4.321
MN	D6300-4-1	ERR4097272	1506548|Metschnikowia_drakensbergensis	0.065	0.0007	4.1683	6	2	4
MN	D6300-4-1	ERR4097272	45502|Priceomyces_haplophilus	0.213	0.0024	4.0599	7	1	4.0599
MN	D6300-4-1	ERR4097272	82509|Trichosporon_coremiiforme	0.0403	0.0004	4.0275	34	5	2.0025
MN	D6300-4-1	ERR4097272	53643|Starmera_amethionina	0.0774	0.0009	4.0149	6	2	3.5071
MN	D6300-4-1	ERR4097272	49332|Groenewaldozyma_salmanticensis	0.0858	0.001	4	4	1	4
MN	D6300-4-1	ERR4097272	56415|Candida_stellimalicola	0.164	0.0018	4	4	1	4
MN	D6300-4-1	ERR4097272	46582|Clavispora_fructus	0.1386	0.0015	4	4	1	4
MN	D6300-4-1	ERR4097272	130808|Candida_tammaniensis	0.1283	0.0014	3.9658	7	2	3.4744
MN	D6300-4-1	ERR4097272	27299|Debaryomyces_nepalensis	0.0733	0.0008	3.9189	6	3	2.6667
MN	D6300-4-1	ERR4097272	432100|Kazachstania_turicensis	0.0612	0.0007	3.8627	19	4	2.682
MN	D6300-4-1	ERR4097272	1186058|Trichosporon_asahii_var_asahii_CBS_2479	0.0455	0.0005	3.8521	27	4	1.708
MN	D6300-4-1	ERR4097272	45354|Candida_intermedia	0.1877	0.0021	3.7607	9	1	3.7607
MN	D6300-4-1	ERR4097272	48255|Zygotorulaspora_florentina	0.1305	0.0015	3.6456	45	1	3.6456
MN	D6300-4-1	ERR4097272	197672|Candida_hawaiiana	0.169	0.0019	3.5415	11	1	3.5415
MN	D6300-4-1	ERR4097272	331638|Hanseniaspora_occidentalis_var_citrica	0.1003	0.0011	3.4388	15	2	3.3477
MN	D6300-4-1	ERR4097272	4973|Dioszegia_aurantiaca	0.0154	0.0002	3.4235	11	5	1.5434
MN	D6300-4-1	ERR4097272	1071383|Kazachstania_naganishii_CBS_8797	0.042	0.0005	3.4205	5	3	3
MN	D6300-4-1	ERR4097272	96499|Barnettozyma_hawaiiensis	0.0474	0.0005	3.3039	12	3	2.6066
MN	D6300-4-1	ERR4097272	279327|Trichosporon_akiyoshidainum	0.0204	0.0002	3.1687	8	4	2
MN	D6300-4-1	ERR4097272	655095|Kazachstania_taianensis	0.1543	0.0017	3.1479	15	1	3.1479
MN	D6300-4-1	ERR4097272	1136883|Torulaspora_microellipsoides	0.0319	0.0004	3.1152	12	2	2.8915
MN	D6300-4-1	ERR4097272	931890|Eremothecium_cymbalariae_DBVPG#7215	0.1122	0.0013	3.0733	37	1	3.0733
MN	D6300-4-1	ERR4097272	1091232|Meyerozyma_caribbica_MG20W	0.2085	0.0023	3.0272	14	1	3.0272
MN	D6300-4-1	ERR4097272	1337058|Barnettozyma_salicaria	0.0586	0.0007	3	4	2	2
MN	D6300-4-1	ERR4097272	51329|Polytomella_parva	0.0653	0.0007	3	3	1	3
MN	D6300-4-1	ERR4097272	55514|Lactarius_deliciosus	0.0464	0.0005	3	3	1	3
MN	D6300-4-1	ERR4097272	44092|Saccharomycopsis_malanga	0.087	0.001	3	3	1	3
MN	D6300-4-1	ERR4097272	756769|Saturnispora_serradocipensis	0.0783	0.0009	3	8	1	3
[truncated: 8,844 more rows]

## Sheet: All_als+RL+C
Protocol	SampleID	Accession	taxon	coverage	cpm	taxon_num_reads	taxon_num_alignments	taxon_num_markers	taxon_max_reads_in_marker
MN	D6300-2-1	ERR4097261	559292|Saccharomyces_cerevisiae_S288C	10.7898	0.1521	34575.3	59992	182	921.35
MN	D6300-2-1	ERR4097261	214684|Cryptococcus_neoformans_var_neoformans_JEC21	2.9667	0.0418	10587.8	26087	170	292.09
MN	D6300-2-1	ERR4097261	1334442|Cryptococcus_gattii_VGII_2001-935-1	0.7978	0.0112	2831.65	14481	168	102.109
MN	D6300-2-1	ERR4097261	1296111|Cryptococcus_gattii_CA1873	0.7826	0.011	2794.14	14504	168	110.061
MN	D6300-2-1	ERR4097261	2011032|Cryptococcus_cf_gattii	0.749	0.0106	2746.62	14732	168	108.266
MN	D6300-2-1	ERR4097261	1296105|Cryptococcus_gattii_VGIV_IND107	0.7486	0.0106	2558.76	14122	164	105.009
MN	D6300-2-1	ERR4097261	367775|Cryptococcus_gattii_WM276	0.7566	0.0107	2539.18	13491	165	112.885
MN	D6300-2-1	ERR4097261	27291|Saccharomyces_paradoxus	0.7253	0.0102	2033.27	4483	183	116.853
MN	D6300-2-1	ERR4097261	1080349|Saccharomyces_eubayanus	0.5164	0.0073	724.245	1180	87	526
MN	D6300-2-1	ERR4097261	1987369|Saccharomyces_jurei	0.1936	0.0027	338.686	999	151	48.4601
MN	D6300-2-1	ERR4097261	114524|Saccharomyces_kudriavzevii	0.1368	0.0019	321.759	747	122	48.2421
MN	D6300-2-1	ERR4097261	1160507|Saccharomyces_arboricola_H-6	0.1533	0.0022	289.711	732	115	52.4418
MN	D6300-2-1	ERR4097261	226126|Saccharomyces_mikatae_IFO_1815	0.1547	0.0022	260.561	793	119	21
MN	D6300-2-1	ERR4097261	230603|Saccharomyces_uvarum	0.1696	0.0024	240.232	642	86	42
MN	D6300-2-1	ERR4097261	332229|Hanseniaspora_pseudoguilliermondii	2.4832	0.035	133.265	152	2	133
MN	D6300-2-1	ERR4097261	1071382|Kazachstania_africana_CBS_2517	0.7277	0.0103	116.917	171	7	105.461
MN	D6300-2-1	ERR4097261	1884637|Cryptococcus	0.9326	0.0131	94.634	412	12	21.2863
MN	D6300-2-1	ERR4097261	5478|Candida_glabrata	0.3602	0.0051	73.3848	98	6	68
MN	D6300-2-1	ERR4097261	43982|Ambrosiozyma_monospora	1.118	0.0158	68.0168	78	4	41
MN	D6300-2-1	ERR4097261	1279113|Nakaseomyces_delphensis_CBS_2170	1.0219	0.0144	60.3887	97	3	42.6696
MN	D6300-2-1	ERR4097261	1890683|Saitozyma_podzolica	0.1478	0.0021	41.4219	46	5	28
MN	D6300-2-1	ERR4097261	432099|Kazachstania_yakushimaensis	0.6552	0.0092	40	42	2	38
MN	D6300-2-1	ERR4097261	1279115|Candida_nivariensis_CBS_9983	0.3749	0.0053	38.3555	64	4	17.7908
MN	D6300-2-1	ERR4097261	1295533|Cryptococcus_amylolentus_CBS_6039	0.0907	0.0013	34.5337	99	14	13.4721
MN	D6300-2-1	ERR4097261	43968|Aciculoconidium_aculeatum	0.992	0.014	31.5794	50	2	20.487
MN	D6300-2-1	ERR4097261	246006|Suhomyces_emberorum	0.2691	0.0038	31.3475	68	6	9.7811
MN	D6300-2-1	ERR4097261	45561|Teunomyces_kruisii	0.1656	0.0023	28.1675	65	5	13.2178
MN	D6300-2-1	ERR4097261	50263|Ogataea_kodamae	0.2168	0.0031	25.0395	28	4	12
MN	D6300-2-1	ERR4097261	45510|Yamadazyma_philogaea	0.2656	0.0037	24.1976	46	3	15.424
MN	D6300-2-1	ERR4097261	907738|Cyberlindnera_suaveolens	0.2143	0.003	24.118	46	4	17.5983
MN	D6300-2-1	ERR4097261	1295528|Cryptococcus_wingfieldii_CBS_7118	0.0871	0.0012	22.9909	90	14	10.1559
MN	D6300-2-1	ERR4097261	200334|Torulaspora_maleeae	0.3414	0.0048	21.8781	71	2	18.6823
MN	D6300-2-1	ERR4097261	488016|Kazachstania_kunashirensis	0.1991	0.0028	20.2513	33	3	19.3487
MN	D6300-2-1	ERR4097261	1789683|Kazachstania_saulgeensis	0.1641	0.0023	19.8743	43	6	11.7922
MN	D6300-2-1	ERR4097261	157611|Bullera_alba	0.4116	0.0058	18.25	24	3	13.25
MN	D6300-2-1	ERR4097261	1064592|Naumovozyma_castellii_CBS_4309	0.389	0.0055	18.2063	40	4	7.7661
MN	D6300-2-1	ERR4097261	1354741|Papiliotrema_laurentii_RY1	0.1676	0.0024	18.1038	32	5	7.9716
MN	D6300-2-1	ERR4097261	5486|Candida_viswanathii	0.3002	0.0042	17.9865	43	2	13.6882
MN	D6300-2-1	ERR4097261	300277|Tetrapisispora_fleetii	0.2317	0.0033	16.9558	52	3	13.701
MN	D6300-2-1	ERR4097261	907340|Cyberlindnera_saturnus	0.1305	0.0018	16.931	37	4	12.4017
MN	D6300-2-1	ERR4097261	1734106|Kwoniella_shandongensis	0.0943	0.0013	14.9911	63	7	4.9827
MN	D6300-2-1	ERR4097261	71246|Kazachstania_viticola	0.2181	0.0031	14.5964	41	6	8.625
MN	D6300-2-1	ERR4097261	104416|Filobasidium_wieringae	0.1205	0.0017	14.1343	17	3	8
MN	D6300-2-1	ERR4097261	2613904|Kluyveromyces_sp_TMB-2019a	0.1443	0.002	12.4017	51	3	9.5884
MN	D6300-2-1	ERR4097261	1296120|Kwoniella_heveanensis_BCC8398	0.0868	0.0012	12.2048	33	6	6
MN	D6300-2-1	ERR4097261	1089532|Kazachstania_solicola	0.1157	0.0016	12.096	35	4	8.0418
MN	D6300-2-1	ERR4097261	392264|Teunomyces_gatunensis	0.1143	0.0016	11.8015	18	4	7
MN	D6300-2-1	ERR4097261	1295532|Cryptococcus_depauperatus_CBS_7855	0.0555	0.0008	11.5275	18	6	5
MN	D6300-2-1	ERR4097261	77849|Candida_restingae	0.1491	0.0021	11.135	35	2	10.135
MN	D6300-2-1	ERR4097261	82524|Trichosporon_ovoides	0.0543	0.0008	10.4618	13	4	6.022
MN	D6300-2-1	ERR4097261	1071380|Tetrapisispora_blattae_CBS_6284	0.1311	0.0018	9.3816	20	5	7.1799
MN	D6300-2-1	ERR4097261	379508|Lodderomyces_elongisporus_NRRL_YB-4239	0.1192	0.0017	9.0803	30	2	6.1779
MN	D6300-2-1	ERR4097261	147334|Suhomyces_canberraensis	0.1942	0.0027	9	9	2	8
MN	D6300-2-1	ERR4097261	74404|Kazachstania_martiniae	0.0607	0.0009	8.8955	18	7	3.5111
MN	D6300-2-1	ERR4097261	45354|Candida_intermedia	0.1713	0.0024	8.8257	14	2	4.8257
MN	D6300-2-1	ERR4097261	1006466|Kazachstania_bromeliacearum	0.0831	0.0012	8.8198	22	10	3
MN	D6300-2-1	ERR4097261	1004253|Cyberlindnera_mrakii	0.0799	0.0011	8.1357	17	2	5.5
MN	D6300-2-1	ERR4097261	4950|Torulaspora_delbrueckii	0.0644	0.0009	7.8205	13	3	4.8948
MN	D6300-2-1	ERR4097261	382647|Kazachstania_siamensis	0.072	0.001	7.5509	22	7	3.4889
MN	D6300-2-1	ERR4097261	82521|Apiotrichum_montevideense	0.0806	0.0011	6.8712	11	4	3.1548
MN	D6300-2-1	ERR4097261	4974|Dioszegia_crocea	0.0556	0.0008	6.852	13	5	3.0788
MN	D6300-2-1	ERR4097261	148098|Debaryomyces_prosopidis	0.23	0.0032	5.6797	8	2	3.6797
MN	D6300-2-1	ERR4097261	432100|Kazachstania_turicensis	0.0684	0.001	5.3402	21	5	3.3853
MN	D6300-2-1	ERR4097261	1639000|Cryptococcus_sp_JCM_24511	0.1265	0.0018	5.2026	8	3	3.9834
MN	D6300-2-1	ERR4097261	1337058|Barnettozyma_salicaria	0.0987	0.0014	4.9776	7	3	3
[truncated: 1,500 more rows]

## Sheet: Best_al
Protocol	SampleID	Accession	taxon	coverage	cpm	taxon_num_reads	taxon_num_alignments	taxon_num_markers	taxon_max_reads_in_marker
[truncated: 13,895 more rows]

[truncated: 6 more sheets: Best_al+RL, Best_al+RL+C, Best_al+RL+MAPQ, Best_al+RL+MAPQ+C, EukDetect, EukDetect all hits]
