# Supplementary material for: Improved eukaryotic detection compatible with large-scale automated analysis of metagenomes
Source: Microbiome. 2023 Apr 10;11:72. doi: 10.1186/s40168-023-01505-1 (PMC10084625; doi:10.1186/s40168-023-01505-1)
Supplement: Supplementary file 3 — Additional file 2: Supplementary Table 2. Confusability analysis for pairs of eukaryotic microbes. Table showing all results for confusability analysis described in Fig. 5. [file 40168_2023_1505_MOESM2_ESM.xlsx]

## Sheet: PCA coordinates and results
taxon_a_name	taxon_b_name	taxon_a	taxon_b	is_picked_for_broad_subset	is_picked_for_focused_subset	is_both_species	lca_taxon	lca_taxon_name	lca_rank	lca_genus	pca_1	pca_2	rate_emit_cross_matches_a	rate_emit_other_matches_a	rate_accept_cross_matches_a	rate_accept_other_matches_a	rate_emit_cross_matches_b	rate_emit_other_matches_b	rate_accept_cross_matches_b	rate_accept_other_matches_b	EukDetectLo	CORRALLo	EukDetectMid	CORRALMid	EukDetectHi	CORRALHi
unclassified Trichinella	Trichinella britovi	2621847	45882	FALSE	FALSE	FALSE	6333	Trichinella	genus	Trichinella	0.77	-0.055	0.25	0.375	0	0.6	0	0.475	0.021	0.429
Coniochaeta sp. IL0111	Coniochaeta prunicola	2546455	744408	TRUE	FALSE	TRUE	79808	Coniochaeta	genus	Coniochaeta	0.744	-0.116	0.059	0.471	0	0.556	0	0.429	0.036	0.382	NR	XXX	aBo	ABOLG	aBo	ABOLG
Fusarium brasiliense	Fusarium phaseoli	235270	120645	TRUE	FALSE	TRUE	232080	Fusarium solani species complex	species group	Fusarium	0.726	0.18	0.027	0.297	0.011	0.414	0.019	0.558	0.039	0.529	NR	abO	aBo	ABOlG	Abo	ABOlG
Aphaenogaster picea	Aphaenogaster rudis	602698	500656	FALSE	FALSE	TRUE	165430	Aphaenogaster	genus	Aphaenogaster	0.723	0.145	0.088	0.382	0.065	0.355	0.042	0.562	0.07	0.488
Fusarium azukicola	Fusarium phaseoli	1174670	120645	TRUE	FALSE	TRUE	5506	Fusarium	genus	Fusarium	0.718	0.113	0.021	0.404	0.054	0.366	0.096	0.481	0.039	0.529	NR	NR	Abo	ABOLG	Abo	ABOLG
unclassified Trichinella	Trichinella murrelli	2621847	144512	FALSE	FALSE	FALSE	6333	Trichinella	genus	Trichinella	0.693	-0.05	0.062	0.562	0.267	0.333	0.02	0.389	0.005	0.441
Aphaenogaster rudis	Aphaenogaster miamiana	500656	602682	TRUE	FALSE	TRUE	165430	Aphaenogaster	genus	Aphaenogaster	0.648	-0.237	0.042	0.562	0.07	0.488	0.052	0.241	0.03	0.348	NR	NR	aBo	ABOLG	aBo	ABOLG
Coniochaeta sp. IL0111	unclassified Coniochaeta	2546455	2598979	FALSE	FALSE	FALSE	2598979	unclassified Coniochaeta	no rank	Coniochaeta	0.642	-0.138	0.059	0.471	0.083	0.472	0.038	0.321	0.024	0.366
Coniochaeta sp. YLH0009	unclassified Coniochaeta	2546453	2598979	FALSE	FALSE	FALSE	2598979	unclassified Coniochaeta	no rank	Coniochaeta	0.641	-0.111	0.024	0.452	0.044	0.467	0.026	0.333	0.012	0.378
unclassified Trichinella	Trichinella nelsoni	2621847	6336	FALSE	FALSE	FALSE	6333	Trichinella	genus	Trichinella	0.634	-0.36	0.062	0.562	0	0.6	0	0.245	0.003	0.212
Trichinella murrelli	Trichinella sp. T6	144512	92179	FALSE	FALSE	TRUE	6333	Trichinella	genus	Trichinella	0.628	-0.033	0.01	0.399	0.014	0.431	0.015	0.406	0.011	0.37
Trichinella spiralis	unclassified Trichinella	6334	2621847	FALSE	FALSE	FALSE	6333	Trichinella	genus	Trichinella	0.622	0.357	0.003	0.207	0	0.227	0	0.625	0.067	0.533
Coniochaeta sp. IL0111	Coniochaeta sp. YLH0009	2546455	2546453	FALSE	FALSE	TRUE	2598979	unclassified Coniochaeta	no rank	Coniochaeta	0.614	-0.036	0.206	0.324	0.083	0.472	0.071	0.405	0.156	0.356
Trichinella britovi	Trichinella sp. T6	45882	92179	FALSE	FALSE	TRUE	6333	Trichinella	genus	Trichinella	0.607	-0.07	0.061	0.414	0.021	0.429	0.02	0.401	0.063	0.317
Fusarium azukicola	Fusarium brasiliense	1174670	235270	TRUE	FALSE	TRUE	5506	Fusarium	genus	Fusarium	0.6	-0.053	0.021	0.404	0	0.419	0	0.324	0.023	0.402	NR	NR	Abo	ABOLG	Abo	ABOLG
Trichinella britovi	Trichinella nativa	45882	6335	FALSE	FALSE	TRUE	6333	Trichinella	genus	Trichinella	0.597	-0.101	0.015	0.46	0.042	0.407	0.036	0.348	0.014	0.329
Trichinella patagoniensis	unclassified Trichinella	990121	2621847	FALSE	FALSE	FALSE	6333	Trichinella	genus	Trichinella	0.592	0.078	0.008	0.333	0.015	0.343	0.25	0.375	0.133	0.467
Trichinella sp. T8	Trichinella sp. T6	92180	92179	FALSE	FALSE	TRUE	2621847	unclassified Trichinella	no rank	Trichinella	0.587	-0.023	0.025	0.377	0.02	0.401	0.025	0.396	0.032	0.349
Fusarium cf. fujikuroi NRRL 62710	Fusarium cf. fujikuroi NRRL 66890	2614216	2614214	FALSE	FALSE	TRUE	171627	Fusarium fujikuroi species complex	species group	Fusarium	0.586	0.072	0.135	0.346	0.047	0.326	0.033	0.467	0.119	0.373
Trichinella nativa	Trichinella sp. T9	6335	181606	FALSE	FALSE	TRUE	6333	Trichinella	genus	Trichinella	0.584	0.046	0.018	0.366	0	0.343	0	0.414	0.021	0.396
Aphaenogaster rudis	Aphaenogaster floridana	500656	602633	TRUE	FALSE	TRUE	165430	Aphaenogaster	genus	Aphaenogaster	0.583	-0.248	0.125	0.479	0.047	0.512	0.014	0.296	0.045	0.224	NR	NR	aBo	ABOLG	aBo	ABOLG
Aphaenogaster rudis	Aphaenogaster fulva	500656	602636	FALSE	FALSE	TRUE	165430	Aphaenogaster	genus	Aphaenogaster	0.581	-0.042	0.188	0.417	0.209	0.349	0.136	0.333	0.125	0.389
Fusarium cf. fujikuroi NRRL 66890	Fusarium cf. fujikuroi NRRL 62721	2614214	2614215	FALSE	FALSE	TRUE	171627	Fusarium fujikuroi species complex	species group	Fusarium	0.58	-0.073	0.15	0.35	0.034	0.458	0.038	0.365	0.153	0.322
Trichinella britovi	Trichinella sp. T9	45882	181606	FALSE	FALSE	TRUE	6333	Trichinella	genus	Trichinella	0.57	-0.058	0.061	0.414	0.074	0.376	0.075	0.339	0.064	0.353
Trichinella britovi	Trichinella sp. T8	45882	92180	FALSE	FALSE	TRUE	6333	Trichinella	genus	Trichinella	0.569	-0.044	0.061	0.414	0.09	0.36	0.07	0.332	0.048	0.373
Coniochaeta sp. YLH0009	Coniochaeta prunicola	2546453	744408	FALSE	FALSE	TRUE	79808	Coniochaeta	genus	Coniochaeta	0.566	-0.061	0.048	0.429	0.156	0.356	0.125	0.304	0.036	0.382
Aphaenogaster fulva	Aphaenogaster miamiana	602636	602682	TRUE	FALSE	TRUE	165430	Aphaenogaster	genus	Aphaenogaster	0.564	-0.168	0.045	0.424	0.042	0.472	0.052	0.241	0.045	0.333	NR	NR	aBo	ABOLG	aBo	ABOLG
Tetragonula davenporti	Tetragonula carbonaria	597209	148810	FALSE	FALSE	TRUE	398144	Tetragonula	genus	Tetragonula	0.557	0.035	0.042	0.431	0.037	0.259	0.05	0.375	0.07	0.395
Trichinella sp. T9	Trichinella sp. T6	181606	92179	FALSE	FALSE	TRUE	2621847	unclassified Trichinella	no rank	Trichinella	0.555	-0.021	0.043	0.371	0.048	0.369	0.045	0.376	0.042	0.339
Trichinella sp. T9	Trichinella murrelli	181606	144512	TRUE	FALSE	TRUE	6333	Trichinella	genus	Trichinella	0.554	0.008	0.065	0.349	0.059	0.358	0.056	0.354	0.057	0.389	NR	ABOLG	ABo	ABOLG	ABo	ABOLG
Trichophyton soudanense CBS 452.61	Trichophyton equinum CBS 127.97	1215331	559882	TRUE	FALSE	TRUE	5550	Trichophyton	genus	Trichophyton	0.552	0.065	0.031	0.328	0	0.328	0	0.402	0.008	0.396	NR	aBO	aBo	ABOLG	ABo	ABOLG
Aphaenogaster picea	Aphaenogaster fulva	602698	602636	FALSE	FALSE	TRUE	165430	Aphaenogaster	genus	Aphaenogaster	0.546	0.11	0.176	0.294	0.129	0.29	0.061	0.409	0.083	0.431
Fusarium solani species complex	Fusarium phaseoli	232080	120645	FALSE	FALSE	FALSE	232080	Fusarium solani species complex	species group	Fusarium	0.543	0.329	0.002	0.205	0.003	0.178	0.058	0.519	0.039	0.529
Trichinella britovi	Trichinella patagoniensis	45882	990121	FALSE	FALSE	TRUE	6333	Trichinella	genus	Trichinella	0.541	-0.106	0.066	0.409	0.048	0.402	0.035	0.306	0.049	0.309
Fusarium azukicola	Fusarium virguliforme Mont-1	1174670	994087	TRUE	FALSE	TRUE	5506	Fusarium	genus	Fusarium	0.541	-0.062	0.021	0.404	0.054	0.366	0.026	0.34	0.011	0.321	NR	aBO	aBo	ABOLG	aBo	ABOLG
Trichinella britovi	Trichinella murrelli	45882	144512	FALSE	FALSE	TRUE	6333	Trichinella	genus	Trichinella	0.54	-0.042	0.101	0.374	0.085	0.365	0.081	0.328	0.095	0.351
Trichinella nativa	Trichinella murrelli	6335	144512	FALSE	FALSE	TRUE	6333	Trichinella	genus	Trichinella	0.537	0.055	0.04	0.344	0.038	0.305	0.04	0.369	0.043	0.403
Trichinella sp. T8	Trichinella patagoniensis	92180	990121	FALSE	FALSE	TRUE	6333	Trichinella	genus	Trichinella	0.536	-0.066	0.016	0.385	0.036	0.385	0.035	0.306	0.015	0.343
Trichinella patagoniensis	Trichinella murrelli	990121	144512	FALSE	FALSE	TRUE	6333	Trichinella	genus	Trichinella	0.535	0.063	0.043	0.298	0.019	0.34	0.025	0.384	0.052	0.393
Aphaenogaster floridana	Aphaenogaster fulva	602633	602636	TRUE	FALSE	TRUE	165430	Aphaenogaster	genus	Aphaenogaster	0.534	0.172	0.035	0.275	0.015	0.254	0.03	0.439	0.069	0.444	NR	NR	Abo	ABOLG	Abo	ABOLG
Trichinella zimbabwensis	unclassified Trichinella	268475	2621847	FALSE	FALSE	FALSE	6333	Trichinella	genus	Trichinella	0.53	0.384	0.006	0.161	0	0.152	0	0.625	0.133	0.467
Coniochaeta prunicola	Coniochaeta sp. AEA 9055	744408	2558172	FALSE	FALSE	TRUE	79808	Coniochaeta	genus	Coniochaeta	0.53	-0.045	0.054	0.375	0.055	0.364	0.06	0.3	0.055	0.364
Trichinella sp. T8	Trichinella murrelli	92180	144512	FALSE	FALSE	TRUE	6333	Trichinella	genus	Trichinella	0.526	-0.007	0.066	0.336	0.063	0.357	0.081	0.328	0.076	0.37
Trichinella patagoniensis	Trichinella sp. T9	990121	181606	FALSE	FALSE	TRUE	6333	Trichinella	genus	Trichinella	0.523	0.047	0.035	0.306	0.023	0.336	0.032	0.382	0.048	0.369
Fusarium cf. fujikuroi NRRL 66890	Fusarium fracticaudum	2614214	1604329	TRUE	FALSE	TRUE	171627	Fusarium fujikuroi species complex	species group	Fusarium	0.521	-0.282	0.017	0.483	0	0.492	0	0.233	0.002	0.187	aBo	aBo	aBo	ABOlG	aBo	ABOlG
Trichinella sp. T8	Trichinella sp. T9	92180	181606	FALSE	FALSE	TRUE	2621847	unclassified Trichinella	no rank	Trichinella	0.52	-0.024	0.066	0.336	0.052	0.369	0.07	0.344	0.086	0.332
Trichinella patagoniensis	Trichinella sp. T6	990121	92179	FALSE	FALSE	TRUE	6333	Trichinella	genus	Trichinella	0.515	0.035	0.027	0.314	0.026	0.332	0.035	0.386	0.037	0.344
Trichinella nativa	Trichinella sp. T8	6335	92180	FALSE	FALSE	TRUE	6333	Trichinella	genus	Trichinella	0.512	0.046	0.058	0.326	0.038	0.305	0.033	0.369	0.052	0.369
Aphaenogaster ashmeadi	Aphaenogaster fulva	602585	602636	FALSE	FALSE	TRUE	165430	Aphaenogaster	genus	Aphaenogaster	0.511	0.265	0.004	0.185	0.004	0.23	0.015	0.455	0.014	0.5
Aphaenogaster ashmeadi	Aphaenogaster rudis	602585	500656	FALSE	FALSE	TRUE	165430	Aphaenogaster	genus	Aphaenogaster	0.509	0.284	0.008	0.181	0.026	0.208	0.146	0.458	0.047	0.512
Trichinella nativa	Trichinella patagoniensis	6335	990121	TRUE	FALSE	TRUE	6333	Trichinella	genus	Trichinella	0.505	-0.016	0.022	0.362	0.014	0.329	0.012	0.329	0.019	0.34	NR	aBo	ABo	ABOLG	ABo	ABOLG
Coniochaeta sp. IL0111	Coniochaeta sp. AEA 9055	2546455	2558172	FALSE	FALSE	TRUE	2598979	unclassified Coniochaeta	no rank	Coniochaeta	0.504	-0.12	0.118	0.412	0.194	0.361	0.14	0.22	0.073	0.345
Fusarium cuneirostrum	Fusarium phaseoli	235271	120645	TRUE	FALSE	TRUE	232080	Fusarium solani species complex	species group	Fusarium	0.498	0.312	0.05	0.15	0.128	0.191	0.115	0.462	0.039	0.529	NR	NR	NR	ABOlG	Abo	ABOlG
Trichinella nelsoni	Trichinella britovi	6336	45882	FALSE	FALSE	TRUE	6333	Trichinella	genus	Trichinella	0.498	0.22	0.012	0.233	0	0.214	0	0.475	0.026	0.423
Fusarium phaseoli	Fusarium virguliforme Mont-1	120645	994087	TRUE	FALSE	TRUE	232080	Fusarium solani species complex	species group	Fusarium	0.496	-0.097	0.154	0.423	0.255	0.314	0.067	0.299	0.043	0.288	NR	aBO	aBo	ABOlG	ABo	ABOlG
Aphaenogaster picea	Aphaenogaster miamiana	602698	602682	FALSE	FALSE	TRUE	165430	Aphaenogaster	genus	Aphaenogaster	0.494	-0.082	0.088	0.382	0.065	0.355	0.034	0.259	0.045	0.333
Trichophyton tonsurans CBS 112818	Trichophyton violaceum	647933	34388	FALSE	FALSE	TRUE	5550	Trichophyton	genus	Trichophyton	0.493	-0.085	0.003	0.373	0	0.378	0	0.267	0.005	0.32
Tetragonula mellipes	Tetragonula carbonaria	270529	148810	FALSE	FALSE	TRUE	398144	Tetragonula	genus	Tetragonula	0.488	-0.065	0.058	0.349	0.077	0.363	0.175	0.25	0.116	0.349
Aphaenogaster picea	Aphaenogaster floridana	602698	602633	FALSE	FALSE	TRUE	165430	Aphaenogaster	genus	Aphaenogaster	0.486	-0.12	0.088	0.382	0.032	0.387	0.007	0.303	0.022	0.246
Fusarium cf. fujikuroi NRRL 66890	Fusarium udum	2614214	42665	FALSE	FALSE	TRUE	171627	Fusarium fujikuroi species complex	species group	Fusarium	0.478	-0.308	0.033	0.467	0	0.492	0	0.113	0.003	0.236
Trichophyton equinum CBS 127.97	Trichophyton interdigitale MR816	559882	1215338	FALSE	FALSE	TRUE	5550	Trichophyton	genus	Trichophyton	0.477	-0.104	0.019	0.383	0.038	0.366	0.049	0.252	0.023	0.3
Aspergillus parasiticus	Aspergillus transmontanensis	5067	1034304	FALSE	FALSE	TRUE	5052	Aspergillus	genus	Aspergillus	0.473	0.027	0.044	0.309	0.071	0.3	0.058	0.36	0.038	0.321
Ceratocystis eucalypticola	Ceratocystis fimbriata CBS 114723	633669	1035309	FALSE	FALSE	TRUE	5157	Ceratocystis	genus	Ceratocystis	0.471	-0.017	0.064	0.3	0.074	0.347	0.11	0.317	0.089	0.316
Trichinella britovi	Trichinella spiralis	45882	6334	FALSE	FALSE	TRUE	6333	Trichinella	genus	Trichinella	0.466	-0.237	0.035	0.439	0.016	0.434	0.008	0.202	0.019	0.208
Tetragonula davenporti	Tetragonula mellipes	597209	270529	FALSE	FALSE	TRUE	398144	Tetragonula	genus	Tetragonula	0.466	0.054	0.125	0.347	0.074	0.222	0.047	0.36	0.099	0.341
Fusarium temperatum	Fusarium cf. fujikuroi NRRL 62721	767483	2614215	FALSE	FALSE	TRUE	171627	Fusarium fujikuroi species complex	species group	Fusarium	0.465	0.217	0.002	0.193	0	0.225	0	0.404	0.017	0.458
Aphaenogaster ashmeadi	Aphaenogaster picea	602585	602698	TRUE	FALSE	TRUE	165430	Aphaenogaster	genus	Aphaenogaster	0.464	0.214	0.004	0.185	0	0.234	0	0.471	0.032	0.387	NR	Abo	Abo	ABOLG	Abo	ABOLG
Trichophyton equinum CBS 127.97	Trichophyton mentagrophytes	559882	523103	FALSE	FALSE	TRUE	5550	Trichophyton	genus	Trichophyton	0.46	-0.083	0.045	0.356	0.053	0.351	0.058	0.296	0.053	0.261
Trichinella nelsoni	Trichinella murrelli	6336	144512	FALSE	FALSE	TRUE	6333	Trichinella	genus	Trichinella	0.457	0.185	0.012	0.233	0.005	0.209	0.01	0.399	0.024	0.422
Fusarium sp. AF-4	Fusarium kuroshium	1325735	2010991	TRUE	FALSE	TRUE	232080	Fusarium solani species complex	species group	Fusarium	0.456	0.146	0.002	0.211	0	0.27	0	0.406	0.031	0.375	NR	AbO	Abo	ABOLG	Abo	ABOLG
Trichinella britovi	Trichinella	45882	6333	FALSE	FALSE	FALSE	6333	Trichinella	genus	Trichinella	0.455	-0.229	0.045	0.429	0.026	0.423	0.008	0.202	0.015	0.205
Aphaenogaster rudis	Aphaenogaster	500656	165430	FALSE	FALSE	FALSE	165430	Aphaenogaster	genus	Aphaenogaster	0.454	-0.366	0.062	0.542	0.116	0.442	0.008	0.146	0.005	0.126
Fusarium brasiliense	Fusarium virguliforme Mont-1	235270	994087	TRUE	FALSE	TRUE	232080	Fusarium solani species complex	species group	Fusarium	0.453	0.003	0.095	0.23	0.046	0.379	0.021	0.345	0.038	0.293	NR	ABOlG	aBo	ABOlG	aBo	ABOlG
Fusarium cf. fujikuroi NRRL 62710	Fusarium fracticaudum	2614216	1604329	TRUE	FALSE	TRUE	171627	Fusarium fujikuroi species complex	species group	Fusarium	0.45	-0.211	0.019	0.462	0	0.372	0	0.233	0.002	0.187	aBo	aBo	ABo	ABOlG	ABo	ABOlG
Fusarium xylarioides	Fusarium cf. fujikuroi NRRL 66890	221167	2614214	TRUE	FALSE	TRUE	171627	Fusarium fujikuroi species complex	species group	Fusarium	0.447	0.348	0.002	0.142	0	0.127	0	0.5	0.017	0.475	NR	AbO	AbO	ABOLG	Abo	ABOLG
Fusarium cf. fujikuroi NRRL 62710	Fusarium cf. fujikuroi NRRL 62721	2614216	2614215	FALSE	FALSE	TRUE	171627	Fusarium fujikuroi species complex	species group	Fusarium	0.446	0.019	0.135	0.346	0.14	0.233	0.115	0.288	0.119	0.356
Tetragonula davenporti	Tetragonula hockingsi	597209	270528	TRUE	FALSE	TRUE	398144	Tetragonula	genus	Tetragonula	0.442	-0.096	0.042	0.431	0.019	0.278	0.014	0.271	0.042	0.254	NR	XXX	aBo	ABOlg	Abo	ABOLG
Fusarium cf. fujikuroi NRRL 66890	Fusarium agapanthi	2614214	1803897	TRUE	FALSE	TRUE	5506	Fusarium	genus	Fusarium	0.441	-0.346	0.033	0.467	0	0.492	0	0.145	0.003	0.13	aBo	aBo	aBo	ABOLG	ABo	ABOLG
Tetragonula carbonaria	Tetragonula	148810	398144	FALSE	FALSE	FALSE	398144	Tetragonula	genus	Tetragonula	0.438	-0.234	0.025	0.4	0.023	0.442	0.002	0.168	0.002	0.217
Trichinella britovi	Trichinella zimbabwensis	45882	268475	FALSE	FALSE	TRUE	6333	Trichinella	genus	Trichinella	0.437	-0.304	0.01	0.465	0	0.45	0	0.168	0.006	0.146
Trichinella nelsoni	Trichinella sp. T9	6336	181606	FALSE	FALSE	TRUE	6333	Trichinella	genus	Trichinella	0.436	0.168	0.012	0.233	0.01	0.204	0.022	0.392	0.027	0.39
Trichophyton interdigitale MR816	Trichophyton tonsurans CBS 112818	1215338	647933	TRUE	FALSE	TRUE	5550	Trichophyton	genus	Trichophyton	0.433	0.072	0.039	0.262	0.061	0.263	0.042	0.333	0.026	0.352	NR	ABOLG	aBo	ABOLG	ABo	ABOLG
Fusarium cf. fujikuroi NRRL 66890	Fusarium nygamai	2614214	42673	FALSE	FALSE	TRUE	171627	Fusarium fujikuroi species complex	species group	Fusarium	0.43	-0.372	0.017	0.483	0	0.492	0	0.144	0.001	0.096
Trichinella spiralis	Trichinella sp. T9	6334	181606	FALSE	FALSE	TRUE	6333	Trichinella	genus	Trichinella	0.428	0.181	0.006	0.204	0.016	0.211	0.032	0.382	0.011	0.406
Coniochaeta sp. YLH0009	Coniochaeta sp. AEA 9055	2546453	2558172	FALSE	FALSE	TRUE	2598979	unclassified Coniochaeta	no rank	Coniochaeta	0.426	-0.091	0.262	0.214	0.067	0.444	0.06	0.3	0.2	0.218
Trichophyton tonsurans CBS 112818	Trichophyton mentagrophytes	647933	523103	FALSE	FALSE	TRUE	5550	Trichophyton	genus	Trichophyton	0.426	-0.067	0.052	0.324	0.046	0.332	0.058	0.296	0.071	0.243
Trichinella sp. T8	Trichinella spiralis	92180	6334	FALSE	FALSE	TRUE	6333	Trichinella	genus	Trichinella	0.424	-0.192	0.02	0.381	0.016	0.405	0.011	0.199	0.014	0.214
Trichinella spiralis	Trichinella murrelli	6334	144512	FALSE	FALSE	TRUE	6333	Trichinella	genus	Trichinella	0.423	0.189	0.014	0.196	0.022	0.205	0.04	0.369	0.024	0.422
Penicillium polonicum	Penicillium sp. BW_12	60169	1931375	FALSE	FALSE	TRUE	5073	Penicillium	genus	Penicillium	0.422	0.111	0.004	0.252	0	0.231	0	0.311	0.01	0.4
Trichinella nelsoni	Trichinella sp. T6	6336	92179	FALSE	FALSE	TRUE	6333	Trichinella	genus	Trichinella	0.422	0.154	0.01	0.235	0.013	0.202	0.025	0.396	0.021	0.36
Fusarium cf. fujikuroi NRRL 66890	Fusarium oxysporum f. sp. lycopersici 4287	2614214	426428	FALSE	FALSE	TRUE	5506	Fusarium	genus	Fusarium	0.42	-0.382	0.017	0.483	0	0.492	0	0.103	0.001	0.116
Trichinella	Trichinella murrelli	6333	144512	FALSE	FALSE	FALSE	6333	Trichinella	genus	Trichinella	0.42	0.183	0.013	0.197	0.012	0.208	0.035	0.374	0.038	0.408
Fusarium sp. AF-4	Fusarium euwallaceae	1325735	1147111	FALSE	FALSE	TRUE	232080	Fusarium solani species complex	species group	Fusarium	0.419	0.114	0.007	0.205	0.002	0.268	0.019	0.365	0.073	0.345
Trichinella sp. T8	Trichinella nelsoni	92180	6336	FALSE	FALSE	TRUE	6333	Trichinella	genus	Trichinella	0.418	-0.176	0.012	0.389	0.048	0.373	0.029	0.216	0.008	0.207
Trichinella spiralis	Trichinella sp. T6	6334	92179	FALSE	FALSE	TRUE	6333	Trichinella	genus	Trichinella	0.417	0.168	0.011	0.199	0.008	0.219	0.015	0.406	0.021	0.36
Fusarium udum	Fusarium cf. fujikuroi NRRL 62710	42665	2614216	TRUE	FALSE	TRUE	171627	Fusarium fujikuroi species complex	species group	Fusarium	0.415	0.233	0.002	0.112	0	0.238	0	0.481	0.023	0.349	Abo	AbO	Abo	ABOLG	Abo	ABOLG
Ceratocystis cacaofunesta	Ceratocystis fimbriata CBS 114723	386457	1035309	FALSE	FALSE	TRUE	5157	Ceratocystis	genus	Ceratocystis	0.414	0.165	0.006	0.169	0.027	0.247	0.061	0.366	0.013	0.392
Fusarium solani species complex	Fusarium euwallaceae	232080	1147111	FALSE	FALSE	FALSE	232080	Fusarium solani species complex	species group	Fusarium	0.41	0.196	0.001	0.206	0	0.18	0	0.385	0.018	0.4
Penicillium camemberti FM 013	Penicillium sp. BW_12	1429867	1931375	FALSE	FALSE	TRUE	5073	Penicillium	genus	Penicillium	0.409	0.114	0.011	0.258	0	0.208	0	0.311	0.019	0.39
Ceratocystis manginecans	Ceratocystis fimbriata CBS 114723	929235	1035309	FALSE	FALSE	TRUE	5157	Ceratocystis	genus	Ceratocystis	0.409	0.031	0.107	0.274	0.099	0.259	0.098	0.329	0.114	0.291
Fusarium	Fusarium phaseoli	5506	120645	FALSE	FALSE	FALSE	5506	Fusarium	genus	Fusarium	0.408	0.273	0.004	0.162	0.004	0.138	0.135	0.442	0.157	0.412
Trichinella britovi	Trichinella papuae	45882	268474	FALSE	FALSE	TRUE	6333	Trichinella	genus	Trichinella	0.408	-0.324	0.02	0.455	0	0.45	0	0.141	0.01	0.123
Tetragonula hockingsi	Tetragonula mellipes	270528	270529	FALSE	FALSE	TRUE	398144	Tetragonula	genus	Tetragonula	0.404	0.137	0.057	0.229	0.099	0.197	0.081	0.326	0.044	0.396
Fusarium brasiliense	Fusarium tucumaniae	235270	232081	FALSE	FALSE	TRUE	232080	Fusarium solani species complex	species group	Fusarium	0.403	-0.096	0.041	0.284	0.046	0.379	0.035	0.202	0.024	0.286
Trichinella murrelli	Trichinella zimbabwensis	144512	268475	TRUE	FALSE	TRUE	6333	Trichinella	genus	Trichinella	0.403	-0.27	0.01	0.399	0	0.445	0	0.168	0.006	0.146	NR	Abo	ABo	ABOLG	ABo	ABOLG
Fusarium tucumaniae	Fusarium azukicola	232081	1174670	TRUE	FALSE	TRUE	5506	Fusarium	genus	Fusarium	0.402	0.124	0.053	0.184	0.056	0.254	0.074	0.351	0.065	0.355	NR	NR	Abo	ABOLG	Abo	ABOLG
Ceratocystis manginecans	Ceratocystis cacaofunesta	929235	386457	FALSE	FALSE	TRUE	5157	Ceratocystis	genus	Ceratocystis	0.402	-0.142	0.024	0.357	0	0.358	0	0.175	0.011	0.264
Ceratocystis platani	Ceratocystis fimbriata CBS 114723	88771	1035309	FALSE	FALSE	TRUE	5157	Ceratocystis	genus	Ceratocystis	0.401	0.129	0.021	0.218	0.031	0.22	0.073	0.354	0.051	0.354
Penicillium sp. BW_12	Penicillium fuscoglaucum FM041	1931375	1439350	TRUE	FALSE	TRUE	5073	Penicillium	genus	Penicillium	0.398	-0.132	0.011	0.3	0.01	0.4	0.005	0.197	0.005	0.249	NR	XXX	aBo	ABOLG	aBo	ABOLG
Tetragonula hockingsi	Tetragonula carbonaria	270528	148810	FALSE	FALSE	TRUE	398144	Tetragonula	genus	Tetragonula	0.396	0.101	0.071	0.214	0.056	0.239	0.1	0.325	0.116	0.349
Pseudogymnoascus sp. VKM F-3557	Pseudogymnoascus sp. VKM F-4514 (FW-929)	1437433	1420908	FALSE	FALSE	TRUE	2637121	unclassified Pseudogymnoascus	no rank	Pseudogymnoascus	0.394	0.134	0.014	0.222	0.011	0.206	0.041	0.338	0.051	0.367
Fusarium	Fusarium cf. fujikuroi NRRL 62710	5506	2614216	FALSE	FALSE	FALSE	5506	Fusarium	genus	Fusarium	0.393	0.256	0	0.166	0	0.141	0	0.481	0.023	0.349
Trichinella zimbabwensis	Trichinella sp. T8	268475	92180	FALSE	FALSE	TRUE	6333	Trichinella	genus	Trichinella	0.389	0.246	0.006	0.161	0	0.152	0	0.402	0.008	0.413
Ceratocystis manginecans	Ceratocystis platani	929235	88771	FALSE	FALSE	TRUE	5157	Ceratocystis	genus	Ceratocystis	0.388	-0.11	0.036	0.345	0.037	0.321	0.016	0.223	0.016	0.236
Escovopsis sp. Ae720	Escovopsis sp. Ae733	2027527	2027526	FALSE	FALSE	TRUE	2626738	unclassified Escovopsis	no rank	Escovopsis	0.388	-0.003	0.079	0.246	0.042	0.305	0.064	0.308	0.115	0.256
Trichinella sp. T9	Trichinella	181606	6333	FALSE	FALSE	FALSE	6333	Trichinella	genus	Trichinella	0.387	-0.172	0.059	0.355	0.048	0.369	0.015	0.195	0.018	0.201
Aspergillus transmontanensis	Aspergillus novoparasiticus	1034304	986946	FALSE	FALSE	TRUE	5052	Aspergillus	genus	Aspergillus	0.385	-0.163	0.035	0.384	0.026	0.333	0.005	0.224	0.008	0.179
Penicillium sp. SPG-F1	Penicillium sp. BW_MB	2488753	1931374	FALSE	FALSE	TRUE	2593313	unclassified Penicillium	no rank	Penicillium	0.383	-0.222	0.012	0.439	0.028	0.338	0.003	0.172	0.002	0.17
Trichinella papuae	Trichinella murrelli	268474	144512	TRUE	FALSE	TRUE	6333	Trichinella	genus	Trichinella	0.383	0.284	0.005	0.135	0	0.134	0	0.409	0.009	0.436	NR	ABo	ABo	ABOLG	ABo	ABOLG
Fusarium tucumaniae	Fusarium virguliforme Mont-1	232081	994087	FALSE	FALSE	TRUE	232080	Fusarium solani species complex	species group	Fusarium	0.382	0.082	0.026	0.211	0.056	0.254	0.036	0.33	0.016	0.315
Heliconius pachinus	Heliconius elevatus bari	33428	1756245	FALSE	FALSE	TRUE	33416	Heliconius	genus	Heliconius	0.381	-0.091	0.033	0.267	0.029	0.371	0.014	0.214	0.014	0.257
Fusarium cuneirostrum	Fusarium virguliforme Mont-1	235271	994087	FALSE	FALSE	TRUE	232080	Fusarium solani species complex	species group	Fusarium	0.38	0.114	0.025	0.175	0.064	0.255	0.015	0.351	0.005	0.326
Aspergillus luchuensis CBS 106.47	Aspergillus welwitschiae	1137211	1341132	TRUE	FALSE	TRUE	5052	Aspergillus	genus	Aspergillus	0.38	-0.015	0.004	0.263	0	0.302	0	0.259	0.005	0.286	NR	NR	Abo	ABOLG	Abo	ABOLG
Trichinella nativa	Trichinella nelsoni	6335	6336	FALSE	FALSE	TRUE	6333	Trichinella	genus	Trichinella	0.379	-0.129	0.04	0.344	0.01	0.333	0.005	0.24	0.023	0.191
Ceratocystis manginecans	Ceratocystis eucalypticola	929235	633669	FALSE	FALSE	TRUE	5157	Ceratocystis	genus	Ceratocystis	0.379	0.044	0.155	0.226	0.099	0.259	0.073	0.291	0.107	0.314
Heliconius cydno alithea	Heliconius heurippa	249251	33423	FALSE	FALSE	TRUE	33416	Heliconius	genus	Heliconius	0.379	-0.04	0.029	0.235	0.025	0.35	0.011	0.295	0.013	0.225
Aspergillus pseudocaelatus	Aspergillus sergii	1825620	1034303	FALSE	FALSE	TRUE	5052	Aspergillus	genus	Aspergillus	0.378	-0.181	0.008	0.39	0	0.343	0	0.18	0.002	0.196
Aspergillus transmontanensis	Aspergillus arachidicola	1034304	656916	FALSE	FALSE	TRUE	5052	Aspergillus	genus	Aspergillus	0.378	-0.144	0.023	0.395	0.064	0.295	0.021	0.197	0.008	0.217
Bombus turneri	Tetragonula mellipes	686820	270529	FALSE	FALSE	TRUE	7458	Apidae	family		0.377	0.269	0.004	0.144	0	0.134	0	0.407	0.022	0.418
Ceratocystis platani	Ceratocystis eucalypticola	88771	633669	FALSE	FALSE	TRUE	5157	Ceratocystis	genus	Ceratocystis	0.376	0.119	0.037	0.202	0.031	0.22	0.055	0.309	0.058	0.364
Penicillium freii	Penicillium sp. SPG-F1	48697	2488753	FALSE	FALSE	TRUE	5073	Penicillium	genus	Penicillium	0.375	0.247	0.001	0.146	0	0.152	0	0.451	0.014	0.352
Trichinella	Trichinella sp. T6	6333	92179	FALSE	FALSE	FALSE	6333	Trichinella	genus	Trichinella	0.375	0.146	0.017	0.194	0.017	0.203	0.05	0.371	0.053	0.328
Acromyrmex echinatior	Aphaenogaster fulva	103372	602636	TRUE	FALSE	TRUE	34695	Myrmicinae	subfamily		0.375	0.402	0.004	0.069	0	0.073	0	0.47	0.028	0.486	Abo	Abo	ABo	ABOL	ABo	ABOL
Trichinella nativa	Trichinella spiralis	6335	6334	FALSE	FALSE	TRUE	6333	Trichinella	genus	Trichinella	0.374	-0.142	0.036	0.348	0.005	0.338	0.003	0.207	0.022	0.205
Epichloe uncinata	Epichloe baconii ATCC 200745	5050	1406312	FALSE	FALSE	TRUE	5112	Epichloe	genus	Epichloe	0.374	0.024	0.005	0.25	0.005	0.27	0.007	0.296	0.007	0.283
Heliconius cydno alithea	Heliconius elevatus bari	249251	1756245	TRUE	FALSE	TRUE	33416	Heliconius	genus	Heliconius	0.374	-0.069	0.029	0.235	0	0.375	0	0.229	0.014	0.257	NR	XXX	aBo	ABOLG	aBo	ABOLG
Aspergillus parasiticus	Aspergillus arachidicola	5067	656916	FALSE	FALSE	TRUE	5052	Aspergillus	genus	Aspergillus	0.372	-0.126	0.029	0.324	0.029	0.343	0.008	0.21	0.008	0.217
Aspergillus transmontanensis	Aspergillus minisclerotigenes	1034304	656917	FALSE	FALSE	TRUE	5052	Aspergillus	genus	Aspergillus	0.371	-0.199	0.023	0.395	0.013	0.346	0.002	0.18	0.005	0.172
Aphaenogaster fulva	Cataglyphis hispanica	602636	1086592	TRUE	FALSE	TRUE	36668	Formicidae	family		0.37	-0.426	0.015	0.455	0	0.514	0	0.066	0.003	0.059	NR	aBo	ABo	ABOL	ABo	ABOL
Escovopsis sp. Ae720	Escovopsis sp. Ae724	2027527	2006383	FALSE	FALSE	TRUE	2626738	unclassified Escovopsis	no rank	Escovopsis	0.368	-0.008	0.061	0.263	0.076	0.271	0.145	0.258	0.115	0.279
Aspergillus transmontanensis	Aspergillus sergii	1034304	1034303	TRUE	FALSE	TRUE	5052	Aspergillus	genus	Aspergillus	0.367	-0.179	0.023	0.395	0.038	0.321	0.006	0.175	0.004	0.194	NR	aBo	ABo	ABOLG	ABo	ABOLG
Heliconius pachinus	Heliconius pardalinus sergestus	33428	884342	FALSE	FALSE	TRUE	33416	Heliconius	genus	Heliconius	0.366	-0.133	0.033	0.267	0	0.4	0	0.214	0.008	0.2
Aspergillus sojae	Aspergillus transmontanensis	41058	1034304	FALSE	FALSE	TRUE	5052	Aspergillus	genus	Aspergillus	0.366	0.039	0.049	0.238	0.078	0.248	0.116	0.302	0.077	0.282
Aspergillus parasiticus	Aspergillus sojae	5067	41058	FALSE	FALSE	TRUE	5052	Aspergillus	genus	Aspergillus	0.363	-0.028	0.074	0.279	0.1	0.271	0.057	0.23	0.039	0.287
Aspergillus oryzae RIB40	Aspergillus transmontanensis	510516	1034304	FALSE	FALSE	TRUE	5052	Aspergillus	genus	Aspergillus	0.363	0.209	0.004	0.156	0	0.168	0	0.419	0.026	0.333
Aspergillus pseudocaelatus	Aspergillus minisclerotigenes	1825620	656917	FALSE	FALSE	TRUE	5052	Aspergillus	genus	Aspergillus	0.363	-0.188	0.017	0.381	0	0.343	0	0.183	0.005	0.172
Aphaenogaster picea	Aphaenogaster	602698	165430	FALSE	FALSE	FALSE	165430	Aphaenogaster	genus	Aphaenogaster	0.363	-0.265	0.029	0.441	0.065	0.355	0.003	0.15	0.002	0.13
Aphaenogaster floridana	Aphaenogaster miamiana	602633	602682	FALSE	FALSE	TRUE	165430	Aphaenogaster	genus	Aphaenogaster	0.362	0.007	0.042	0.268	0.015	0.254	0.034	0.259	0.091	0.288
Aspergillus nomius NRRL 13137	Aspergillus transmontanensis	1509407	1034304	TRUE	FALSE	TRUE	5052	Aspergillus	genus	Aspergillus	0.362	0.222	0.003	0.136	0	0.173	0	0.419	0.013	0.346	NR	AbO	ABo	ABOLG	ABo	ABOLG
Trichophyton rubrum CBS 118892	Trichophyton violaceum	559305	34388	FALSE	FALSE	TRUE	5550	Trichophyton	genus	Trichophyton	0.362	-0.039	0.143	0.243	0.108	0.311	0.04	0.228	0.046	0.279
Tetragonula mellipes	Tetragonula clypearis	270529	270525	FALSE	FALSE	TRUE	398144	Tetragonula	genus	Tetragonula	0.362	-0.27	0.035	0.372	0.011	0.429	0.002	0.143	0.007	0.13
Aspergillus parasiticus	Aspergillus novoparasiticus	5067	986946	FALSE	FALSE	TRUE	5052	Aspergillus	genus	Aspergillus	0.361	-0.137	0.029	0.324	0.029	0.343	0.005	0.224	0.005	0.182
Trichinella sp. T8	Trichinella	92180	6333	FALSE	FALSE	FALSE	6333	Trichinella	genus	Trichinella	0.36	-0.167	0.061	0.34	0.071	0.349	0.03	0.18	0.025	0.195
Fusarium cf. fujikuroi NRRL 62710	Fusarium nygamai	2614216	42673	FALSE	FALSE	TRUE	171627	Fusarium fujikuroi species complex	species group	Fusarium	0.36	-0.3	0.019	0.462	0	0.372	0	0.144	0.001	0.096
Pseudogymnoascus sp. 04NY16	Pseudogymnoascus sp. VKM F-4516 (FW-969)	1752145	1420910	FALSE	FALSE	TRUE	2637121	unclassified Pseudogymnoascus	no rank	Pseudogymnoascus	0.359	0.009	0.007	0.243	0	0.278	0	0.312	0.022	0.236
Fusarium ambrosium	Fusarium kuroshium	131363	2010991	TRUE	FALSE	TRUE	232080	Fusarium solani species complex	species group	Fusarium	0.356	0.155	0.002	0.193	0.006	0.176	0.094	0.312	0.031	0.375	Abo	Abo	Abo	ABOLG	AbO	ABOLG
Trichinella sp. T8	Trichinella papuae	92180	268474	FALSE	FALSE	TRUE	6333	Trichinella	genus	Trichinella	0.356	-0.275	0.012	0.389	0.008	0.413	0.005	0.135	0.008	0.126
Pseudogymnoascus sp. VKM F-103	Pseudogymnoascus sp. VKM F-4516 (FW-969)	1420912	1420910	FALSE	FALSE	TRUE	2637121	unclassified Pseudogymnoascus	no rank	Pseudogymnoascus	0.356	0.012	0.014	0.24	0	0.273	0	0.312	0.022	0.236
Trichinella papuae	Trichinella sp. T6	268474	92179	FALSE	FALSE	TRUE	6333	Trichinella	genus	Trichinella	0.355	0.256	0.005	0.135	0	0.134	0	0.421	0.011	0.37
Fusarium ambrosium	Fusarium virguliforme Mont-1	131363	994087	FALSE	FALSE	TRUE	232080	Fusarium solani species complex	species group	Fusarium	0.355	0.152	0.004	0.191	0	0.182	0	0.366	0.011	0.321
Bombus vosnesenskii	Bombus pyrosoma	207650	396416	FALSE	FALSE	TRUE	28641	Bombus	genus	Bombus	0.353	-0.225	0.026	0.36	0.009	0.388	0.002	0.173	0.006	0.136
Bombus turneri	Bombus vosnesenskii	686820	207650	FALSE	FALSE	TRUE	28641	Bombus	genus	Bombus	0.352	0.243	0.002	0.146	0	0.134	0	0.386	0.009	0.388
Epichloe bromicola	Epichloe baconii ATCC 200745	79588	1406312	FALSE	FALSE	TRUE	5112	Epichloe	genus	Epichloe	0.35	0.044	0.013	0.218	0.007	0.257	0.007	0.296	0.011	0.278
Fusarium nygamai	Fusarium cf. fujikuroi NRRL 62721	42673	2614215	FALSE	FALSE	TRUE	171627	Fusarium fujikuroi species complex	species group	Fusarium	0.35	0.284	0.005	0.139	0	0.097	0	0.404	0.068	0.407
Aspergillus parasiticus	Aspergillus minisclerotigenes	5067	656917	FALSE	FALSE	TRUE	5052	Aspergillus	genus	Aspergillus	0.349	-0.175	0.029	0.324	0	0.371	0	0.183	0.005	0.172
Polistes fuscatus	Polistes dorsalis	30207	34729	TRUE	FALSE	TRUE	7456	Polistes	genus	Polistes	0.349	-0.114	0.047	0.372	0.068	0.257	0.028	0.256	0.026	0.161	NR	NR	aBo	ABOLG	aBo	ABOLG
Aspergillus oryzae RIB40	Aspergillus pseudocaelatus	510516	1825620	FALSE	FALSE	TRUE	5052	Aspergillus	genus	Aspergillus	0.348	0.194	0.004	0.156	0	0.168	0	0.398	0.019	0.324
Aspergillus niger	Aspergillus piperis CBS 112811	5061	1448313	FALSE	FALSE	TRUE	5052	Aspergillus	genus	Aspergillus	0.346	-0.036	0.007	0.295	0	0.26	0	0.243	0.005	0.247
Trichinella nativa	Trichinella sp. T6	6335	92179	FALSE	FALSE	TRUE	6333	Trichinella	genus	Trichinella	0.345	0.014	0.071	0.312	0.171	0.171	0.178	0.243	0.085	0.296
Heliconius heurippa	Heliconius timareta timareta	33423	573617	FALSE	FALSE	TRUE	33416	Heliconius	genus	Heliconius	0.345	-0.007	0.023	0.284	0	0.237	0	0.318	0.05	0.2
Ceratocystis eucalypticola	Ceratocystis cacaofunesta	633669	386457	FALSE	FALSE	TRUE	5157	Ceratocystis	genus	Ceratocystis	0.344	-0.157	0.055	0.309	0.066	0.355	0.05	0.125	0.033	0.242
Epichloe sylvatica	Epichloe baconii ATCC 200745	79593	1406312	FALSE	FALSE	TRUE	5112	Epichloe	genus	Epichloe	0.343	0.055	0.007	0.213	0.003	0.246	0.004	0.298	0.009	0.281
Bombus vosnesenskii	Bombus terrestris	207650	30195	FALSE	FALSE	TRUE	28641	Bombus	genus	Bombus	0.343	-0.225	0.009	0.377	0.034	0.362	0.008	0.137	0.002	0.161
Aspergillus piperis CBS 112811	Aspergillus welwitschiae	1448313	1341132	FALSE	FALSE	TRUE	5052	Aspergillus	genus	Aspergillus	0.343	0.022	0.002	0.241	0	0.252	0	0.259	0.005	0.286
Aspergillus kawachii IFO 4308	Aspergillus niger	1033177	5061	TRUE	FALSE	TRUE	5052	Aspergillus	genus	Aspergillus	0.342	0.032	0.007	0.243	0	0.239	0	0.302	0.008	0.252	NR	aBo	Abo	ABOLG	Abo	ABOLG
Polistes fuscatus	Vespula vulgaris	30207	7454	FALSE	FALSE	TRUE	7438	Vespidae	family		0.341	-0.206	0.023	0.395	0	0.324	0	0.16	0.007	0.156
Aspergillus pseudocaelatus	Aspergillus nomius NRRL 13137	1825620	1509407	FALSE	FALSE	TRUE	5052	Aspergillus	genus	Aspergillus	0.339	-0.212	0.017	0.381	0	0.343	0	0.138	0.005	0.168
Bombus breviceps	Bombus vosnesenskii	395515	207650	FALSE	FALSE	TRUE	28641	Bombus	genus	Bombus	0.339	0.196	0.006	0.14	0.01	0.172	0.044	0.342	0.026	0.371
Trichinella patagoniensis	Trichinella spiralis	990121	6334	FALSE	FALSE	TRUE	6333	Trichinella	genus	Trichinella	0.339	-0.128	0.027	0.314	0.038	0.321	0.028	0.182	0.019	0.208
Anopheles fontenillei	Anopheles coluzzii	2494418	1518534	FALSE	FALSE	TRUE	44542	gambiae species complex	no rank	Anopheles	0.338	-0.001	0.044	0.25	0.021	0.256	0.023	0.242	0.046	0.274
Aspergillus violaceofuscus CBS 115571	Aspergillus fijiensis CBS 313.89	1450538	1448319	FALSE	FALSE	TRUE	5052	Aspergillus	genus	Aspergillus	0.337	-0.101	0.008	0.322	0	0.288	0	0.211	0.003	0.205
Pseudogymnoascus sp. VKM F-103	Pseudogymnoascus sp. 24MN13	1420912	1622150	FALSE	FALSE	TRUE	2637121	unclassified Pseudogymnoascus	no rank	Pseudogymnoascus	0.336	0.043	0.041	0.212	0.027	0.247	0.011	0.257	0.015	0.303
Tetragonula clypearis	Tetragonula carbonaria	270525	148810	FALSE	FALSE	TRUE	398144	Tetragonula	genus	Tetragonula	0.336	0.235	0.009	0.136	0.005	0.133	0.05	0.375	0.093	0.372
Anopheles arabiensis	Anopheles bwambae	7173	42896	FALSE	FALSE	TRUE	44542	gambiae species complex	no rank	Anopheles	0.335	-0.009	0.02	0.245	0.007	0.268	0.012	0.281	0.033	0.225
Fusarium hostae	Fusarium cf. fujikuroi NRRL 66890	152502	2614214	TRUE	FALSE	TRUE	5506	Fusarium	genus	Fusarium	0.335	0.444	0.003	0.048	0	0.013	0	0.5	0.034	0.458	Abo	Abo	Abo	ABOLG	Abo	ABOLG
Trichinella nativa	Trichinella	6335	6333	FALSE	FALSE	FALSE	6333	Trichinella	genus	Trichinella	0.333	-0.122	0.054	0.33	0.052	0.29	0.019	0.192	0.02	0.2
Escovopsis sp. AC	Escovopsis sp. Ae724	2027528	2006383	FALSE	FALSE	TRUE	2626738	unclassified Escovopsis	no rank	Escovopsis	0.332	0.269	0.002	0.11	0	0.123	0	0.403	0.016	0.377
Anopheles arabiensis	Anopheles fontenillei	7173	2494418	FALSE	FALSE	TRUE	44542	gambiae species complex	no rank	Anopheles	0.332	0.001	0.017	0.248	0.024	0.251	0.034	0.26	0.024	0.253
[Nectria] haematococca mpVI 77-13-4	Fusarium azukicola	660122	1174670	FALSE	FALSE	TRUE	5506	Fusarium	genus	Fusarium	0.332	0.313	0.003	0.115	0	0.074	0	0.426	0.022	0.398
Tilletia laevis	Tilletia caries	157183	13290	FALSE	FALSE	TRUE	13289	Tilletia	genus	Tilletia	0.332	0.024	0.118	0.218	0.099	0.244	0.082	0.26	0.092	0.276
Heliconius	Heliconius pachinus	33416	33428	FALSE	FALSE	FALSE	33416	Heliconius	genus	Heliconius	0.331	0.07	0.006	0.219	0.006	0.211	0.067	0.233	0.057	0.343
Epichloe brachyelytri E4804	Epichloe baconii ATCC 200745	1036762	1406312	FALSE	FALSE	TRUE	5112	Epichloe	genus	Epichloe	0.33	0.026	0.019	0.248	0.018	0.225	0.027	0.276	0.029	0.26
Fusarium fujikuroi IMI 58289	Fusarium circinatum	1279085	48490	FALSE	FALSE	TRUE	171627	Fusarium fujikuroi species complex	species group	Fusarium	0.329	0.08	0.016	0.228	0	0.193	0	0.259	0.014	0.329
Escovopsis sp. Ae724	Escovopsis weberi	2006383	150374	TRUE	FALSE	TRUE	150372	Escovopsis	genus	Escovopsis	0.327	-0.267	0.032	0.371	0	0.393	0	0.123	0.004	0.117	NR	aBo	ABo	ABOLG	ABo	ABOLG
Anopheles coluzzii	Anopheles bwambae	1518534	42896	FALSE	FALSE	TRUE	44542	gambiae species complex	no rank	Anopheles	0.327	-0.027	0.023	0.242	0.042	0.277	0.047	0.246	0.025	0.234
Trichinella pseudospiralis	Trichinella murrelli	6337	144512	TRUE	FALSE	TRUE	6333	Trichinella	genus	Trichinella	0.325	0.341	0.005	0.056	0	0.097	0	0.409	0.009	0.436	Abo	ABo	ABo	ABOLG	ABo	ABOLG
Penicillium freii	Penicillium sp. BW_12	48697	1931375	FALSE	FALSE	TRUE	5073	Penicillium	genus	Penicillium	0.325	0.199	0.003	0.144	0	0.152	0	0.311	0.019	0.39
Bombus vosnesenskii	Pyrobombus	207650	144703	FALSE	FALSE	FALSE	144703	Pyrobombus	subgenus	Bombus	0.324	-0.173	0.096	0.289	0.026	0.371	0.007	0.167	0.025	0.166
Epichloe baconii ATCC 200745	Epichloe elymi	1406312	55200	FALSE	FALSE	TRUE	5112	Epichloe	genus	Epichloe	0.324	-0.087	0.002	0.3	0.007	0.283	0.004	0.211	0.001	0.206
Heliconius pachinus	Heliconius heurippa	33428	33423	FALSE	FALSE	TRUE	33416	Heliconius	genus	Heliconius	0.323	-0.035	0.1	0.2	0.086	0.314	0.034	0.273	0.037	0.2
Aspergillus sojae	Aspergillus arachidicola	41058	656916	FALSE	FALSE	TRUE	5052	Aspergillus	genus	Aspergillus	0.323	-0.081	0.016	0.27	0.023	0.302	0.013	0.206	0.008	0.217
Heliconius timareta timareta	Heliconius elevatus bari	573617	1756245	FALSE	FALSE	TRUE	33416	Heliconius	genus	Heliconius	0.323	-0.031	0.045	0.273	0	0.25	0	0.229	0.027	0.243
Trichinella zimbabwensis	Trichinella patagoniensis	268475	990121	FALSE	FALSE	TRUE	6333	Trichinella	genus	Trichinella	0.321	0.184	0.012	0.155	0	0.152	0	0.341	0.015	0.343
Lepidotrigona ventralis hoosana	Tetragonula carbonaria	2004999	148810	FALSE	FALSE	TRUE	83319	Meliponinae	subfamily		0.32	0.321	0.004	0.106	0.002	0.063	0.025	0.4	0.047	0.419
Tilletia controversa	Tilletia caries	13291	13290	FALSE	FALSE	TRUE	13289	Tilletia	genus	Tilletia	0.32	0.012	0.098	0.224	0.096	0.239	0.101	0.24	0.097	0.272
Fusarium cf. fujikuroi NRRL 62721	Fusarium verticillioides 7600	2614215	334819	FALSE	FALSE	TRUE	171627	Fusarium fujikuroi species complex	species group	Fusarium	0.32	-0.35	0.038	0.365	0	0.475	0	0.073	0.003	0.078
Fusarium circinatum	Fusarium proliferatum ET1	48490	1227346	FALSE	FALSE	TRUE	171627	Fusarium fujikuroi species complex	species group	Fusarium	0.32	-0.105	0.002	0.257	0.004	0.339	0.005	0.188	0.002	0.207
Fusarium sp. AF-6	Fusarium euwallaceae	1325737	1147111	TRUE	FALSE	TRUE	232080	Fusarium solani species complex	species group	Fusarium	0.319	0.287	0.001	0.117	0	0.085	0	0.385	0.018	0.4	Abo	Abo	Abo	ABOLG	ABo	ABOLG
Epichloe brachyelytri E4804	Epichloe uncinata	1036762	5050	FALSE	FALSE	TRUE	5112	Epichloe	genus	Epichloe	0.318	0.004	0.017	0.249	0.007	0.235	0.009	0.247	0.02	0.255
Bombus impatiens	Bombus vosnesenskii	132113	207650	FALSE	FALSE	TRUE	144703	Pyrobombus	subgenus	Bombus	0.318	0.103	0.067	0.207	0.065	0.168	0.088	0.298	0.095	0.302
Trichinella nativa	Trichinella papuae	6335	268474	FALSE	FALSE	TRUE	6333	Trichinella	genus	Trichinella	0.317	-0.228	0.009	0.375	0	0.343	0	0.141	0.005	0.129
Lepidotrigona ventralis hoosana	Tetragonula mellipes	2004999	270529	FALSE	FALSE	TRUE	83319	Meliponinae	subfamily		0.317	0.318	0.004	0.106	0.002	0.063	0.012	0.395	0.022	0.418
Aphaenogaster ashmeadi	Aphaenogaster miamiana	602585	602682	FALSE	FALSE	TRUE	165430	Aphaenogaster	genus	Aphaenogaster	0.316	0.084	0.016	0.173	0.007	0.227	0.034	0.259	0.061	0.318
Escovopsis sp. Ae724	Escovopsis sp. Ae733	2006383	2027526	FALSE	FALSE	TRUE	2626738	unclassified Escovopsis	no rank	Escovopsis	0.315	-0.01	0.145	0.258	0.18	0.213	0.141	0.231	0.115	0.256
Bombus haemorrhoidalis	Bombus vosnesenskii	207636	207650	FALSE	FALSE	TRUE	28641	Bombus	genus	Bombus	0.315	0.254	0.008	0.117	0	0.113	0	0.386	0.034	0.362
Heliconius ethilla aerotome	Heliconius cydno alithea	441047	249251	FALSE	FALSE	TRUE	33416	Heliconius	genus	Heliconius	0.315	0.098	0.013	0.182	0	0.205	0	0.265	0.05	0.325
Aspergillus novoparasiticus	Aspergillus sojae	986946	41058	FALSE	FALSE	TRUE	5052	Aspergillus	genus	Aspergillus	0.314	0.081	0.013	0.216	0	0.188	0	0.287	0.039	0.287
Epichloe festucae Fl1	Epichloe uncinata	877507	5050	FALSE	FALSE	TRUE	5112	Epichloe	genus	Epichloe	0.314	0.027	0.007	0.218	0.001	0.24	0.002	0.253	0.008	0.267
Trichophyton soudanense CBS 452.61	Trichophyton violaceum	1215331	34388	FALSE	FALSE	TRUE	5550	Trichophyton	genus	Trichophyton	0.313	0.023	0.094	0.266	0.148	0.18	0.045	0.223	0.027	0.297
Pseudogymnoascus sp. 04NY16	Pseudogymnoascus sp. VKM F-103	1752145	1420912	FALSE	FALSE	TRUE	2637121	unclassified Pseudogymnoascus	no rank	Pseudogymnoascus	0.312	-0.019	0.01	0.24	0.017	0.261	0.034	0.219	0.02	0.253
Anopheles quadriannulatus	Anopheles coluzzii	34691	1518534	FALSE	FALSE	TRUE	44542	gambiae species complex	no rank	Anopheles	0.312	0.05	0.014	0.226	0.015	0.205	0.023	0.242	0.021	0.298
Pseudogymnoascus sp. 04NY16	Pseudogymnoascus sp. VKM F-3557	1752145	1437433	FALSE	FALSE	TRUE	2637121	unclassified Pseudogymnoascus	no rank	Pseudogymnoascus	0.311	-0.041	0.003	0.247	0	0.278	0	0.236	0.004	0.214
Anopheles arabiensis	Anopheles coluzzii	7173	1518534	FALSE	FALSE	TRUE	44542	gambiae species complex	no rank	Anopheles	0.311	0	0.03	0.235	0.034	0.241	0.053	0.212	0.042	0.277
Tetragonula mellipes	Frieseomelitta varia	270529	561572	FALSE	FALSE	TRUE	83319	Meliponinae	subfamily		0.31	-0.352	0.012	0.395	0	0.44	0	0.068	0.002	0.07
Tetragonula mellipes	Melipona quadrifasciata	270529	166423	FALSE	FALSE	TRUE	83319	Meliponinae	subfamily		0.309	-0.322	0.047	0.36	0	0.44	0	0.073	0.008	0.095
Trichophyton equinum CBS 127.97	Trichophyton verrucosum HKI 0517	559882	663202	FALSE	FALSE	TRUE	5550	Trichophyton	genus	Trichophyton	0.308	-0.317	0.008	0.394	0	0.404	0	0.069	0.003	0.102
Trichinella patagoniensis	Trichinella	990121	6333	FALSE	FALSE	FALSE	6333	Trichinella	genus	Trichinella	0.307	-0.11	0.054	0.287	0.064	0.294	0.029	0.182	0.023	0.196
Fusarium azukicola	Fusarium metavorans	1174670	2421284	TRUE	FALSE	TRUE	5506	Fusarium	genus	Fusarium	0.307	-0.354	0.011	0.415	0	0.419	0	0.056	0.001	0.076	aBo	aBo	ABo	ABo	ABo	ABo
Anopheles fontenillei	Anopheles quadriannulatus	2494418	34691	FALSE	FALSE	TRUE	44542	gambiae species complex	no rank	Anopheles	0.306	-0.055	0.024	0.27	0.017	0.26	0.012	0.229	0.017	0.203
Trichinella pseudospiralis	Trichinella sp. T9	6337	181606	FALSE	FALSE	TRUE	6333	Trichinella	genus	Trichinella	0.306	0.325	0.002	0.059	0.006	0.091	0.016	0.398	0.005	0.412
Aspergillus parasiticus	Aspergillus sergii	5067	1034303	FALSE	FALSE	TRUE	5052	Aspergillus	genus	Aspergillus	0.305	-0.126	0.074	0.279	0.057	0.314	0.007	0.173	0.009	0.189
Tetragonula davenporti	Tetragonula clypearis	597209	270525	FALSE	FALSE	TRUE	398144	Tetragonula	genus	Tetragonula	0.305	-0.215	0.042	0.431	0.037	0.259	0.005	0.141	0.007	0.13
Fusarium cf. fujikuroi NRRL 62710	Fusarium verticillioides 7600	2614216	334819	FALSE	FALSE	TRUE	171627	Fusarium fujikuroi species complex	species group	Fusarium	0.304	-0.333	0.019	0.462	0.023	0.349	0.001	0.072	0.001	0.079
Escovopsis sp. Ae733	Escovopsis weberi	2027526	150374	FALSE	FALSE	TRUE	150372	Escovopsis	genus	Escovopsis	0.303	-0.243	0.026	0.346	0	0.372	0	0.123	0.004	0.117
Anopheles fontenillei	Anopheles gambiae str. PEST	2494418	180454	FALSE	FALSE	TRUE	44542	gambiae species complex	no rank	Anopheles	0.303	-0.041	0.024	0.27	0.035	0.242	0.031	0.196	0.021	0.245
Aspergillus awamori	Aspergillus niger	105351	5061	FALSE	FALSE	TRUE	5052	Aspergillus	genus	Aspergillus	0.302	0.045	0.033	0.191	0.025	0.233	0.014	0.288	0.019	0.24
Pseudogymnoascus sp. VKM F-3557	Pseudogymnoascus sp. VKM F-4516 (FW-969)	1437433	1420910	FALSE	FALSE	TRUE	2637121	unclassified Pseudogymnoascus	no rank	Pseudogymnoascus	0.302	0.037	0.003	0.233	0.014	0.203	0.042	0.271	0.011	0.247
Ascochyta fabae	Ascochyta lentis	372025	205686	FALSE	FALSE	TRUE	5453	Ascochyta	genus	Ascochyta	0.302	-0.13	0.045	0.31	0.079	0.286	0.036	0.163	0.02	0.19
Bombus bifarius	Bombus breviceps	103933	395515	TRUE	FALSE	TRUE	28641	Bombus	genus	Bombus	0.301	-0.157	0.018	0.318	0	0.311	0	0.146	0.004	0.178	aBo	aBo	ABo	ABOLG	ABOLG	ABOLG
Trichinella patagoniensis	Trichinella nelsoni	990121	6336	FALSE	FALSE	TRUE	6333	Trichinella	genus	Trichinella	0.3	-0.107	0.066	0.275	0.064	0.294	0.042	0.203	0.043	0.171
Trichinella sp. T8	Trichinella pseudospiralis	92180	6337	FALSE	FALSE	TRUE	6333	Trichinella	genus	Trichinella	0.299	-0.331	0.02	0.381	0	0.421	0	0.061	0.011	0.087
Epichloe bromicola	Epichloe sylvatica	79588	79593	FALSE	FALSE	TRUE	5112	Epichloe	genus	Epichloe	0.299	-0.016	0.003	0.228	0.007	0.257	0.005	0.214	0.002	0.248
Tolypocladium ophioglossoides CBS 100239	Tolypocladium inflatum	1163406	29910	TRUE	FALSE	TRUE	29909	Tolypocladium	genus	Tolypocladium	0.298	0.395	0.003	0.04	0	0.033	0	0.457	0.013	0.416	Abo	ABo	ABo	ABOLG	ABOLG	ABOLG
Trichophyton rubrum CBS 118892	Trichophyton verrucosum HKI 0517	559305	663202	FALSE	FALSE	TRUE	5550	Trichophyton	genus	Trichophyton	0.298	-0.308	0.014	0.371	0.014	0.405	0.001	0.067	0.001	0.103
Heliconius heurippa	Heliconius pardalinus sergestus	33423	884342	FALSE	FALSE	TRUE	33416	Heliconius	genus	Heliconius	0.298	-0.063	0.011	0.295	0	0.237	0	0.214	0.008	0.2
Epichloe bromicola	Epichloe brachyelytri E4804	79588	1036762	FALSE	FALSE	TRUE	5112	Epichloe	genus	Epichloe	0.296	0.009	0.005	0.226	0.034	0.23	0.02	0.246	0.003	0.24
Bombus pyrosoma	Bombus bifarius	396416	103933	TRUE	FALSE	TRUE	28641	Bombus	genus	Bombus	0.296	0.153	0.004	0.171	0	0.142	0	0.336	0.019	0.292	Abo	Abo	ABo	ABOLG	ABo	ABOLG
Ascochyta fabae	Ascochyta viciae-villosae	372025	487627	FALSE	FALSE	TRUE	5453	Ascochyta	genus	Ascochyta	0.295	-0.138	0.065	0.29	0.059	0.305	0.03	0.188	0.034	0.151
Epichloe uncinata	Epichloe amarillans E57	5050	1037526	FALSE	FALSE	TRUE	5112	Epichloe	genus	Epichloe	0.294	-0.052	0.009	0.247	0.005	0.27	0.006	0.205	0.01	0.217
Fusarium pininemorale	Fusarium circinatum	1604332	48490	FALSE	FALSE	TRUE	171627	Fusarium fujikuroi species complex	species group	Fusarium	0.292	0.079	0.048	0.209	0.016	0.171	0.013	0.246	0.039	0.304
Escovopsis sp. Ae733	Escovopsis sp. AC	2027526	2027528	FALSE	FALSE	TRUE	2626738	unclassified Escovopsis	no rank	Escovopsis	0.291	-0.243	0.026	0.346	0.013	0.359	0.002	0.11	0.004	0.119
Tolypocladium capitatum	Tolypocladium inflatum	45235	29910	FALSE	FALSE	TRUE	29909	Tolypocladium	genus	Tolypocladium	0.291	0.408	0.001	0.028	0	0.025	0	0.457	0.006	0.422
Trichinella pseudospiralis	Trichinella sp. T6	6337	92179	FALSE	FALSE	TRUE	6333	Trichinella	genus	Trichinella	0.291	0.311	0.002	0.059	0.006	0.091	0.015	0.406	0.005	0.376
Aspergillus niger	Aspergillus costaricaensis CBS 115574	5061	1448317	FALSE	FALSE	TRUE	5052	Aspergillus	genus	Aspergillus	0.291	-0.091	0.007	0.295	0	0.26	0	0.195	0.003	0.185
Aspergillus welwitschiae	Aspergillus niger	1341132	5061	FALSE	FALSE	TRUE	5052	Aspergillus	genus	Aspergillus	0.291	0.016	0.052	0.207	0.06	0.231	0.04	0.263	0.034	0.225
Metschnikowia sp. UWOPS 12.619.2	unclassified Metschnikowia	2654411	2613759	FALSE	FALSE	FALSE	2613759	unclassified Metschnikowia	no rank	Metschnikowia	0.291	-0.206	0.004	0.29	0.01	0.378	0.008	0.114	0.002	0.151
Bombus bifarius	Bombus terrestris	103933	30195	FALSE	FALSE	TRUE	28641	Bombus	genus	Bombus	0.291	-0.166	0.009	0.327	0.009	0.302	0.002	0.143	0.002	0.161
Fusarium sp. AF-6	Fusarium brasiliense	1325737	235270	FALSE	FALSE	TRUE	232080	Fusarium solani species complex	species group	Fusarium	0.29	0.26	0.003	0.116	0	0.085	0	0.324	0.023	0.402
Heliconius timareta timareta	Heliconius pardalinus sergestus	573617	884342	FALSE	FALSE	TRUE	33416	Heliconius	genus	Heliconius	0.29	-0.064	0.045	0.273	0	0.25	0	0.214	0.016	0.192
Penicillium solitum	Penicillium camemberti FM 013	60172	1429867	FALSE	FALSE	TRUE	5073	Penicillium	genus	Penicillium	0.29	-0.01	0.013	0.239	0	0.232	0	0.269	0.018	0.19
Anopheles gambiae str. PEST	Anopheles bwambae	180454	42896	FALSE	FALSE	TRUE	44542	gambiae species complex	no rank	Anopheles	0.289	0.015	0.025	0.202	0.027	0.239	0.035	0.258	0.033	0.225
Aspergillus luchuensis CBS 106.47	Aspergillus neoniger CBS 115656	1137211	1448310	TRUE	FALSE	TRUE	5052	Aspergillus	genus	Aspergillus	0.289	-0.101	0.004	0.263	0.004	0.298	0.002	0.193	0.002	0.175	NR	aBo	ABo	ABOLG	ABo	ABOLG
Aphaenogaster	Aphaenogaster fulva	165430	602636	FALSE	FALSE	FALSE	165430	Aphaenogaster	genus	Aphaenogaster	0.289	0.203	0.018	0.136	0.018	0.113	0.167	0.303	0.153	0.361
Epichloe festucae Fl1	Epichloe bromicola	877507	79588	FALSE	FALSE	TRUE	5112	Epichloe	genus	Epichloe	0.288	0.006	0.007	0.218	0.006	0.236	0.01	0.221	0.012	0.252
Fusarium solani species complex	Fusarium brasiliense	232080	235270	FALSE	FALSE	FALSE	232080	Fusarium solani species complex	species group	Fusarium	0.288	0.084	0.011	0.196	0.003	0.177	0.054	0.27	0.149	0.276
Aspergillus costaricaensis CBS 115574	Aspergillus welwitschiae	1448317	1341132	FALSE	FALSE	TRUE	5052	Aspergillus	genus	Aspergillus	0.288	0.078	0.002	0.193	0	0.188	0	0.259	0.005	0.286
Epichloe uncinata	Epichloe sp. AL9924	5050	1344566	FALSE	FALSE	TRUE	5112	Epichloe	genus	Epichloe	0.287	-0.056	0.01	0.245	0.007	0.269	0.006	0.242	0.011	0.17
Heliconius timareta timareta	Heliconius hecale felix	573617	1109109	FALSE	FALSE	TRUE	33416	Heliconius	genus	Heliconius	0.287	-0.067	0.045	0.273	0	0.25	0	0.22	0.04	0.18
Aspergillus sojae	Aspergillus sergii	41058	1034303	FALSE	FALSE	TRUE	5052	Aspergillus	genus	Aspergillus	0.287	-0.102	0.033	0.254	0.023	0.302	0.006	0.175	0.007	0.191
Fusarium circinatum	Fusarium udum	48490	42665	FALSE	FALSE	TRUE	171627	Fusarium fujikuroi species complex	species group	Fusarium	0.286	-0.125	0.02	0.239	0	0.342	0	0.113	0.012	0.227
Metschnikowia dekortorum	Metschnikowia sp. UWOPS 12.619.2	174643	2654411	FALSE	FALSE	TRUE	27320	Metschnikowia	genus	Metschnikowia	0.286	0.131	0.026	0.165	0.019	0.158	0.04	0.254	0.048	0.34
Aspergillus luchuensis CBS 106.47	Aspergillus costaricaensis CBS 115574	1137211	1448317	FALSE	FALSE	TRUE	5052	Aspergillus	genus	Aspergillus	0.286	-0.091	0.004	0.263	0.017	0.285	0.007	0.188	0.002	0.187
Trichophyton benhamiae CBS 112371	Trichophyton rubrum CBS 118892	663331	559305	FALSE	FALSE	TRUE	5550	Trichophyton	genus	Trichophyton	0.286	0.313	0.003	0.075	0	0.068	0	0.386	0.027	0.392
Tolypocladium inflatum	Tolypocladium sp. Sup5 PDA-1	29910	1501327	FALSE	FALSE	TRUE	29909	Tolypocladium	genus	Tolypocladium	0.286	-0.389	0.006	0.451	0.032	0.396	0.007	0.033	0.001	0.045
Epichloe brachyelytri E4804	Epichloe amarillans E57	1036762	1037526	TRUE	FALSE	TRUE	5112	Epichloe	genus	Epichloe	0.285	-0.041	0.001	0.265	0.009	0.234	0.012	0.198	0.002	0.225	Abo	ABOLG	ABo	ABOLG	ABo	ABOLG
Trichophyton soudanense CBS 452.61	Trichophyton rubrum CBS 118892	1215331	559305	FALSE	FALSE	TRUE	5550	Trichophyton	genus	Trichophyton	0.285	0.062	0.172	0.188	0.148	0.18	0.129	0.257	0.149	0.27
Epichloe bromicola	Epichloe amarillans E57	79588	1037526	FALSE	FALSE	TRUE	5112	Epichloe	genus	Epichloe	0.284	-0.032	0.005	0.226	0.002	0.262	0.002	0.209	0.004	0.223
[Nectria] haematococca mpVI 77-13-4	Fusarium brasiliense	660122	235270	FALSE	FALSE	TRUE	232080	Fusarium solani species complex	species group	Fusarium	0.284	0.266	0.003	0.115	0	0.074	0	0.324	0.023	0.402
Tetragonula mellipes	Tetragonula	270529	398144	FALSE	FALSE	FALSE	398144	Tetragonula	genus	Tetragonula	0.284	-0.129	0.116	0.291	0.165	0.275	0.03	0.14	0.019	0.2
Epichloe festucae Fl1	Epichloe baconii ATCC 200745	877507	1406312	FALSE	FALSE	TRUE	5112	Epichloe	genus	Epichloe	0.283	0.04	0.029	0.196	0.029	0.213	0.044	0.258	0.045	0.244
Polistes fuscatus	Polistes	30207	7456	FALSE	FALSE	FALSE	7456	Polistes	genus	Polistes	0.282	-0.228	0.035	0.384	0.027	0.297	0.004	0.1	0.006	0.135
Epichloe aotearoae	Epichloe baconii ATCC 200745	170559	1406312	FALSE	FALSE	TRUE	5112	Epichloe	genus	Epichloe	0.282	0.101	0.013	0.181	0.006	0.17	0.009	0.293	0.02	0.269
Anopheles quadriannulatus	Anopheles bwambae	34691	42896	FALSE	FALSE	TRUE	44542	gambiae species complex	no rank	Anopheles	0.281	0.027	0.021	0.219	0.017	0.203	0.027	0.266	0.037	0.221
Epichloe festucae Fl1	Epichloe brachyelytri E4804	877507	1036762	FALSE	FALSE	TRUE	5112	Epichloe	genus	Epichloe	0.28	0.016	0.01	0.215	0.023	0.219	0.023	0.244	0.01	0.232
Metschnikowia sp. UFMG-CM-y6306	Metschnikowia sp. UWOPS 12.619.2	2654413	2654411	FALSE	FALSE	TRUE	2613759	unclassified Metschnikowia	no rank	Metschnikowia	0.28	0.138	0.026	0.158	0.016	0.152	0.036	0.258	0.052	0.337
Epichloe festucae Fl1	Epichloe sylvatica	877507	79593	FALSE	FALSE	TRUE	5112	Epichloe	genus	Epichloe	0.279	-0.004	0.007	0.218	0.006	0.236	0.007	0.213	0.008	0.241
Heliconius ethilla aerotome	Heliconius heurippa	441047	33423	FALSE	FALSE	TRUE	33416	Heliconius	genus	Heliconius	0.279	0.062	0.006	0.188	0.006	0.199	0.011	0.295	0.013	0.225
Heliconius	Heliconius timareta timareta	33416	573617	FALSE	FALSE	FALSE	33416	Heliconius	genus	Heliconius	0.279	0.018	0.003	0.222	0.009	0.208	0.068	0.25	0.025	0.225
Penicillium polonicum	Penicillium fuscoglaucum FM041	60169	1439350	FALSE	FALSE	TRUE	5073	Penicillium	genus	Penicillium	0.278	-0.021	0.008	0.248	0.009	0.222	0.011	0.191	0.01	0.244
Polistes metricus	Polistes dorsalis	91422	34729	FALSE	FALSE	TRUE	7456	Polistes	genus	Polistes	0.277	-0.089	0.047	0.236	0.097	0.29	0.068	0.216	0.032	0.155
Epichloe bromicola	Epichloe sp. AL9924	79588	1344566	FALSE	FALSE	TRUE	5112	Epichloe	genus	Epichloe	0.276	-0.036	0.003	0.228	0.01	0.255	0.006	0.242	0.002	0.179
Tetragonula davenporti	Lepidotrigona ventralis hoosana	597209	2004999	FALSE	FALSE	TRUE	83319	Meliponinae	subfamily		0.276	-0.285	0.014	0.458	0.019	0.278	0.002	0.108	0.002	0.063
Pyrobombus	Bombus bifarius	144703	103933	FALSE	FALSE	FALSE	144703	Pyrobombus	subgenus	Bombus	0.276	0.102	0.007	0.167	0.016	0.175	0.064	0.273	0.028	0.283
Fusarium ambrosium	Fusarium euwallaceae	131363	1147111	TRUE	FALSE	TRUE	232080	Fusarium solani species complex	species group	Fusarium	0.275	0.092	0.014	0.181	0.014	0.168	0.135	0.25	0.127	0.291	Abo	Abo	Abo	ABOLG	ABOLG	ABOLG
Timema bartmani	Timema californicum	61472	61474	FALSE	FALSE	TRUE	61471	Timema	genus	Timema	0.275	-0.018	0.004	0.206	0	0.258	0	0.197	0.004	0.239
gambiae species complex	Anopheles bwambae	44542	42896	FALSE	FALSE	FALSE	44542	gambiae species complex	no rank	Anopheles	0.275	0.054	0.005	0.218	0.014	0.174	0.031	0.262	0.012	0.246
Fusarium circinatum	Fusarium fracticaudum	48490	1604329	FALSE	FALSE	TRUE	171627	Fusarium fujikuroi species complex	species group	Fusarium	0.275	-0.094	0.015	0.243	0.051	0.292	0.047	0.186	0.013	0.176
Colletotrichum spinosum	Colletotrichum sidae	1347390	1347389	FALSE	FALSE	TRUE	5455	Colletotrichum	genus	Colletotrichum	0.274	0.04	0.046	0.227	0.094	0.168	0.113	0.222	0.057	0.271
Timema tahoe	Timema poppensis	61484	170557	FALSE	FALSE	TRUE	61471	Timema	genus	Timema	0.274	0.002	0.007	0.232	0.004	0.212	0.004	0.23	0.009	0.226
Timema bartmani	Timema douglasi	61472	61478	FALSE	FALSE	TRUE	61471	Timema	genus	Timema	0.274	-0.016	0.008	0.202	0	0.258	0	0.24	0.007	0.199
Epichloe brachyelytri E4804	Epichloe sylvatica	1036762	79593	FALSE	FALSE	TRUE	5112	Epichloe	genus	Epichloe	0.274	-0.028	0.026	0.241	0.012	0.231	0.014	0.206	0.03	0.219
Metschnikowia	Metschnikowia sp. UWOPS 12.619.2	27320	2654411	FALSE	FALSE	FALSE	27320	Metschnikowia	genus	Metschnikowia	0.273	0.227	0.001	0.118	0	0.099	0	0.294	0.003	0.385
Ascochyta viciae-villosae	Ascochyta viciae	487627	1677696	FALSE	FALSE	TRUE	5453	Ascochyta	genus	Ascochyta	0.273	0.105	0.045	0.172	0.023	0.161	0.037	0.289	0.073	0.267
Epichloe brachyelytri E4804	Epichloe sp. AL9924	1036762	1344566	FALSE	FALSE	TRUE	5112	Epichloe	genus	Epichloe	0.273	-0.046	0.007	0.259	0.012	0.231	0.013	0.235	0.009	0.172
Curvularia lunata CX-3	Curvularia papendorfii	1263492	1537989	FALSE	FALSE	TRUE	5502	Curvularia	genus	Curvularia	0.273	-0.034	0.091	0.239	0.135	0.222	0.092	0.188	0.058	0.233
Epichloe baconii ATCC 200745	Epichloe gansuensis var. inebrians E818	1406312	1227659	FALSE	FALSE	TRUE	5112	Epichloe	genus	Epichloe	0.273	-0.144	0.002	0.3	0	0.29	0	0.159	0.002	0.149
Epichloe sp. AL9924	Epichloe baconii ATCC 200745	1344566	1406312	FALSE	FALSE	TRUE	5112	Epichloe	genus	Epichloe	0.272	0.066	0.027	0.221	0.028	0.153	0.036	0.267	0.038	0.251
Aspergillus phoenicis ATCC 13157	Aspergillus welwitschiae	1353007	1341132	FALSE	FALSE	TRUE	5052	Aspergillus	genus	Aspergillus	0.272	-0.002	0.033	0.172	0.036	0.266	0.057	0.201	0.044	0.247
Curvularia	Curvularia geniculata	5502	418126	FALSE	FALSE	FALSE	5502	Curvularia	genus	Curvularia	0.272	0.205	0.013	0.134	0.007	0.102	0.015	0.315	0.026	0.339
Fusarium cortaderiae	Fusarium meridionale	281068	282269	FALSE	FALSE	TRUE	5506	Fusarium	genus	Fusarium	0.271	0.015	0.111	0.167	0.028	0.25	0.023	0.136	0.066	0.328
Trichophyton tonsurans CBS 112818	Trichophyton verrucosum HKI 0517	647933	663202	FALSE	FALSE	TRUE	5550	Trichophyton	genus	Trichophyton	0.271	-0.287	0.01	0.366	0.013	0.365	0.006	0.063	0.004	0.1
Coniochaeta sp. YLH0009	Coniochaeta	2546453	79808	FALSE	FALSE	FALSE	79808	Coniochaeta	genus	Coniochaeta	0.27	-0.394	0.071	0.405	0.089	0.422	0.006	0.037	0.004	0.023
Fusarium sp. Na10	Fusarium fracticaudum	451674	1604329	FALSE	FALSE	TRUE	5506	Fusarium	genus	Fusarium	0.27	-0.049	0.008	0.224	0.032	0.264	0.016	0.217	0.004	0.185
Monomorium pharaonis	Aphaenogaster picea	307658	602698	FALSE	FALSE	TRUE	34695	Myrmicinae	subfamily		0.27	0.409	0.002	0.009	0	0.021	0	0.471	0.032	0.387
Anopheles arabiensis	Anopheles gambiae str. PEST	7173	180454	FALSE	FALSE	TRUE	44542	gambiae species complex	no rank	Anopheles	0.27	-0.038	0.035	0.23	0.032	0.244	0.04	0.186	0.041	0.224
Epichloe baconii ATCC 200745	Epichloe glyceriae E277	1406312	1035635	FALSE	FALSE	TRUE	5112	Epichloe	genus	Epichloe	0.269	-0.113	0.027	0.276	0.014	0.276	0.008	0.16	0.015	0.177
Epichloe sylvatica	Epichloe amarillans E57	79593	1037526	FALSE	FALSE	TRUE	5112	Epichloe	genus	Epichloe	0.269	-0.021	0.003	0.216	0.005	0.245	0.006	0.205	0.004	0.223
Fusarium meridionale	Fusarium asiaticum	282269	282267	FALSE	FALSE	TRUE	5506	Fusarium	genus	Fusarium	0.268	-0.053	0.068	0.091	0	0.393	0	0.174	0.019	0.223
Trichophyton tonsurans CBS 112818	Trichophyton benhamiae CBS 112371	647933	663331	FALSE	FALSE	TRUE	5550	Trichophyton	genus	Trichophyton	0.268	-0.305	0.007	0.369	0	0.378	0	0.078	0.003	0.065
Epichloe uncinata	Epichloe elymi	5050	55200	FALSE	FALSE	TRUE	5112	Epichloe	genus	Epichloe	0.268	-0.056	0.014	0.241	0.024	0.252	0.02	0.195	0.011	0.196
Ascochyta viciae	Ascochyta lentis	1677696	205686	FALSE	FALSE	TRUE	5453	Ascochyta	genus	Ascochyta	0.268	-0.11	0.079	0.248	0.049	0.291	0.027	0.172	0.042	0.167
Albophoma yamanashiensis	Tolypocladium inflatum	1635095	29910	FALSE	FALSE	TRUE	147550	Sordariomycetes	class		0.268	0.432	0.001	0.004	0	0.001	0	0.457	0.006	0.422
Fusarium temperatum	Fusarium circinatum	767483	48490	FALSE	FALSE	TRUE	171627	Fusarium fujikuroi species complex	species group	Fusarium	0.265	0.076	0.025	0.169	0.039	0.186	0.053	0.206	0.029	0.313
Colletotrichum orbiculare MAFF 240422	Colletotrichum trifolii	1213857	5466	FALSE	FALSE	TRUE	5455	Colletotrichum	genus	Colletotrichum	0.265	-0.066	0.053	0.253	0.059	0.243	0.035	0.185	0.031	0.194
Anopheles merus	Anopheles coluzzii	30066	1518534	FALSE	FALSE	TRUE	44542	gambiae species complex	no rank	Anopheles	0.265	0.095	0.017	0.15	0.005	0.188	0.011	0.254	0.035	0.284
Timema tahoe	Timema californicum	61484	61474	FALSE	FALSE	TRUE	61471	Timema	genus	Timema	0.265	-0.011	0.007	0.232	0	0.216	0	0.197	0.008	0.236
Pseudogymnoascus sp. 24MN13	Pseudogymnoascus verrucosus	1622150	342668	FALSE	FALSE	TRUE	78156	Pseudogymnoascus	genus	Pseudogymnoascus	0.264	-0.131	0.014	0.254	0.008	0.31	0.018	0.173	0.03	0.14
Epichloe typhina E8	Epichloe baconii ATCC 200745	1227655	1406312	FALSE	FALSE	TRUE	5112	Epichloe	genus	Epichloe	0.264	0.137	0.005	0.15	0.001	0.147	0.002	0.3	0.009	0.281
Pseudogymnoascus sp. VKM F-3808	Pseudogymnoascus sp. VKM F-4514 (FW-929)	1391699	1420908	FALSE	FALSE	TRUE	2637121	unclassified Pseudogymnoascus	no rank	Pseudogymnoascus	0.262	0.291	0.003	0.062	0.005	0.078	0.041	0.338	0.025	0.392
Polistes fuscatus	Polistes canadensis	30207	91411	FALSE	FALSE	TRUE	7456	Polistes	genus	Polistes	0.262	-0.284	0.023	0.395	0	0.324	0	0.084	0.004	0.073
Colletotrichum orbiculare MAFF 240422	Colletotrichum sidae	1213857	1347389	TRUE	FALSE	TRUE	5455	Colletotrichum	genus	Colletotrichum	0.261	0.036	0.135	0.171	0.095	0.207	0.075	0.259	0.11	0.219	NR	NR	ABo	ABOLG	ABo	ABOLG
Bombus bifarius	Bombus haemorrhoidalis	103933	207636	TRUE	FALSE	TRUE	28641	Bombus	genus	Bombus	0.261	-0.205	0.009	0.327	0	0.311	0	0.125	0.002	0.111	aBo	aBo	ABo	ABOLG	ABo	ABOLG
Aspergillus luchuensis CBS 106.47	Aspergillus tubingensis CBS 134.48	1137211	767770	FALSE	FALSE	TRUE	5052	Aspergillus	genus	Aspergillus	0.261	-0.093	0.022	0.246	0.026	0.277	0.01	0.178	0.008	0.171
Fusarium cortaderiae	Fusarium asiaticum	281068	282267	FALSE	FALSE	TRUE	5506	Fusarium	genus	Fusarium	0.261	-0.045	0.056	0.222	0.028	0.25	0.007	0.167	0.013	0.229
Timema tahoe	Timema douglasi	61484	61478	FALSE	FALSE	TRUE	61471	Timema	genus	Timema	0.26	-0.008	0.004	0.235	0.011	0.205	0.01	0.229	0.004	0.203
Curvularia geniculata	Curvularia papendorfii	418126	1537989	FALSE	FALSE	TRUE	5502	Curvularia	genus	Curvularia	0.26	-0.03	0.127	0.204	0.128	0.237	0.082	0.197	0.076	0.215
Fusarium neocosmosporiellum	Fusarium kuroshium	1325723	2010991	FALSE	FALSE	TRUE	5506	Fusarium	genus	Fusarium	0.259	0.343	0.001	0.049	0	0.037	0	0.406	0.031	0.375
Eurotiales	Penicillium sp. 'occitanis'	5042	290292	FALSE	FALSE	FALSE	5042	Eurotiales	order		0.259	0.211	0.002	0.108	0	0.112	0	0.338	0.005	0.312
Epichloe sylvatica	Epichloe sp. AL9924	79593	1344566	FALSE	FALSE	TRUE	5112	Epichloe	genus	Epichloe	0.259	-0.025	0.009	0.211	0.007	0.243	0.006	0.242	0.009	0.172
Fusarium subtropicale	Fusarium meridionale	2283686	282269	FALSE	FALSE	TRUE	5506	Fusarium	genus	Fusarium	0.258	0.102	0.004	0.159	0	0.169	0	0.159	0.016	0.377
Heliconius pachinus	Heliconius melpomene melpomene	33428	171917	FALSE	FALSE	TRUE	33416	Heliconius	genus	Heliconius	0.258	-0.132	0.033	0.267	0.114	0.286	0.011	0.136	0.003	0.173
gambiae species complex	Anopheles coluzzii	44542	1518534	FALSE	FALSE	FALSE	44542	gambiae species complex	no rank	Anopheles	0.258	0.058	0.027	0.196	0.016	0.172	0.034	0.231	0.056	0.263
Penicillium sp. 'occitanis'	Talaromyces cellulolyticus	290292	1472165	FALSE	FALSE	TRUE	5042	Eurotiales	order		0.258	-0.011	0.135	0.203	0.098	0.219	0.091	0.185	0.115	0.241
Coniochaeta sp. IL0111	Coniochaeta	2546455	79808	FALSE	FALSE	FALSE	79808	Coniochaeta	genus	Coniochaeta	0.258	-0.388	0.088	0.441	0.194	0.361	0.01	0.033	0.004	0.023
Heliconius pachinus	Heliconius nattereri	33428	310795	FALSE	FALSE	TRUE	33416	Heliconius	genus	Heliconius	0.258	-0.24	0.033	0.267	0	0.4	0	0.097	0.002	0.102
Fusarium virguliforme Mont-1	Fusarium solani	994087	169388	FALSE	FALSE	TRUE	232080	Fusarium solani species complex	species group	Fusarium	0.258	-0.256	0.01	0.356	0	0.332	0	0.06	0.003	0.12
Timema shepardi	Timema bartmani	629360	61472	FALSE	FALSE	TRUE	61471	Timema	genus	Timema	0.257	0.018	0.014	0.199	0	0.211	0	0.21	0.014	0.244
Fusarium udum	Fusarium sp. Na10	42665	451674	FALSE	FALSE	TRUE	5506	Fusarium	genus	Fusarium	0.256	0.079	0.003	0.11	0.003	0.236	0.008	0.224	0.007	0.289
Bombus vosnesenskii	Bombus bifarius	207650	103933	FALSE	FALSE	TRUE	144703	Pyrobombus	subgenus	Bombus	0.255	-0.092	0.123	0.263	0.164	0.233	0.173	0.164	0.132	0.179
Epichloe uncinata	Epichloe glyceriae E277	5050	1035635	FALSE	FALSE	TRUE	5112	Epichloe	genus	Epichloe	0.255	-0.088	0.007	0.248	0.01	0.265	0.008	0.16	0.005	0.187
Colletotrichum orbiculare MAFF 240422	Colletotrichum spinosum	1213857	1347390	FALSE	FALSE	TRUE	5455	Colletotrichum	genus	Colletotrichum	0.255	-0.017	0.071	0.235	0.107	0.195	0.069	0.204	0.047	0.215
Taenia asiatica	Echinococcus canadensis	60517	519352	FALSE	FALSE	TRUE	6208	Taeniidae	family		0.254	-0.195	0.004	0.285	0	0.336	0	0.14	0.003	0.1
Anopheles gambiae str. PEST	Anopheles coluzzii	180454	1518534	FALSE	FALSE	TRUE	44542	gambiae species complex	no rank	Anopheles	0.254	0.027	0.037	0.189	0.065	0.201	0.083	0.182	0.042	0.277
unclassified Pseudogymnoascus	Pseudogymnoascus sp. VKM F-4514 (FW-929)	2637121	1420908	FALSE	FALSE	FALSE	2637121	unclassified Pseudogymnoascus	no rank	Pseudogymnoascus	0.254	0.26	0.001	0.08	0.004	0.083	0.081	0.297	0.025	0.392
Anopheles fontenillei	Anopheles bwambae	2494418	42896	FALSE	FALSE	TRUE	44542	gambiae species complex	no rank	Anopheles	0.253	-0.029	0.057	0.236	0.069	0.208	0.078	0.215	0.07	0.189
gambiae species complex	Anopheles gambiae str. PEST	44542	180454	FALSE	FALSE	FALSE	44542	gambiae species complex	no rank	Anopheles	0.253	0.03	0.007	0.216	0.011	0.178	0.019	0.208	0.012	0.254
Aspergillus eucalypticola CBS 122712	Aspergillus welwitschiae	1448314	1341132	FALSE	FALSE	TRUE	5052	Aspergillus	genus	Aspergillus	0.253	0.107	0.003	0.167	0	0.15	0	0.259	0.011	0.28
Bombus impatiens	Bombus bifarius	132113	103933	FALSE	FALSE	TRUE	144703	Pyrobombus	subgenus	Bombus	0.252	0.03	0.079	0.195	0.045	0.187	0.064	0.273	0.123	0.189
Aphaenogaster ashmeadi	Aphaenogaster floridana	602585	602633	FALSE	FALSE	TRUE	165430	Aphaenogaster	genus	Aphaenogaster	0.252	0.048	0.016	0.173	0.037	0.197	0.07	0.239	0.03	0.239
Ceratocystis albifundus	Ceratocystis fimbriata CBS 114723	357446	1035309	FALSE	FALSE	TRUE	5157	Ceratocystis	genus	Ceratocystis	0.251	0.376	0.003	0.018	0	0.027	0	0.427	0.025	0.38
Aspergillus sojae	Aspergillus oryzae RIB40	41058	510516	FALSE	FALSE	TRUE	5052	Aspergillus	genus	Aspergillus	0.251	-0.123	0.025	0.262	0.047	0.279	0.013	0.147	0.007	0.162
Fusarium fujikuroi IMI 58289	Fusarium temperatum	1279085	767483	FALSE	FALSE	TRUE	171627	Fusarium fujikuroi species complex	species group	Fusarium	0.251	-0.011	0.002	0.242	0	0.193	0	0.195	0.002	0.223
Fusarium euwallaceae	Fusarium neocosmosporiellum	1147111	1325723	TRUE	FALSE	TRUE	5506	Fusarium	genus	Fusarium	0.249	-0.345	0.038	0.346	0	0.418	0	0.05	0.003	0.034	aBo	aBo	aBo	ABOLG	ABo	ABOLG
Talaromyces pinophilus	Penicillium sp. 'occitanis'	128442	290292	FALSE	FALSE	TRUE	5042	Eurotiales	order		0.248	0.028	0.121	0.187	0.099	0.188	0.086	0.252	0.112	0.205
Fusarium graminearum PH-1	Fusarium austroamericanum	229533	282268	FALSE	FALSE	TRUE	5506	Fusarium	genus	Fusarium	0.248	-0.054	0.01	0.206	0	0.266	0	0.25	0.031	0.125
unclassified Metschnikowia	Metschnikowia sp. UWOPS 03-167b3	2613759	2654412	FALSE	FALSE	FALSE	2613759	unclassified Metschnikowia	no rank	Metschnikowia	0.248	0.151	0.005	0.116	0.002	0.151	0.003	0.289	0.007	0.29
Fusarium brasiliense	Fusarium	235270	5506	FALSE	FALSE	FALSE	5506	Fusarium	genus	Fusarium	0.248	-0.134	0.108	0.216	0.103	0.322	0.004	0.162	0.004	0.137
Fusarium culmorum	Fusarium cortaderiae	5516	281068	FALSE	FALSE	TRUE	5506	Fusarium	genus	Fusarium	0.247	0.101	0.003	0.122	0	0.194	0	0.278	0.028	0.25
Mrakia frigida	Mrakia psychrophila	29902	72568	TRUE	FALSE	TRUE	29901	Mrakia	genus	Mrakia	0.247	0.407	0.001	0.007	0	0.003	0	0.407	0.003	0.425	Abo	Abo	ABo	ABOLG	ABo	ABo
Epichloe amarillans E57	Epichloe elymi	1037526	55200	FALSE	FALSE	TRUE	5112	Epichloe	genus	Epichloe	0.246	-0.01	0.008	0.202	0.002	0.225	0.001	0.214	0.006	0.202
Metschnikowia sp. UFMG-CM-y6306	Metschnikowia sp. UWOPS 03-167b3	2654413	2654412	FALSE	FALSE	TRUE	2613759	unclassified Metschnikowia	no rank	Metschnikowia	0.246	0.097	0.023	0.161	0.013	0.156	0.023	0.268	0.043	0.253
Trichinella pseudospiralis	Trichinella patagoniensis	6337	990121	FALSE	FALSE	TRUE	6333	Trichinella	genus	Trichinella	0.246	0.264	0.007	0.054	0	0.097	0	0.341	0.011	0.347
Aspergillus phoenicis ATCC 13157	Aspergillus awamori	1353007	105351	FALSE	FALSE	TRUE	5052	Aspergillus	genus	Aspergillus	0.245	-0.038	0.041	0.164	0.018	0.284	0.033	0.191	0.063	0.195
Echinococcus granulosus	Taenia asiatica	6210	60517	FALSE	FALSE	TRUE	6208	Taeniidae	family		0.245	0.194	0.005	0.107	0	0.114	0	0.289	0.007	0.329
Epichloe sylvatica	Epichloe elymi	79593	55200	FALSE	FALSE	TRUE	5112	Epichloe	genus	Epichloe	0.245	-0.026	0.012	0.207	0.017	0.233	0.014	0.201	0.01	0.197
Cladosiphon okamuranus	Ectocarpus sp. Ec32	309737	1768030	FALSE	FALSE	TRUE	2877	Ectocarpales	order		0.245	0.413	0.004	0	0	0	0	0.457	0.024	0.381
Fusarium praegraminearum	Fusarium meridionale	1824868	282269	FALSE	FALSE	TRUE	5506	Fusarium	genus	Fusarium	0.244	0.084	0.011	0.178	0	0.154	0	0.159	0.049	0.344
Escovopsis	Escovopsis sp. Ae724	150372	2006383	FALSE	FALSE	FALSE	150372	Escovopsis	genus	Escovopsis	0.244	0.357	0.005	0.024	0	0.033	0	0.403	0.016	0.377
Fusarium xylarioides	Fusarium circinatum	221167	48490	FALSE	FALSE	TRUE	171627	Fusarium fujikuroi species complex	species group	Fusarium	0.244	0.16	0.015	0.128	0	0.127	0	0.259	0.019	0.323
Penicillium sp. BW_12	Penicillium	1931375	5073	FALSE	FALSE	FALSE	5073	Penicillium	genus	Penicillium	0.244	-0.255	0.044	0.267	0.01	0.4	0.001	0.082	0.002	0.088
Epichloe aotearoae	Epichloe bromicola	170559	79588	FALSE	FALSE	TRUE	5112	Epichloe	genus	Epichloe	0.244	0.056	0.008	0.185	0.001	0.174	0.003	0.228	0.015	0.25
Anopheles melas	Anopheles coluzzii	34690	1518534	FALSE	FALSE	TRUE	44542	gambiae species complex	no rank	Anopheles	0.243	0.124	0.017	0.149	0.004	0.14	0.008	0.258	0.032	0.288
Anopheles fontenillei	Anopheles merus	2494418	30066	FALSE	FALSE	TRUE	44542	gambiae species complex	no rank	Anopheles	0.243	-0.094	0.024	0.27	0.042	0.235	0.02	0.147	0.012	0.182
Fusarium solani species complex	Fusarium virguliforme Mont-1	232080	994087	FALSE	FALSE	FALSE	232080	Fusarium solani species complex	species group	Fusarium	0.243	0.057	0.017	0.189	0.018	0.163	0.108	0.258	0.114	0.217
Fusarium fujikuroi IMI 58289	Fusarium fracticaudum	1279085	1604329	FALSE	FALSE	TRUE	171627	Fusarium fujikuroi species complex	species group	Fusarium	0.243	-0.01	0.005	0.239	0.008	0.185	0.005	0.227	0.004	0.185
Timema poppensis	Timema californicum	170557	61474	FALSE	FALSE	TRUE	61471	Timema	genus	Timema	0.243	-0.017	0.022	0.212	0.018	0.217	0.016	0.18	0.019	0.224
Fusarium solani species complex	Fusarium cuneirostrum	232080	235271	FALSE	FALSE	FALSE	232080	Fusarium solani species complex	species group	Fusarium	0.242	0.03	0.001	0.206	0.002	0.179	0.05	0.15	0.021	0.298
Anopheles merus	Anopheles bwambae	30066	42896	FALSE	FALSE	TRUE	44542	gambiae species complex	no rank	Anopheles	0.242	0.074	0.009	0.159	0.015	0.179	0.035	0.258	0.02	0.238
Fusarium circinatum	Fusarium mangiferae	48490	192010	FALSE	FALSE	TRUE	171627	Fusarium fujikuroi species complex	species group	Fusarium	0.242	-0.176	0.004	0.254	0.008	0.335	0.006	0.12	0.003	0.126
Aspergillus violaceofuscus CBS 115571	Aspergillus indologenus CBS 114.80	1450538	1450541	FALSE	FALSE	TRUE	5052	Aspergillus	genus	Aspergillus	0.241	-0.173	0.034	0.297	0	0.288	0	0.126	0.006	0.122
Epichloe gansuensis var. inebrians E818	Epichloe uncinata	1227659	5050	FALSE	FALSE	TRUE	5112	Epichloe	genus	Epichloe	0.24	0.107	0.004	0.155	0.002	0.149	0.002	0.253	0.003	0.272
Epichloe aotearoae	Epichloe uncinata	170559	5050	FALSE	FALSE	TRUE	5112	Epichloe	genus	Epichloe	0.24	0.073	0.015	0.178	0.017	0.158	0.021	0.234	0.019	0.257
Epichloe	Epichloe baconii ATCC 200745	5112	1406312	FALSE	FALSE	FALSE	5112	Epichloe	genus	Epichloe	0.239	0.1	0.012	0.153	0.016	0.155	0.042	0.26	0.032	0.258
Fusarium sp. Na10	Fusarium circinatum	451674	48490	FALSE	FALSE	TRUE	5506	Fusarium	genus	Fusarium	0.239	0.068	0.079	0.154	0.123	0.173	0.075	0.184	0.039	0.304
Fusarium pininemorale	Fusarium sp. Na10	1604332	451674	FALSE	FALSE	TRUE	5506	Fusarium	genus	Fusarium	0.239	0.022	0.034	0.224	0.026	0.161	0.039	0.193	0.051	0.245
Ascochyta fabae	Ascochyta	372025	5453	FALSE	FALSE	FALSE	5453	Ascochyta	genus	Ascochyta	0.238	-0.28	0.015	0.34	0.015	0.35	0.004	0.063	0.004	0.075
Anopheles fontenillei	gambiae species complex	2494418	44542	FALSE	FALSE	FALSE	44542	gambiae species complex	no rank	Anopheles	0.238	-0.063	0.061	0.233	0.045	0.232	0.022	0.201	0.032	0.156
Pseudogymnoascus sp. VKM F-3775	Pseudogymnoascus	1420901	78156	FALSE	FALSE	FALSE	78156	Pseudogymnoascus	genus	Pseudogymnoascus	0.238	-0.166	0.008	0.267	0	0.31	0	0.139	0.001	0.113
Curvularia	Curvularia lunata CX-3	5502	1263492	FALSE	FALSE	FALSE	5502	Curvularia	genus	Curvularia	0.238	0.191	0.027	0.12	0.015	0.095	0.029	0.301	0.052	0.306
Metschnikowia dekortorum	Metschnikowia sp. UWOPS 03-167b3	174643	2654412	FALSE	FALSE	TRUE	27320	Metschnikowia	genus	Metschnikowia	0.238	0.086	0.026	0.165	0.022	0.155	0.04	0.252	0.047	0.25
Aspergillus pseudotamarii	Aspergillus pseudocaelatus	132259	1825620	TRUE	FALSE	TRUE	5052	Aspergillus	genus	Aspergillus	0.238	0.264	0.003	0.082	0.007	0.061	0.042	0.356	0.019	0.324	Abo	Abo	ABo	ABOLG	ABo	ABOLG
Trichophyton verrucosum HKI 0517	Trichophyton mentagrophytes	663202	523103	FALSE	FALSE	TRUE	5550	Trichophyton	genus	Trichophyton	0.238	0.238	0.001	0.067	0.003	0.102	0.008	0.346	0.004	0.31
Epichloe gansuensis E7080	Epichloe baconii ATCC 200745	1037527	1406312	TRUE	FALSE	TRUE	5112	Epichloe	genus	Epichloe	0.237	0.162	0.003	0.123	0.007	0.121	0.009	0.293	0.005	0.285	Abo	ABOLG	ABo	ABOLG	ABo	ABOLG
Epichloe uncinata	Epichloe	5050	5112	FALSE	FALSE	FALSE	5112	Epichloe	genus	Epichloe	0.236	-0.095	0.014	0.241	0.015	0.26	0.007	0.157	0.007	0.164
Heliconius	Heliconius cydno alithea	33416	249251	FALSE	FALSE	FALSE	33416	Heliconius	genus	Heliconius	0.236	-0.012	0.015	0.21	0.012	0.205	0.118	0.147	0.125	0.25
Epichloe festucae Fl1	Epichloe elymi	877507	55200	FALSE	FALSE	TRUE	5112	Epichloe	genus	Epichloe	0.236	-0.027	0.012	0.213	0.023	0.219	0.023	0.193	0.011	0.196
Ceratocystis eucalypticola	Ceratocystis smalleyi	633669	312343	FALSE	FALSE	TRUE	5157	Ceratocystis	genus	Ceratocystis	0.236	-0.368	0.009	0.355	0	0.421	0	0.036	0.001	0.012
Aspergillus kawachii IFO 4308	Aspergillus neoniger CBS 115656	1033177	1448310	TRUE	FALSE	TRUE	5052	Aspergillus	genus	Aspergillus	0.235	-0.056	0.004	0.246	0.022	0.216	0.011	0.184	0.002	0.175	NR	aBo	ABo	ABOLG	ABo	ABOLG
Ceratocystis fimbriata CBS 114723	Ceratocystis	1035309	5157	FALSE	FALSE	FALSE	5157	Ceratocystis	genus	Ceratocystis	0.235	-0.237	0.085	0.341	0.114	0.291	0.011	0.107	0.009	0.076
Heliconius	Heliconius pardalinus sergestus	33416	884342	FALSE	FALSE	FALSE	33416	Heliconius	genus	Heliconius	0.235	-0.024	0.012	0.213	0	0.218	0	0.214	0.032	0.176
Epichloe sp. AL9924	Epichloe elymi	1344566	55200	FALSE	FALSE	TRUE	5112	Epichloe	genus	Epichloe	0.235	-0.006	0.011	0.237	0.005	0.176	0.004	0.211	0.01	0.197
Fusarium	Fusarium virguliforme Mont-1	5506	994087	FALSE	FALSE	FALSE	5506	Fusarium	genus	Fusarium	0.235	0.111	0.008	0.158	0.008	0.133	0.082	0.284	0.092	0.239
Fusarium culmorum	Fusarium meridionale	5516	282269	FALSE	FALSE	TRUE	5506	Fusarium	genus	Fusarium	0.234	0.094	0.008	0.117	0	0.194	0	0.159	0.049	0.344
Fusarium proliferatum ET1	Fusarium fracticaudum	1227346	1604329	FALSE	FALSE	TRUE	171627	Fusarium fujikuroi species complex	species group	Fusarium	0.234	0.006	0.002	0.19	0	0.209	0	0.233	0.002	0.187
Penicillium polonicum	Penicillium verrucosum	60169	60171	FALSE	FALSE	TRUE	5073	Penicillium	genus	Penicillium	0.234	-0.077	0.004	0.252	0	0.231	0	0.165	0.004	0.171
Anopheles arabiensis	Anopheles quadriannulatus	7173	34691	FALSE	FALSE	TRUE	44542	gambiae species complex	no rank	Anopheles	0.234	-0.047	0.04	0.225	0.056	0.22	0.055	0.186	0.039	0.181
Bathycoccus sp. SAG4	Bathycoccus sp. SAG3	2589999	2589998	FALSE	FALSE	TRUE	2590008	unclassified Bathycoccus	no rank	Bathycoccus	0.234	-0.286	0.042	0.292	0.036	0.393	0.071	0	0.062	0.125
Anopheles arabiensis	gambiae species complex	7173	44542	FALSE	FALSE	FALSE	44542	gambiae species complex	no rank	Anopheles	0.233	-0.061	0.047	0.218	0.034	0.241	0.024	0.199	0.034	0.155
Aspergillus kawachii IFO 4308	Aspergillus piperis CBS 112811	1033177	1448313	FALSE	FALSE	TRUE	5052	Aspergillus	genus	Aspergillus	0.233	0.015	0.059	0.191	0.049	0.19	0.03	0.213	0.037	0.215
Ceratocystis albifundus	Ceratocystis eucalypticola	357446	633669	FALSE	FALSE	TRUE	5157	Ceratocystis	genus	Ceratocystis	0.233	0.358	0.003	0.018	0	0.027	0	0.364	0.017	0.405
Timema bartmani	Timema cristinae	61472	61476	FALSE	FALSE	TRUE	61471	Timema	genus	Timema	0.232	-0.057	0.008	0.202	0	0.258	0	0.174	0.006	0.181
Aspergillus pseudocaelatus	Aspergillus tamarii	1825620	41984	TRUE	FALSE	TRUE	5052	Aspergillus	genus	Aspergillus	0.232	-0.294	0.034	0.364	0.009	0.333	0.001	0.062	0.005	0.056	aBo	aBo	ABo	ABOLG	ABo	ABOLG
Aspergillus kawachii IFO 4308	Aspergillus costaricaensis CBS 115574	1033177	1448317	FALSE	FALSE	TRUE	5052	Aspergillus	genus	Aspergillus	0.232	-0.047	0.018	0.232	0.022	0.216	0.01	0.185	0.008	0.18
Fusarium temperatum	Fusarium proliferatum ET1	767483	1227346	FALSE	FALSE	TRUE	171627	Fusarium fujikuroi species complex	species group	Fusarium	0.231	-0.014	0.003	0.192	0	0.225	0	0.192	0.005	0.205
Pseudogymnoascus sp. 24MN13	Pseudogymnoascus sp. VKM F-4520 (FW-2644)	1622150	1420915	FALSE	FALSE	TRUE	2637121	unclassified Pseudogymnoascus	no rank	Pseudogymnoascus	0.231	-0.179	0.003	0.265	0	0.318	0	0.114	0.002	0.118
Aspergillus costaricaensis CBS 115574	Aspergillus piperis CBS 112811	1448317	1448313	FALSE	FALSE	TRUE	5052	Aspergillus	genus	Aspergillus	0.231	0.046	0.01	0.185	0.018	0.17	0.025	0.218	0.014	0.238
Escovopsis sp. Ae724	unclassified Escovopsis	2006383	2626738	FALSE	FALSE	FALSE	2626738	unclassified Escovopsis	no rank	Escovopsis	0.231	-0.257	0.081	0.323	0.066	0.328	0.006	0.087	0.008	0.07
Tetragonula davenporti	Tetragonula	597209	398144	FALSE	FALSE	FALSE	398144	Tetragonula	genus	Tetragonula	0.23	-0.068	0.208	0.264	0.111	0.185	0.012	0.158	0.029	0.19
Pseudogymnoascus sp. VKM F-4281 (FW-2241)	Pseudogymnoascus sp. VKM F-4514 (FW-929)	1420906	1420908	FALSE	FALSE	TRUE	2637121	unclassified Pseudogymnoascus	no rank	Pseudogymnoascus	0.23	0.363	0.003	0.016	0	0.021	0	0.378	0.025	0.392
Epichloe bromicola	Epichloe glyceriae E277	79588	1035635	FALSE	FALSE	TRUE	5112	Epichloe	genus	Epichloe	0.23	-0.066	0.013	0.218	0.017	0.248	0.009	0.158	0.006	0.186
Trichophyton equinum CBS 127.97	Trichophyton	559882	5550	FALSE	FALSE	FALSE	5550	Trichophyton	genus	Trichophyton	0.23	-0.233	0.087	0.314	0.094	0.309	0.017	0.101	0.016	0.08
Colletotrichum trifolii	Colletotrichum sidae	5466	1347389	FALSE	FALSE	TRUE	5455	Colletotrichum	genus	Colletotrichum	0.229	0.075	0.073	0.147	0.059	0.167	0.08	0.255	0.1	0.229
Penicillium sp. BW_MB	Penicillium camemberti FM 013	1931374	1429867	FALSE	FALSE	TRUE	5073	Penicillium	genus	Penicillium	0.229	0.057	0.003	0.172	0	0.171	0	0.269	0.012	0.196
Aspergillus piperis CBS 112811	Aspergillus tubingensis CBS 134.48	1448313	767770	FALSE	FALSE	TRUE	5052	Aspergillus	genus	Aspergillus	0.228	-0.064	0.014	0.229	0.018	0.233	0.013	0.174	0.01	0.169
Penicillium sp. 'occitanis'	Talaromyces verruculosus	290292	198730	FALSE	FALSE	TRUE	5042	Eurotiales	order		0.228	-0.214	0.018	0.32	0.023	0.293	0.007	0.108	0.006	0.087
Fusarium oxysporum f. sp. lycopersici 4287	Fusarium circinatum	426428	48490	FALSE	FALSE	TRUE	5506	Fusarium	genus	Fusarium	0.228	0.185	0.006	0.098	0.001	0.116	0.002	0.257	0.008	0.335
Talaromyces pinophilus	Talaromyces cellulolyticus	128442	1472165	FALSE	FALSE	TRUE	5094	Talaromyces	genus	Talaromyces	0.228	0.031	0.141	0.167	0.104	0.182	0.086	0.19	0.107	0.249
Aspergillus luchuensis CBS 106.47	Aspergillus eucalypticola CBS 122712	1137211	1448314	FALSE	FALSE	TRUE	5052	Aspergillus	genus	Aspergillus	0.228	-0.11	0.031	0.237	0.034	0.268	0.011	0.159	0.01	0.14
Polistes canadensis	Polistes metricus	91411	91422	FALSE	FALSE	TRUE	7456	Polistes	genus	Polistes	0.227	0.242	0.006	0.079	0	0.077	0	0.283	0.024	0.363
Epichloe bromicola	Epichloe elymi	79588	55200	FALSE	FALSE	TRUE	5112	Epichloe	genus	Epichloe	0.227	-0.028	0.046	0.185	0.029	0.235	0.017	0.198	0.026	0.182
Anopheles melas	Anopheles fontenillei	34690	2494418	FALSE	FALSE	TRUE	44542	gambiae species complex	no rank	Anopheles	0.227	0.114	0.013	0.153	0.015	0.129	0.027	0.267	0.024	0.253
Butyriboletus roseoflavus	Boletaceae	1325616	5368	FALSE	FALSE	FALSE	5368	Boletaceae	family		0.226	-0.26	0.011	0.35	0.02	0.308	0.017	0.063	0.01	0.083
Ceratocystis platani	Ceratocystis cacaofunesta	88771	386457	FALSE	FALSE	TRUE	5157	Ceratocystis	genus	Ceratocystis	0.226	-0.03	0.043	0.197	0.026	0.225	0.031	0.144	0.044	0.231
Trichophyton soudanense CBS 452.61	Trichophyton	1215331	5550	FALSE	FALSE	FALSE	5550	Trichophyton	genus	Trichophyton	0.226	-0.199	0.062	0.297	0.033	0.295	0.001	0.116	0.003	0.093
Acanthamoeba castellanii str. Neff	Acanthamoeba polyphaga	1257118	5757	FALSE	FALSE	TRUE	5754	Acanthamoeba	genus	Acanthamoeba	0.226	0.041	0.006	0.158	0.024	0.195	0.025	0.198	0.006	0.249
Fusarium agapanthi	Fusarium circinatum	1803897	48490	FALSE	FALSE	TRUE	5506	Fusarium	genus	Fusarium	0.226	0.149	0.02	0.125	0.012	0.121	0.02	0.239	0.029	0.313
Timema tahoe	Timema cristinae	61484	61476	FALSE	FALSE	TRUE	61471	Timema	genus	Timema	0.226	-0.05	0.007	0.232	0	0.216	0	0.174	0.006	0.181
Morchella conica	Morchella eximia	5194	1582338	FALSE	FALSE	TRUE	5193	Morchella	genus	Morchella	0.225	0.338	0.003	0.035	0	0.022	0	0.399	0.013	0.344
Fusarium subtropicale	Fusarium graminearum PH-1	2283686	229533	FALSE	FALSE	TRUE	5506	Fusarium	genus	Fusarium	0.225	0.069	0.004	0.159	0	0.169	0	0.216	0.009	0.257
Epichloe brachyelytri E4804	Epichloe gansuensis var. inebrians E818	1036762	1227659	FALSE	FALSE	TRUE	5112	Epichloe	genus	Epichloe	0.225	-0.104	0.003	0.264	0.004	0.238	0.005	0.153	0.004	0.148
Fusarium temperatum	Fusarium sp. Na10	767483	451674	FALSE	FALSE	TRUE	5506	Fusarium	genus	Fusarium	0.225	0.019	0.015	0.18	0.031	0.194	0.075	0.157	0.032	0.264
Aspergillus pseudonomius	Aspergillus caelatus	1506151	61420	FALSE	FALSE	TRUE	5052	Aspergillus	genus	Aspergillus	0.225	0.168	0.002	0.111	0	0.117	0	0.285	0.008	0.288
Timema cristinae	Timema poppensis	61476	170557	FALSE	FALSE	TRUE	61471	Timema	genus	Timema	0.225	0.047	0.006	0.168	0.006	0.181	0.009	0.226	0.009	0.226
Morchella sextelata	Morchella eximia	1174677	1582338	FALSE	FALSE	TRUE	5193	Morchella	genus	Morchella	0.225	0.32	0.004	0.03	0.003	0.044	0.012	0.387	0.019	0.338
Fusarium circinatum	Fusarium	48490	5506	FALSE	FALSE	FALSE	5506	Fusarium	genus	Fusarium	0.225	-0.121	0.039	0.219	0.051	0.292	0.013	0.154	0.009	0.132
Tolypocladium sp. Salcha MEA-2	Tolypocladium sp. Sup5 PDA-1	1355412	1501327	FALSE	FALSE	TRUE	2631904	unclassified Tolypocladium	no rank	Tolypocladium	0.225	-0.322	0.011	0.32	0	0.399	0	0.039	0.003	0.043
Tetragonula hockingsi	Tetragonula	270528	398144	FALSE	FALSE	FALSE	398144	Tetragonula	genus	Tetragonula	0.225	-0.04	0.086	0.2	0.07	0.225	0.01	0.16	0.011	0.208
Heliconius elevatus bari	Heliconius numata bicoloratus	1756245	310797	FALSE	FALSE	TRUE	33416	Heliconius	genus	Heliconius	0.225	-0.063	0.043	0.186	0	0.27	0	0.113	0.04	0.227
Fusarium praegraminearum	Fusarium graminearum PH-1	1824868	229533	FALSE	FALSE	TRUE	5506	Fusarium	genus	Fusarium	0.225	0.06	0.007	0.181	0	0.154	0	0.216	0.018	0.248
Timema californicum	Timema douglasi	61474	61478	FALSE	FALSE	TRUE	61471	Timema	genus	Timema	0.224	-0.001	0.02	0.176	0.027	0.216	0.024	0.215	0.018	0.188
Blastomyces silverae	Blastomyces dermatitidis ER-3	2060906	559297	FALSE	FALSE	TRUE	229219	Blastomyces	genus	Blastomyces	0.224	0.304	0.003	0.043	0.005	0.046	0.012	0.345	0.008	0.361
Morchella eximia	Morchella importuna	1582338	1174673	FALSE	FALSE	TRUE	5193	Morchella	genus	Morchella	0.223	-0.312	0.03	0.369	0.019	0.338	0.004	0.044	0.007	0.048
Fusarium commune	Fusarium circinatum	249398	48490	FALSE	FALSE	TRUE	5506	Fusarium	genus	Fusarium	0.223	0.188	0.008	0.093	0	0.113	0	0.259	0.012	0.331
Heliconius pardalinus sergestus	Heliconius elevatus bari	884342	1756245	FALSE	FALSE	TRUE	33416	Heliconius	genus	Heliconius	0.223	0.016	0.04	0.175	0.008	0.2	0.014	0.214	0.068	0.203
Anopheles gambiae str. PEST	Anopheles quadriannulatus	180454	34691	FALSE	FALSE	TRUE	44542	gambiae species complex	no rank	Anopheles	0.223	-0.015	0.04	0.186	0.05	0.215	0.04	0.2	0.032	0.188
Tolypocladium ophioglossoides CBS 100239	Tolypocladium sp. Salcha MEA-2	1163406	1355412	TRUE	FALSE	TRUE	29909	Tolypocladium	genus	Tolypocladium	0.222	0.32	0.003	0.04	0	0.033	0	0.331	0.01	0.389	ABo	ABOLG	ABo	ABOLG	ABo	ABo
Fusarium circinatum	Fusarium nygamai	48490	42673	FALSE	FALSE	TRUE	171627	Fusarium fujikuroi species complex	species group	Fusarium	0.222	-0.181	0.009	0.25	0.019	0.323	0.013	0.131	0.006	0.091
Epichloe bromicola	Epichloe	79588	5112	FALSE	FALSE	FALSE	5112	Epichloe	genus	Epichloe	0.222	-0.076	0.013	0.218	0.015	0.25	0.005	0.16	0.004	0.167
Aspergillus piperis CBS 112811	Aspergillus neoniger CBS 115656	1448313	1448310	FALSE	FALSE	TRUE	5052	Aspergillus	genus	Aspergillus	0.222	-0.062	0.014	0.229	0.027	0.224	0.021	0.173	0.011	0.166
Talaromyces verruculosus	Talaromyces cellulolyticus	198730	1472165	FALSE	FALSE	TRUE	5094	Talaromyces	genus	Talaromyces	0.222	0.197	0.008	0.107	0.004	0.088	0.013	0.263	0.023	0.333
Aspergillus eucalypticola CBS 122712	Aspergillus awamori	1448314	105351	FALSE	FALSE	TRUE	5052	Aspergillus	genus	Aspergillus	0.222	0.075	0.001	0.169	0	0.15	0	0.224	0.006	0.252
Blastomyces silverae	Blastomyces gilchristii SLH14081	2060906	559298	FALSE	FALSE	TRUE	229219	Blastomyces	genus	Blastomyces	0.222	0.302	0.008	0.039	0	0.051	0	0.353	0.019	0.349
Penicillium sp. 'occitanis'	Talaromyces adpressus	290292	1974180	FALSE	FALSE	TRUE	5042	Eurotiales	order		0.222	-0.211	0.009	0.329	0.042	0.274	0.012	0.099	0.003	0.092
Timema poppensis	Timema shepardi	170557	629360	FALSE	FALSE	TRUE	61471	Timema	genus	Timema	0.221	-0.023	0.031	0.204	0.027	0.208	0.021	0.192	0.025	0.186
Trichophyton rubrum CBS 118892	Trichophyton	559305	5550	FALSE	FALSE	FALSE	5550	Trichophyton	genus	Trichophyton	0.221	-0.204	0.1	0.286	0.122	0.297	0.006	0.111	0.005	0.091
Aspergillus kawachii IFO 4308	Aspergillus tubingensis CBS 134.48	1033177	767770	FALSE	FALSE	TRUE	5052	Aspergillus	genus	Aspergillus	0.221	-0.054	0.015	0.235	0.03	0.209	0.013	0.174	0.007	0.173
Epichloe bromicola	Epichloe gansuensis var. inebrians E818	79588	1227659	FALSE	FALSE	TRUE	5112	Epichloe	genus	Epichloe	0.221	-0.096	0.003	0.228	0.005	0.26	0.004	0.155	0.002	0.149
Fusarium fujikuroi species complex	Fusarium cf. fujikuroi NRRL 62710	171627	2614216	FALSE	FALSE	FALSE	171627	Fusarium fujikuroi species complex	species group	Fusarium	0.22	0.188	0.004	0.114	0.007	0.084	0.154	0.327	0.116	0.256
Polistes	Polistes metricus	7456	91422	FALSE	FALSE	FALSE	7456	Polistes	genus	Polistes	0.22	0.168	0.011	0.093	0.015	0.127	0.066	0.217	0.04	0.347
Trichophyton tonsurans CBS 112818	Trichophyton	647933	5550	FALSE	FALSE	FALSE	5550	Trichophyton	genus	Trichophyton	0.22	-0.221	0.072	0.304	0.078	0.3	0.016	0.101	0.015	0.08
Heliconius nattereri	Heliconius cydno alithea	310795	249251	FALSE	FALSE	TRUE	33416	Heliconius	genus	Heliconius	0.22	0.193	0.004	0.093	0	0.104	0	0.265	0.05	0.325
Anopheles merus	Anopheles gambiae str. PEST	30066	180454	FALSE	FALSE	TRUE	44542	gambiae species complex	no rank	Anopheles	0.22	0.052	0.014	0.154	0.01	0.183	0.019	0.208	0.024	0.242
Bombus impatiens	Bombus pyrosoma	132113	396416	FALSE	FALSE	TRUE	28641	Bombus	genus	Bombus	0.22	-0.09	0.006	0.268	0.019	0.213	0.006	0.169	0.002	0.14
Fusarium fujikuroi species complex	Fusarium circinatum	171627	48490	FALSE	FALSE	FALSE	171627	Fusarium fujikuroi species complex	species group	Fusarium	0.219	0.188	0.006	0.112	0.001	0.09	0.002	0.257	0.014	0.329
Fusarium graminearum PH-1	Fusarium asiaticum	229533	282267	FALSE	FALSE	TRUE	569360	Fusarium sambucinum species complex	species group	Fusarium	0.219	-0.029	0.049	0.167	0.018	0.248	0.014	0.16	0.032	0.21
Epichloe festucae Fl1	Epichloe amarillans E57	877507	1037526	FALSE	FALSE	TRUE	5112	Epichloe	genus	Epichloe	0.219	-0.03	0.022	0.203	0.027	0.214	0.039	0.171	0.03	0.196
Timema podura	Timema douglasi	61482	61478	FALSE	FALSE	TRUE	61471	Timema	genus	Timema	0.219	0.039	0.02	0.09	0	0.258	0	0.24	0.007	0.199
Heliconius hermathena	Heliconius pachinus	310794	33428	FALSE	FALSE	TRUE	33416	Heliconius	genus	Heliconius	0.219	0.247	0.004	0.072	0	0.07	0	0.3	0.057	0.343
Bombus impatiens	Pyrobombus	132113	144703	FALSE	FALSE	FALSE	144703	Pyrobombus	subgenus	Bombus	0.219	-0.056	0.024	0.25	0.039	0.194	0.014	0.161	0.009	0.182
Fusarium	Fusarium sp. AF-4	5506	1325735	FALSE	FALSE	FALSE	5506	Fusarium	genus	Fusarium	0.218	0.083	0.001	0.165	0	0.141	0	0.212	0.003	0.267
Acanthamoeba polyphaga	Acanthamoeba pearcei	5757	65662	FALSE	FALSE	TRUE	5754	Acanthamoeba	genus	Acanthamoeba	0.218	-0.043	0.025	0.198	0.024	0.231	0.031	0.177	0.031	0.177
Epichloe aotearoae	Epichloe festucae Fl1	170559	877507	FALSE	FALSE	TRUE	5112	Epichloe	genus	Epichloe	0.218	0.044	0.014	0.18	0.011	0.164	0.012	0.213	0.014	0.227
Mrakia blollopis	Mrakia frigida	696254	29902	FALSE	FALSE	TRUE	29901	Mrakia	genus	Mrakia	0.216	-0.386	0.003	0.398	0	0.379	0	0.008	0.001	0.001
Aspergillus aculeatus ATCC 16872	Aspergillus violaceofuscus CBS 115571	690307	1450538	FALSE	FALSE	TRUE	5052	Aspergillus	genus	Aspergillus	0.216	0.214	0.001	0.093	0	0.079	0	0.331	0.009	0.279
Epichloe sylvatica	Epichloe glyceriae E277	79593	1035635	FALSE	FALSE	TRUE	5112	Epichloe	genus	Epichloe	0.216	-0.056	0.014	0.206	0.013	0.236	0.011	0.157	0.01	0.182
Epichloe brachyelytri E4804	Epichloe typhina E8	1036762	1227655	FALSE	FALSE	TRUE	5112	Epichloe	genus	Epichloe	0.216	-0.106	0.006	0.261	0.01	0.232	0.01	0.146	0.006	0.143
Anopheles melas	Anopheles bwambae	34690	42896	FALSE	FALSE	TRUE	44542	gambiae species complex	no rank	Anopheles	0.215	0.101	0.013	0.153	0.013	0.131	0.027	0.266	0.029	0.23
Timema monikensis	Timema poppensis	170555	170557	FALSE	FALSE	TRUE	61471	Timema	genus	Timema	0.215	0.057	0.003	0.16	0.008	0.169	0.013	0.221	0.004	0.23
Bombus impatiens	Bombus	132113	28641	FALSE	FALSE	FALSE	28641	Bombus	genus	Bombus	0.215	-0.103	0.018	0.256	0	0.232	0	0.182	0.047	0.109
Epichloe sylvatica	Epichloe uncinata	79593	5050	FALSE	FALSE	TRUE	5112	Epichloe	genus	Epichloe	0.215	0.022	0.056	0.164	0.059	0.191	0.061	0.194	0.054	0.221
Retiboletus ornatipes	Butyriboletus roseoflavus	1282276	1325616	FALSE	FALSE	TRUE	5368	Boletaceae	family		0.214	-0.012	0.116	0.195	0.134	0.181	0.162	0.199	0.146	0.182
Tolypocladium paradoxum	Tolypocladium sp. Salcha MEA-2	94208	1355412	FALSE	FALSE	TRUE	29909	Tolypocladium	genus	Tolypocladium	0.214	0.319	0.005	0.032	0	0.033	0	0.331	0.02	0.379
Aspergillus luchuensis CBS 106.47	Aspergillus piperis CBS 112811	1137211	1448313	FALSE	FALSE	TRUE	5052	Aspergillus	genus	Aspergillus	0.213	-0.004	0.094	0.174	0.102	0.2	0.056	0.188	0.048	0.204
Aspergillus minisclerotigenes	Aspergillus arachidicola	656917	656916	FALSE	FALSE	TRUE	5052	Aspergillus	genus	Aspergillus	0.213	0.035	0.005	0.178	0.005	0.172	0.008	0.21	0.008	0.217
Plasmodium sp. gorilla clade G1	Plasmodium sp. DRC-Itaito	880534	720590	FALSE	FALSE	TRUE	418107	Plasmodium (Laverania)	subgenus	Plasmodium	0.213	0.083	0.021	0.167	0	0.133	0	0.24	0.02	0.235
Timema monikensis	Timema bartmani	170555	61472	FALSE	FALSE	TRUE	61471	Timema	genus	Timema	0.213	0.058	0.003	0.16	0.011	0.166	0.015	0.195	0.004	0.254
Penicillium fuscoglaucum FM041	Penicillium sp. BW_MB	1439350	1931374	FALSE	FALSE	TRUE	5073	Penicillium	genus	Penicillium	0.213	-0.052	0.016	0.186	0.005	0.249	0.002	0.174	0.005	0.166
Epichloe brachyelytri E4804	Epichloe elymi	1036762	55200	FALSE	FALSE	TRUE	5112	Epichloe	genus	Epichloe	0.213	-0.049	0.043	0.223	0.038	0.204	0.037	0.178	0.043	0.165
Aspergillus	Aspergillus violaceofuscus CBS 115571	5052	1450538	FALSE	FALSE	FALSE	5052	Aspergillus	genus	Aspergillus	0.212	0.209	0	0.085	0	0.089	0	0.331	0.018	0.27
Timema monikensis	Timema tahoe	170555	61484	FALSE	FALSE	TRUE	61471	Timema	genus	Timema	0.212	0.052	0.006	0.157	0.003	0.174	0.004	0.235	0.008	0.208
Retiboletus ornatipes	Boletus speciosus	1282276	374761	FALSE	FALSE	TRUE	5368	Boletaceae	family		0.212	-0.039	0.126	0.186	0.097	0.219	0.089	0.18	0.112	0.173
Timema cristinae	Timema californicum	61476	61474	FALSE	FALSE	TRUE	61471	Timema	genus	Timema	0.212	0.034	0.013	0.161	0	0.187	0	0.197	0.015	0.228
Epichloe sp. AL9924	Epichloe amarillans E57	1344566	1037526	FALSE	FALSE	TRUE	5112	Epichloe	genus	Epichloe	0.211	-0.006	0.027	0.221	0.016	0.165	0.019	0.192	0.034	0.192
Trichophyton interdigitale MR816	Trichophyton mentagrophytes	1215338	523103	FALSE	FALSE	TRUE	5550	Trichophyton	genus	Trichophyton	0.211	0.02	0.112	0.189	0.174	0.15	0.154	0.2	0.102	0.212
Sclerotium cepivorum	Sclerotinia sclerotiorum 1980 UF-70	38492	665079	FALSE	FALSE	TRUE	4890	Ascomycota	phylum		0.211	0.332	0.003	0.021	0.004	0.027	0.017	0.354	0.011	0.367
Fusarium sp. Na10	Fusarium mangiferae	451674	192010	FALSE	FALSE	TRUE	5506	Fusarium	genus	Fusarium	0.21	-0.139	0.008	0.224	0	0.296	0	0.125	0.003	0.126
Atta	Atta cephalotes	12956	12957	FALSE	FALSE	FALSE	12956	Atta	genus	Atta	0.21	0.133	0.003	0.112	0.003	0.136	0.004	0.238	0.004	0.284
Blastomyces sp. MA-2018	Blastomyces gilchristii SLH14081	2164086	559298	FALSE	FALSE	TRUE	229219	Blastomyces	genus	Blastomyces	0.21	0.321	0.003	0.036	0.001	0.024	0.004	0.349	0.008	0.36
Epichloe uncinata	Epichloe gansuensis E7080	5050	1037527	FALSE	FALSE	TRUE	5112	Epichloe	genus	Epichloe	0.21	-0.142	0.007	0.248	0	0.275	0	0.127	0.007	0.121
Bombus breviceps	Bombus impatiens	395515	132113	FALSE	FALSE	TRUE	28641	Bombus	genus	Bombus	0.21	0.068	0.006	0.14	0.01	0.172	0.03	0.244	0.019	0.213
Bombus impatiens	Bombus turneri	132113	686820	FALSE	FALSE	TRUE	28641	Bombus	genus	Bombus	0.21	-0.112	0.006	0.268	0.006	0.226	0.002	0.146	0.002	0.132
Blastomyces sp. MA-2018	Blastomyces dermatitidis ER-3	2164086	559297	FALSE	FALSE	TRUE	229219	Blastomyces	genus	Blastomyces	0.21	0.322	0.005	0.033	0	0.025	0	0.357	0.015	0.354
Pseudogymnoascus sp. 04NY16	Pseudogymnoascus verrucosus	1752145	342668	FALSE	FALSE	TRUE	78156	Pseudogymnoascus	genus	Pseudogymnoascus	0.21	-0.106	0.017	0.233	0.027	0.251	0.048	0.143	0.03	0.14
Aphaenogaster	Aphaenogaster miamiana	165430	602682	FALSE	FALSE	FALSE	165430	Aphaenogaster	genus	Aphaenogaster	0.21	0.111	0.01	0.144	0.008	0.123	0.086	0.207	0.091	0.288
Ceratocystis manginecans	Ceratocystis	929235	5157	FALSE	FALSE	FALSE	5157	Ceratocystis	genus	Ceratocystis	0.21	-0.206	0.036	0.345	0.123	0.235	0.012	0.106	0.004	0.081
Fusarium	Fusarium tucumaniae	5506	232081	FALSE	FALSE	FALSE	5506	Fusarium	genus	Fusarium	0.209	0.077	0.002	0.164	0.003	0.139	0.044	0.193	0.04	0.27
Polistes dorsalis	Vespula pensylvanica	34729	30213	FALSE	FALSE	TRUE	7438	Vespidae	family		0.209	-0.077	0.011	0.273	0	0.187	0	0.145	0.008	0.166
Fusarium agapanthi	Fusarium sp. Na10	1803897	451674	FALSE	FALSE	TRUE	5506	Fusarium	genus	Fusarium	0.209	0.112	0.008	0.137	0.003	0.13	0.008	0.224	0.022	0.274
Timema cristinae	Timema douglasi	61476	61478	FALSE	FALSE	TRUE	61471	Timema	genus	Timema	0.209	0.036	0.013	0.161	0.006	0.181	0.007	0.233	0.014	0.192
Bombus impatiens	Bombus terrestris	132113	30195	FALSE	FALSE	TRUE	28641	Bombus	genus	Bombus	0.208	-0.091	0.03	0.244	0.006	0.226	0.002	0.143	0.009	0.153
Talaromyces pinophilus	Talaromyces adpressus	128442	1974180	FALSE	FALSE	TRUE	5094	Talaromyces	genus	Talaromyces	0.208	-0.189	0.015	0.293	0.01	0.276	0.003	0.109	0.004	0.09
Epichloe aotearoae	Epichloe amarillans E57	170559	1037526	FALSE	FALSE	TRUE	5112	Epichloe	genus	Epichloe	0.208	0.026	0.013	0.181	0.004	0.171	0.006	0.205	0.018	0.209
Colletotrichum	Colletotrichum sidae	5455	1347389	FALSE	FALSE	FALSE	5455	Colletotrichum	genus	Colletotrichum	0.207	0.188	0.012	0.086	0.011	0.101	0.042	0.292	0.048	0.281
Fusarium udum	Fusarium fracticaudum	42665	1604329	FALSE	FALSE	TRUE	171627	Fusarium fujikuroi species complex	species group	Fusarium	0.207	0.029	0.002	0.112	0.003	0.236	0.004	0.229	0.002	0.187
Aspergillus kawachii IFO 4308	Aspergillus luchuensis CBS 106.47	1033177	1137211	TRUE	FALSE	TRUE	5052	Aspergillus	genus	Aspergillus	0.207	0.019	0.07	0.18	0.071	0.168	0.085	0.183	0.081	0.221	NR	NR	ABo	ABOLG	ABo	ABOLG
Aspergillus japonicus CBS 114.51	Aspergillus indologenus CBS 114.80	1448312	1450541	FALSE	FALSE	TRUE	5052	Aspergillus	genus	Aspergillus	0.207	-0.15	0.038	0.246	0.044	0.277	0.009	0.117	0.007	0.121
Heliconius himera	Heliconius pachinus	33442	33428	FALSE	FALSE	TRUE	33416	Heliconius	genus	Heliconius	0.206	0.26	0.005	0.071	0	0.045	0	0.3	0.057	0.343
Blastomyces percursus	Blastomyces gilchristii SLH14081	1658174	559298	FALSE	FALSE	TRUE	229219	Blastomyces	genus	Blastomyces	0.206	0.329	0.003	0.028	0	0.02	0	0.353	0.008	0.36
Blastomyces dermatitidis ER-3	Blastomyces percursus	559297	1658174	FALSE	FALSE	TRUE	229219	Blastomyces	genus	Blastomyces	0.206	-0.338	0.008	0.349	0	0.369	0	0.03	0.003	0.017
Tilletia controversa	Tilletia laevis	13291	157183	FALSE	FALSE	TRUE	13289	Tilletia	genus	Tilletia	0.206	-0.039	0.131	0.192	0.133	0.202	0.171	0.165	0.163	0.18
Fusarium circinatum	Fusarium burgessii	48490	1041577	FALSE	FALSE	TRUE	5506	Fusarium	genus	Fusarium	0.206	-0.219	0.004	0.254	0	0.342	0	0.077	0.003	0.089
Heliconius	Heliconius elevatus bari	33416	1756245	FALSE	FALSE	FALSE	33416	Heliconius	genus	Heliconius	0.206	-0.035	0.018	0.207	0.015	0.202	0.071	0.157	0.081	0.189
Metschnikowia	Metschnikowia sp. UWOPS 03-167b3	27320	2654412	FALSE	FALSE	FALSE	27320	Metschnikowia	genus	Metschnikowia	0.206	0.171	0.01	0.11	0.004	0.095	0.01	0.282	0.023	0.273
Epichloe aotearoae	Epichloe sp. AL9924	170559	1344566	FALSE	FALSE	TRUE	5112	Epichloe	genus	Epichloe	0.205	0.024	0.01	0.184	0.007	0.168	0.008	0.24	0.012	0.169
Colletotrichum spinosum	Colletotrichum trifolii	1347390	5466	FALSE	FALSE	TRUE	5455	Colletotrichum	genus	Colletotrichum	0.205	-0.047	0.065	0.208	0.055	0.207	0.049	0.171	0.059	0.167
Trichinella nelsoni	Trichinella zimbabwensis	6336	268475	FALSE	FALSE	TRUE	6333	Trichinella	genus	Trichinella	0.205	-0.074	0.002	0.243	0.005	0.209	0.006	0.161	0.003	0.149
Trichophyton interdigitale MR816	Trichophyton verrucosum HKI 0517	1215338	663202	TRUE	FALSE	TRUE	5550	Trichophyton	genus	Trichophyton	0.205	-0.22	0.029	0.272	0	0.324	0	0.069	0.008	0.096	aBo	ABo	ABOLG	ABOLG	ABo	ABOLG
Penicillium nordicum	Penicillium polonicum	229535	60169	FALSE	FALSE	TRUE	5073	Penicillium	genus	Penicillium	0.205	0.094	0.006	0.146	0	0.137	0	0.256	0.009	0.222
Epichloe sylvatica	Epichloe	79593	5112	FALSE	FALSE	FALSE	5112	Epichloe	genus	Epichloe	0.205	-0.064	0.017	0.202	0.013	0.236	0.007	0.158	0.008	0.162
Taenia saginata	Taenia multiceps	6206	94034	FALSE	FALSE	TRUE	6202	Taenia	genus	Taenia	0.204	-0.168	0.047	0.295	0.064	0.242	0.046	0.119	0.036	0.098
Aspergillus rambellii	Aspergillus	308745	5052	FALSE	FALSE	FALSE	5052	Aspergillus	genus	Aspergillus	0.204	-0.21	0.004	0.272	0	0.314	0	0.085	0	0.089
Epichloe festucae Fl1	Epichloe glyceriae E277	877507	1035635	FALSE	FALSE	TRUE	5112	Epichloe	genus	Epichloe	0.204	-0.057	0.018	0.207	0.019	0.223	0.017	0.15	0.015	0.177
Timema shepardi	Timema cristinae	629360	61476	FALSE	FALSE	TRUE	61471	Timema	genus	Timema	0.204	-0.035	0.014	0.199	0	0.211	0	0.174	0.013	0.175
Epichloe aotearoae	Epichloe brachyelytri E4804	170559	1036762	FALSE	FALSE	TRUE	5112	Epichloe	genus	Epichloe	0.204	0.063	0.034	0.16	0.027	0.148	0.027	0.239	0.036	0.207
Heliconius melpomene melpomene	Heliconius elevatus bari	171917	1756245	FALSE	FALSE	TRUE	33416	Heliconius	genus	Heliconius	0.204	0.062	0.005	0.142	0.005	0.171	0.029	0.2	0.027	0.243
Ceratocystis eucalypticola	Ceratocystis	633669	5157	FALSE	FALSE	FALSE	5157	Ceratocystis	genus	Ceratocystis	0.204	-0.216	0.109	0.255	0.099	0.322	0.014	0.103	0.015	0.07
Fusarium sp. Na10	Fusarium nygamai	451674	42673	FALSE	FALSE	TRUE	5506	Fusarium	genus	Fusarium	0.204	-0.146	0.004	0.228	0.004	0.292	0.001	0.143	0.001	0.096
Ceratocystis manginecans	Ceratocystis albifundus	929235	357446	FALSE	FALSE	TRUE	5157	Ceratocystis	genus	Ceratocystis	0.204	-0.339	0.024	0.357	0	0.358	0	0.02	0.003	0.024
Epichloe amarillans E57	Epichloe baconii ATCC 200745	1037526	1406312	FALSE	FALSE	TRUE	5112	Epichloe	genus	Epichloe	0.204	0.061	0.058	0.153	0.077	0.15	0.084	0.218	0.063	0.226
Trichophyton violaceum	Trichophyton verrucosum HKI 0517	34388	663202	FALSE	FALSE	TRUE	5550	Trichophyton	genus	Trichophyton	0.203	-0.211	0.005	0.262	0	0.324	0	0.069	0.001	0.103
Fusarium fujikuroi species complex	Fusarium cf. fujikuroi NRRL 62721	171627	2614215	FALSE	FALSE	FALSE	171627	Fusarium fujikuroi species complex	species group	Fusarium	0.203	0.175	0.006	0.112	0.009	0.081	0.212	0.192	0.119	0.356
Fusarium udum	Fusarium pininemorale	42665	1604332	FALSE	FALSE	TRUE	171627	Fusarium fujikuroi species complex	species group	Fusarium	0.203	0.034	0.002	0.112	0.013	0.225	0.024	0.233	0.003	0.184
Metschnikowia bowlesiae	Metschnikowia sp. UWOPS 12.619.2	1699426	2654411	FALSE	FALSE	TRUE	27320	Metschnikowia	genus	Metschnikowia	0.202	0.209	0.026	0.082	0.012	0.078	0.032	0.262	0.062	0.326
Timema douglasi	Timema shepardi	61478	629360	FALSE	FALSE	TRUE	61471	Timema	genus	Timema	0.202	-0.017	0.049	0.191	0.011	0.196	0.01	0.203	0.049	0.161
Penicillium freii	Penicillium camemberti FM 013	48697	1429867	FALSE	FALSE	TRUE	5073	Penicillium	genus	Penicillium	0.202	0.078	0.004	0.143	0	0.152	0	0.269	0.018	0.19
Epichloe sylvatica	Epichloe gansuensis var. inebrians E818	79593	1227659	FALSE	FALSE	TRUE	5112	Epichloe	genus	Epichloe	0.202	-0.084	0.002	0.218	0.01	0.24	0.011	0.148	0.002	0.149
Timema monikensis	Timema californicum	170555	61474	FALSE	FALSE	TRUE	61471	Timema	genus	Timema	0.202	0.044	0.009	0.154	0.003	0.174	0.004	0.193	0.012	0.232
Talaromyces pinophilus	Eurotiales	128442	5042	FALSE	FALSE	FALSE	5042	Eurotiales	order		0.201	-0.177	0.025	0.283	0.021	0.266	0.008	0.102	0.009	0.102
Aspergillus transmontanensis	Aspergillus	1034304	5052	FALSE	FALSE	FALSE	5052	Aspergillus	genus	Aspergillus	0.201	-0.214	0.14	0.279	0.064	0.295	0.001	0.084	0.002	0.088
Aspergillus bertholletius	Aspergillus pseudocaelatus	1226010	1825620	FALSE	FALSE	TRUE	5052	Aspergillus	genus	Aspergillus	0.201	0.351	0.001	0.012	0	0.008	0	0.398	0.009	0.333
Timema tahoe	Timema podura	61484	61482	FALSE	FALSE	TRUE	61471	Timema	genus	Timema	0.201	-0.061	0.018	0.221	0.004	0.212	0.01	0.1	0.042	0.217
Meloidogyne javanica	Meloidogyne incognita group	6303	654580	FALSE	FALSE	FALSE	654580	Meloidogyne incognita group	species group	Meloidogyne	0.201	-0.063	0.007	0.215	0	0.22	0	0.214	0.051	0.103
Timema bartmani	Timema podura	61472	61482	FALSE	FALSE	TRUE	61471	Timema	genus	Timema	0.2	-0.072	0.015	0.195	0.011	0.247	0.03	0.08	0.033	0.225
Timema monikensis	Timema shepardi	170555	629360	FALSE	FALSE	TRUE	61471	Timema	genus	Timema	0.2	0.037	0.003	0.16	0.003	0.174	0.003	0.21	0.004	0.207
Epichloe uncinata	Epichloe typhina E8	5050	1227655	FALSE	FALSE	TRUE	5112	Epichloe	genus	Epichloe	0.2	-0.114	0.019	0.236	0.029	0.247	0.023	0.133	0.015	0.134
Aspergillus minisclerotigenes	Aspergillus novoparasiticus	656917	986946	FALSE	FALSE	TRUE	5052	Aspergillus	genus	Aspergillus	0.2	0.024	0.01	0.173	0.002	0.174	0.003	0.227	0.011	0.177
Heliconius	Heliconius ethilla aerotome	33416	441047	FALSE	FALSE	FALSE	33416	Heliconius	genus	Heliconius	0.2	-0.043	0.021	0.204	0.009	0.208	0.019	0.175	0.045	0.16
Aspergillus uvarum CBS 121591	Aspergillus violaceofuscus CBS 115571	1448315	1450538	FALSE	FALSE	TRUE	5052	Aspergillus	genus	Aspergillus	0.2	0.231	0.001	0.071	0	0.069	0	0.331	0.009	0.279
Blastomyces parvus	Blastomyces dermatitidis ER-3	2060905	559297	FALSE	FALSE	TRUE	229219	Blastomyces	genus	Blastomyces	0.2	0.328	0.004	0.02	0.003	0.021	0.008	0.349	0.011	0.357
Epichloe brachyelytri E4804	Epichloe gansuensis E7080	1036762	1037527	TRUE	FALSE	TRUE	5112	Epichloe	genus	Epichloe	0.2	-0.131	0.003	0.264	0.003	0.24	0.003	0.123	0.003	0.125	ABo	ABOLG	ABo	ABOLG	ABOLG	ABOLG
Anopheles arabiensis	Anopheles melas	7173	34690	FALSE	FALSE	TRUE	44542	gambiae species complex	no rank	Anopheles	0.199	-0.114	0.03	0.235	0.029	0.246	0.022	0.144	0.023	0.121
Aspergillus kawachii IFO 4308	Aspergillus eucalypticola CBS 122712	1033177	1448314	FALSE	FALSE	TRUE	5052	Aspergillus	genus	Aspergillus	0.199	-0.076	0.033	0.217	0.011	0.228	0.004	0.166	0.013	0.137
Butyriboletus roseoflavus	Boletus subvelutipes	1325616	279509	FALSE	FALSE	TRUE	1487592	Boletoideae	subfamily		0.199	-0.305	0.008	0.353	0.004	0.324	0.003	0.029	0.005	0.044
Talaromyces pinophilus	Talaromyces verruculosus	128442	198730	FALSE	FALSE	TRUE	5094	Talaromyces	genus	Talaromyces	0.199	-0.183	0.005	0.303	0.036	0.25	0.01	0.105	0.001	0.091
Trichophyton equinum CBS 127.97	Trichophyton tonsurans CBS 112818	559882	647933	FALSE	FALSE	TRUE	5550	Trichophyton	genus	Trichophyton	0.199	-0.019	0.242	0.159	0.211	0.192	0.183	0.193	0.208	0.169
Epichloe festucae Fl1	Epichloe typhina E8	877507	1227655	FALSE	FALSE	TRUE	5112	Epichloe	genus	Epichloe	0.199	-0.085	0.009	0.216	0.003	0.239	0.003	0.153	0.008	0.14
Heliconius	Heliconius hecale felix	33416	1109109	FALSE	FALSE	FALSE	33416	Heliconius	genus	Heliconius	0.199	-0.056	0.009	0.216	0.009	0.208	0.06	0.16	0.06	0.16
Aspergillus	Aspergillus caelatus	5052	61420	FALSE	FALSE	FALSE	5052	Aspergillus	genus	Aspergillus	0.198	0.195	0	0.085	0	0.089	0	0.285	0.008	0.288
Aspergillus oryzae RIB40	Aspergillus arachidicola	510516	656916	FALSE	FALSE	TRUE	5052	Aspergillus	genus	Aspergillus	0.198	0.049	0.004	0.156	0.004	0.164	0.008	0.21	0.008	0.217
Fusarium fujikuroi IMI 58289	Fusarium udum	1279085	42665	FALSE	FALSE	TRUE	171627	Fusarium fujikuroi species complex	species group	Fusarium	0.198	-0.04	0.028	0.216	0	0.193	0	0.113	0.016	0.223
Epichloe gansuensis E7080	Epichloe bromicola	1037527	79588	TRUE	FALSE	TRUE	5112	Epichloe	genus	Epichloe	0.198	0.116	0.002	0.125	0	0.128	0	0.231	0.002	0.262	Abo	ABOLG	ABo	ABOLG	ABo	ABOLG
Trichophyton tonsurans CBS 112818	Nannizzia gypsea CBS 118893	647933	535722	TRUE	FALSE	TRUE	34384	Arthrodermataceae	family		0.198	-0.37	0.007	0.369	0.007	0.371	0.003	0.003	0.003	0.005	aBo	ABOL	ABo	ABOL	ABo	ABOL
Pseudogymnoascus sp. 24MN13	unclassified Pseudogymnoascus	1622150	2637121	FALSE	FALSE	FALSE	2637121	unclassified Pseudogymnoascus	no rank	Pseudogymnoascus	0.197	-0.211	0.005	0.262	0	0.318	0	0.081	0.001	0.086
Epichloe brachyelytri E4804	Epichloe	1036762	5112	FALSE	FALSE	FALSE	5112	Epichloe	genus	Epichloe	0.197	-0.078	0.026	0.241	0.04	0.203	0.022	0.142	0.015	0.156
Fusarium temperatum	Fusarium udum	767483	42665	FALSE	FALSE	TRUE	171627	Fusarium fujikuroi species complex	species group	Fusarium	0.196	-0.036	0.012	0.183	0.005	0.22	0.005	0.109	0.009	0.229
Pseudogymnoascus sp. 04NY16	Pseudogymnoascus sp. 24MN13	1752145	1622150	FALSE	FALSE	TRUE	2637121	unclassified Pseudogymnoascus	no rank	Pseudogymnoascus	0.196	0.04	0.108	0.142	0.11	0.167	0.09	0.178	0.079	0.239
Aspergillus parasiticus	Aspergillus	5067	5052	FALSE	FALSE	FALSE	5052	Aspergillus	genus	Aspergillus	0.196	-0.207	0.074	0.279	0.086	0.286	0.001	0.084	0.001	0.089
Timema monikensis	Timema douglasi	170555	61478	FALSE	FALSE	TRUE	61471	Timema	genus	Timema	0.196	0.046	0.009	0.154	0.011	0.166	0.014	0.226	0.011	0.196
Heliconius melpomene melpomene	Heliconius heurippa	171917	33423	FALSE	FALSE	TRUE	33416	Heliconius	genus	Heliconius	0.196	0.064	0.008	0.139	0.016	0.16	0.068	0.239	0.037	0.2
Epichloe amarillans E57	Epichloe glyceriae E277	1037526	1035635	FALSE	FALSE	TRUE	5112	Epichloe	genus	Epichloe	0.196	-0.038	0.021	0.19	0.014	0.213	0.009	0.158	0.013	0.179
Pseudogymnoascus sp. VKM F-103	Pseudogymnoascus sp. VKM F-4520 (FW-2644)	1420912	1420915	FALSE	FALSE	TRUE	2637121	unclassified Pseudogymnoascus	no rank	Pseudogymnoascus	0.196	-0.146	0.014	0.24	0	0.273	0	0.114	0.004	0.115
Emmonsia crescens	Blastomyces gilchristii SLH14081	73230	559298	FALSE	FALSE	TRUE	299071	Ajellomycetaceae	family		0.196	0.343	0.001	0.017	0	0.005	0	0.353	0.004	0.364
Epichloe aotearoae	Epichloe elymi	170559	55200	FALSE	FALSE	TRUE	5112	Epichloe	genus	Epichloe	0.196	0.022	0.014	0.18	0.011	0.164	0.011	0.204	0.014	0.193
Aspergillus japonicus CBS 114.51	Aspergillus	1448312	5052	FALSE	FALSE	FALSE	5052	Aspergillus	genus	Aspergillus	0.196	-0.202	0.031	0.254	0.007	0.314	0	0.085	0.001	0.089
Anopheles arabiensis	Anopheles merus	7173	30066	FALSE	FALSE	TRUE	44542	gambiae species complex	no rank	Anopheles	0.195	-0.082	0.042	0.223	0.056	0.22	0.039	0.128	0.028	0.165
Anopheles melas	Anopheles gambiae str. PEST	34690	180454	FALSE	FALSE	TRUE	44542	gambiae species complex	no rank	Anopheles	0.195	0.079	0.015	0.151	0.009	0.134	0.016	0.211	0.024	0.242
Colletotrichum orbiculare MAFF 240422	Colletotrichum	1213857	5455	FALSE	FALSE	FALSE	5455	Colletotrichum	genus	Colletotrichum	0.195	-0.179	0.029	0.276	0.036	0.266	0.007	0.091	0.006	0.106
Ascochyta fabae	Phoma sp. RAV-16-625	372025	2490640	FALSE	FALSE	TRUE	683158	Didymellaceae	family		0.195	-0.346	0.005	0.35	0	0.365	0	0.013	0.001	0.016
Aspergillus uvarum CBS 121591	Aspergillus japonicus CBS 114.51	1448315	1448312	TRUE	FALSE	TRUE	5052	Aspergillus	genus	Aspergillus	0.194	0.226	0.001	0.071	0	0.069	0	0.285	0.007	0.314	Abo	Abo	ABo	ABOLG	ABo	ABOLG
Epichloe aotearoae	Epichloe sylvatica	170559	79593	FALSE	FALSE	TRUE	5112	Epichloe	genus	Epichloe	0.194	0.04	0.024	0.17	0.023	0.152	0.028	0.192	0.028	0.221
Trichophyton interdigitale MR816	Trichophyton benhamiae CBS 112371	1215338	663331	FALSE	FALSE	TRUE	5550	Trichophyton	genus	Trichophyton	0.194	-0.236	0.015	0.286	0.009	0.315	0.003	0.075	0.004	0.064
Tilletia laevis	Tilletia	157183	13289	FALSE	FALSE	FALSE	13289	Tilletia	genus	Tilletia	0.194	-0.192	0.047	0.288	0.081	0.262	0.022	0.099	0.013	0.085
Monilinia laxa	Ciboria shiraiana	61186	984309	FALSE	FALSE	TRUE	28983	Sclerotiniaceae	family		0.194	0.288	0.001	0.035	0	0.041	0	0.345	0.005	0.317
Pyrobombus	Tetragonula	144703	398144	FALSE	FALSE	FALSE	7458	Apidae	family		0.194	0.009	0.009	0.165	0	0.191	0	0.17	0.008	0.211
Heliconius cydno alithea	Heliconius melpomene melpomene	249251	171917	FALSE	FALSE	TRUE	33416	Heliconius	genus	Heliconius	0.194	-0.076	0.088	0.176	0.125	0.25	0.013	0.134	0.008	0.168
Epichloe festucae Fl1	Epichloe gansuensis var. inebrians E818	877507	1227659	FALSE	FALSE	TRUE	5112	Epichloe	genus	Epichloe	0.194	-0.085	0.01	0.215	0.007	0.235	0.009	0.15	0.013	0.138
Heliconius ethilla aerotome	Heliconius hecale felix	441047	1109109	FALSE	FALSE	TRUE	33416	Heliconius	genus	Heliconius	0.193	-0.012	0.013	0.182	0.013	0.192	0.04	0.18	0.04	0.18
Penicillium nordicum	Penicillium fuscoglaucum FM041	229535	1439350	FALSE	FALSE	TRUE	5073	Penicillium	genus	Penicillium	0.193	0.08	0.003	0.149	0	0.137	0	0.202	0.005	0.249
Nasonia	Nasonia longicornis	7424	7427	FALSE	FALSE	FALSE	7424	Nasonia	genus	Nasonia	0.193	0.081	0.021	0.152	0.014	0.129	0.023	0.23	0.034	0.223
Aspergillus vadensis CBS 113365	Aspergillus luchuensis CBS 106.47	1448311	1137211	FALSE	FALSE	TRUE	5052	Aspergillus	genus	Aspergillus	0.193	0.177	0.004	0.09	0.003	0.096	0.009	0.259	0.013	0.289
Epichloe gansuensis var. inebrians E818	Epichloe amarillans E57	1227659	1037526	FALSE	FALSE	TRUE	5112	Epichloe	genus	Epichloe	0.193	0.06	0.004	0.155	0.002	0.149	0.002	0.209	0.004	0.223
Pseudogymnoascus sp. 24MN13	Pseudogymnoascus sp. VKM F-4519 (FW-2642)	1622150	1420914	FALSE	FALSE	TRUE	2637121	unclassified Pseudogymnoascus	no rank	Pseudogymnoascus	0.193	-0.177	0.025	0.243	0.023	0.295	0.016	0.107	0.017	0.089
Epichloe typhina E8	Epichloe amarillans E57	1227655	1037526	FALSE	FALSE	TRUE	5112	Epichloe	genus	Epichloe	0.192	0.062	0.001	0.154	0.001	0.147	0.002	0.209	0.002	0.225
Trichinella zimbabwensis	Trichinella spiralis	268475	6334	FALSE	FALSE	TRUE	6333	Trichinella	genus	Trichinella	0.192	0.055	0.012	0.155	0	0.152	0	0.21	0.011	0.216
Fusarium pininemorale	Fusarium fracticaudum	1604332	1604329	FALSE	FALSE	TRUE	171627	Fusarium fujikuroi species complex	species group	Fusarium	0.192	-0.008	0.038	0.219	0.039	0.147	0.027	0.206	0.031	0.158
Fusarium commune	Fusarium sp. Na10	249398	451674	FALSE	FALSE	TRUE	5506	Fusarium	genus	Fusarium	0.191	0.151	0.001	0.099	0.001	0.111	0.004	0.228	0.004	0.292
Cryphonectria macrospora	Cryphonectria radicalis	179775	40262	FALSE	FALSE	TRUE	5115	Cryphonectria	genus	Cryphonectria	0.191	-0.355	0.023	0.386	0	0.333	0	0.013	0.001	0.003
Epichloe sp. AL9924	Epichloe gansuensis var. inebrians E818	1344566	1227659	FALSE	FALSE	TRUE	5112	Epichloe	genus	Epichloe	0.19	-0.063	0.003	0.245	0	0.181	0	0.159	0.004	0.148
Penicillium freii	Penicillium fuscoglaucum FM041	48697	1439350	FALSE	FALSE	TRUE	5073	Penicillium	genus	Penicillium	0.19	0.067	0.003	0.144	0.003	0.149	0.011	0.191	0.01	0.244
Fusarium temperatum	Fusarium pininemorale	767483	1604332	FALSE	FALSE	TRUE	171627	Fusarium fujikuroi species complex	species group	Fusarium	0.19	-0.009	0.031	0.164	0.024	0.201	0.036	0.221	0.047	0.139
Trichoderma reesei QM6a	Trichoderma longibrachiatum ATCC 18648	431241	983965	FALSE	FALSE	TRUE	5543	Trichoderma	genus	Trichoderma	0.19	0.242	0.003	0.058	0	0.06	0	0.289	0.015	0.321
Chlamydomonas sp. AIC	Tetradesmus obliquus	2056389	3088	FALSE	FALSE	TRUE	3166	Chlorophyceae	class		0.19	-0.109	0.038	0.269	0.115	0.192	0.022	0.14	0.007	0.123
Aspergillus arachidicola	Aspergillus novoparasiticus	656916	986946	FALSE	FALSE	TRUE	5052	Aspergillus	genus	Aspergillus	0.189	-0.005	0.013	0.206	0.071	0.154	0.044	0.186	0.008	0.179
Talaromyces cellulolyticus	Talaromyces adpressus	1472165	1974180	FALSE	FALSE	TRUE	5094	Talaromyces	genus	Talaromyces	0.189	-0.193	0.039	0.237	0.046	0.31	0.016	0.095	0.012	0.082
Pseudogymnoascus sp. VKM F-3775	Pseudogymnoascus sp. VKM F-4246	1420901	1420902	FALSE	FALSE	TRUE	2637121	unclassified Pseudogymnoascus	no rank	Pseudogymnoascus	0.189	-0.215	0.008	0.267	0	0.31	0	0.074	0.002	0.079
Ascochyta fabae	Phoma koolunga	372025	507361	FALSE	FALSE	TRUE	683158	Didymellaceae	family		0.188	-0.343	0.005	0.35	0.01	0.355	0.003	0.012	0.001	0.013
gambiae species complex	Anopheles quadriannulatus	44542	34691	FALSE	FALSE	FALSE	44542	gambiae species complex	no rank	Anopheles	0.188	0.006	0.034	0.189	0.028	0.16	0.038	0.202	0.049	0.171
Fusarium proliferatum ET1	Fusarium udum	1227346	42665	FALSE	FALSE	TRUE	171627	Fusarium fujikuroi species complex	species group	Fusarium	0.188	-0.024	0.019	0.174	0	0.209	0	0.113	0.011	0.228
Epichloe festucae Fl1	Epichloe sp. AL9924	877507	1344566	FALSE	FALSE	TRUE	5112	Epichloe	genus	Epichloe	0.188	-0.033	0.04	0.185	0.042	0.2	0.047	0.202	0.047	0.134
Aspergillus novoparasiticus	Aspergillus oryzae RIB40	986946	510516	FALSE	FALSE	TRUE	5052	Aspergillus	genus	Aspergillus	0.188	-0.047	0.01	0.219	0	0.188	0	0.161	0.009	0.159
Lepidotrigona ventralis hoosana	Tetragonula hockingsi	2004999	270528	FALSE	FALSE	TRUE	83319	Meliponinae	subfamily		0.188	0.187	0.004	0.106	0	0.065	0	0.286	0.028	0.268
Trichinella	Trichinella zimbabwensis	6333	268475	FALSE	FALSE	FALSE	6333	Trichinella	genus	Trichinella	0.187	-0.063	0.005	0.205	0.003	0.216	0.006	0.161	0.009	0.142
Trichinella nelsoni	Trichinella	6336	6333	FALSE	FALSE	FALSE	6333	Trichinella	genus	Trichinella	0.187	-0.006	0.064	0.181	0.038	0.176	0.025	0.185	0.043	0.176
Fusarium austroamericanum	Fusarium asiaticum	282268	282267	FALSE	FALSE	TRUE	5506	Fusarium	genus	Fusarium	0.187	0.03	0.083	0.167	0	0.156	0	0.174	0.019	0.223
Timema poppensis	Timema genevievae	170557	629358	FALSE	FALSE	TRUE	61471	Timema	genus	Timema	0.187	-0.106	0.004	0.23	0	0.235	0	0.153	0.002	0.108
Fusarium solani species complex	Fusarium tucumaniae	232080	232081	FALSE	FALSE	FALSE	232080	Fusarium solani species complex	species group	Fusarium	0.186	-0.012	0.012	0.194	0.008	0.173	0.079	0.158	0.119	0.19
Trichinella papuae	Trichinella nelsoni	268474	6336	FALSE	FALSE	TRUE	6333	Trichinella	genus	Trichinella	0.186	0.088	0.005	0.135	0	0.134	0	0.245	0.005	0.209
Heliconius ethilla aerotome	Heliconius numata bicoloratus	441047	310797	FALSE	FALSE	TRUE	33416	Heliconius	genus	Heliconius	0.186	-0.024	0.019	0.175	0	0.205	0	0.113	0.04	0.227
Ascochyta viciae	Ascochyta	1677696	5453	FALSE	FALSE	FALSE	5453	Ascochyta	genus	Ascochyta	0.186	-0.243	0.041	0.285	0.028	0.312	0.009	0.058	0.013	0.066
Heliconius hecale felix	Heliconius ismenius	1109109	33427	FALSE	FALSE	TRUE	33416	Heliconius	genus	Heliconius	0.186	-0.046	0.04	0.18	0	0.22	0	0.199	0.012	0.123
[Nectria] haematococca mpVI 77-13-4	Fusarium tucumaniae	660122	232081	FALSE	FALSE	TRUE	232080	Fusarium solani species complex	species group	Fusarium	0.185	0.168	0.003	0.115	0	0.074	0	0.237	0.016	0.294
Heliconius pardalinus sergestus	Heliconius numata bicoloratus	884342	310797	FALSE	FALSE	TRUE	33416	Heliconius	genus	Heliconius	0.185	-0.036	0.032	0.183	0	0.208	0	0.113	0.053	0.213
Penicillium polonicum	Penicillium sp. BW_MB	60169	1931374	FALSE	FALSE	TRUE	5073	Penicillium	genus	Penicillium	0.185	-0.052	0.058	0.198	0.026	0.205	0.01	0.166	0.024	0.148
Fusarium fujikuroi species complex	Fusarium sp. Na10	171627	451674	FALSE	FALSE	FALSE	5506	Fusarium	genus	Fusarium	0.185	0.151	0.003	0.115	0	0.091	0	0.232	0.014	0.282
Nasonia	Nasonia giraulti	7424	7426	FALSE	FALSE	FALSE	7424	Nasonia	genus	Nasonia	0.185	0.07	0.021	0.152	0.011	0.132	0.017	0.199	0.032	0.234
Trichinella spiralis	Trichinella	6334	6333	FALSE	FALSE	FALSE	6333	Trichinella	genus	Trichinella	0.184	0.007	0.055	0.155	0.041	0.186	0.025	0.185	0.033	0.186
Timema podura	Timema cristinae	61482	61476	FALSE	FALSE	TRUE	61471	Timema	genus	Timema	0.184	-0.006	0.01	0.1	0	0.258	0	0.174	0.003	0.184
Metschnikowia bowlesiae	Metschnikowia sp. UWOPS 03-167b3	1699426	2654412	FALSE	FALSE	TRUE	27320	Metschnikowia	genus	Metschnikowia	0.184	0.176	0.01	0.098	0.012	0.078	0.027	0.265	0.023	0.273
Aspergillus nomius NRRL 13137	Aspergillus novoparasiticus	1509407	986946	FALSE	FALSE	TRUE	5052	Aspergillus	genus	Aspergillus	0.184	0.048	0.005	0.133	0	0.173	0	0.229	0.005	0.182
Fusarium sporotrichioides	Fusarium meridionale	5514	282269	FALSE	FALSE	TRUE	5506	Fusarium	genus	Fusarium	0.184	0.161	0.003	0.101	0	0.093	0	0.159	0.033	0.361
Epichloe sp. AL9924	Epichloe glyceriae E277	1344566	1035635	FALSE	FALSE	TRUE	5112	Epichloe	genus	Epichloe	0.183	-0.035	0.032	0.216	0.009	0.172	0.007	0.161	0.026	0.166
Butyriboletus roseoflavus	Boletus speciosus	1325616	374761	FALSE	FALSE	TRUE	1487592	Boletoideae	subfamily		0.183	-0.043	0.158	0.203	0.158	0.17	0.114	0.154	0.117	0.168
unclassified Coniochaeta	Coniochaeta prunicola	2598979	744408	FALSE	FALSE	FALSE	79808	Coniochaeta	genus	Coniochaeta	0.183	-0.054	0.205	0.154	0.171	0.22	0.25	0.179	0.291	0.127
Fusarium temperatum	Fusarium fracticaudum	767483	1604329	FALSE	FALSE	TRUE	171627	Fusarium fujikuroi species complex	species group	Fusarium	0.183	-0.01	0.029	0.166	0.033	0.192	0.036	0.197	0.032	0.156
unclassified Pseudogymnoascus	Pseudogymnoascus sp. VKM F-4516 (FW-969)	2637121	1420910	FALSE	FALSE	FALSE	2637121	unclassified Pseudogymnoascus	no rank	Pseudogymnoascus	0.183	0.186	0.001	0.08	0	0.087	0	0.312	0.022	0.236
Heliconius melpomene melpomene	Heliconius timareta timareta	171917	573617	FALSE	FALSE	TRUE	33416	Heliconius	genus	Heliconius	0.182	0.045	0.005	0.142	0.013	0.163	0.114	0.205	0.05	0.2
Trichophyton benhamiae CBS 112371	Trichophyton violaceum	663331	34388	FALSE	FALSE	TRUE	5550	Trichophyton	genus	Trichophyton	0.182	0.213	0.004	0.073	0.001	0.067	0.005	0.262	0.014	0.311
Heliconius pardalinus sergestus	Heliconius ismenius	884342	33427	FALSE	FALSE	TRUE	33416	Heliconius	genus	Heliconius	0.182	-0.046	0.008	0.206	0.016	0.192	0.011	0.188	0.006	0.129
Epichloe festucae Fl1	Epichloe gansuensis E7080	877507	1037527	FALSE	FALSE	TRUE	5112	Epichloe	genus	Epichloe	0.182	-0.11	0.001	0.224	0.001	0.24	0.002	0.125	0.002	0.126
Aspergillus piperis CBS 112811	Aspergillus eucalypticola CBS 122712	1448313	1448314	FALSE	FALSE	TRUE	5052	Aspergillus	genus	Aspergillus	0.182	-0.081	0.03	0.213	0.034	0.217	0.021	0.149	0.018	0.132
Epichloe gansuensis var. inebrians E818	Epichloe elymi	1227659	55200	FALSE	FALSE	TRUE	5112	Epichloe	genus	Epichloe	0.181	0.053	0.007	0.152	0.004	0.148	0.003	0.212	0.006	0.202
Metschnikowia similis	Metschnikowia sp. UWOPS 12.619.2	473037	2654411	FALSE	FALSE	TRUE	27320	Metschnikowia	genus	Metschnikowia	0.181	0.295	0.009	0.032	0.003	0.024	0.008	0.286	0.021	0.368
Pseudogymnoascus sp. 24MN13	Pseudogymnoascus sp. 05NY08	1622150	1622149	FALSE	FALSE	TRUE	2637121	unclassified Pseudogymnoascus	no rank	Pseudogymnoascus	0.181	-0.213	0.003	0.265	0.018	0.3	0.01	0.068	0.001	0.08
Pseudogymnoascus sp. 03VT05	Pseudogymnoascus sp. 24MN13	1622148	1622150	FALSE	FALSE	TRUE	2637121	unclassified Pseudogymnoascus	no rank	Pseudogymnoascus	0.181	0.203	0.01	0.072	0.003	0.076	0.005	0.262	0.018	0.3
Aspergillus luchuensis CBS 106.47	Aspergillus	1137211	5052	FALSE	FALSE	FALSE	5052	Aspergillus	genus	Aspergillus	0.181	-0.188	0.013	0.254	0.017	0.285	0.001	0.084	0	0.089
Epichloe brachyelytri E4804	Epichloe glyceriae E277	1036762	1035635	FALSE	FALSE	TRUE	5112	Epichloe	genus	Epichloe	0.181	-0.077	0.046	0.221	0.04	0.203	0.036	0.132	0.041	0.151
Anopheles merus	Anopheles quadriannulatus	30066	34691	FALSE	FALSE	TRUE	44542	gambiae species complex	no rank	Anopheles	0.18	0.034	0.017	0.15	0.03	0.164	0.043	0.198	0.024	0.196
Fusarium solani species complex	Fusarium azukicola	232080	1174670	FALSE	FALSE	FALSE	5506	Fusarium	genus	Fusarium	0.18	-0.006	0.017	0.189	0.022	0.159	0.277	0.149	0.226	0.194
Fusarium algeriense	Fusarium sp. Na10	2050978	451674	FALSE	FALSE	TRUE	5506	Fusarium	genus	Fusarium	0.18	0.163	0.003	0.093	0	0.095	0	0.232	0.007	0.289
Trichophyton interdigitale MR816	Trichophyton	1215338	5550	FALSE	FALSE	FALSE	5550	Trichophyton	genus	Trichophyton	0.18	-0.166	0.058	0.243	0.056	0.268	0.008	0.109	0.008	0.087
Meloidogyne floridensis	Meloidogyne arenaria	298350	6304	FALSE	FALSE	TRUE	189290	Meloidogyne	genus	Meloidogyne	0.18	0.013	0.071	0.182	0.022	0.151	0.01	0.184	0.033	0.189
Escovopsis	Escovopsis sp. Ae720	150372	2027527	FALSE	FALSE	FALSE	150372	Escovopsis	genus	Escovopsis	0.179	0.297	0.009	0.019	0	0.033	0	0.325	0.017	0.331
Heliconius	Heliconius numata bicoloratus	33416	310797	FALSE	FALSE	FALSE	33416	Heliconius	genus	Heliconius	0.179	-0.072	0.018	0.207	0.003	0.215	0.016	0.097	0.08	0.187
Epichloe	Epichloe amarillans E57	5112	1037526	FALSE	FALSE	FALSE	5112	Epichloe	genus	Epichloe	0.179	0.033	0.01	0.155	0.009	0.162	0.023	0.188	0.024	0.202
Penicillium freii	Penicillium solitum	48697	60172	FALSE	FALSE	TRUE	5073	Penicillium	genus	Penicillium	0.179	0.068	0.01	0.137	0.009	0.143	0.027	0.226	0.032	0.2
unclassified Bathycoccus	Bathycoccus sp. SAG4	2590008	2589999	FALSE	FALSE	FALSE	2590008	unclassified Bathycoccus	no rank	Bathycoccus	0.179	0.289	0.005	0.02	0.01	0.038	0.083	0.25	0.036	0.393
Epichloe gansuensis E7080	Epichloe sylvatica	1037527	79593	FALSE	FALSE	TRUE	5112	Epichloe	genus	Epichloe	0.179	0.103	0.008	0.118	0	0.128	0	0.22	0.008	0.241
Colletotrichum lindemuthianum	Colletotrichum sidae	290576	1347389	FALSE	FALSE	TRUE	5455	Colletotrichum	genus	Colletotrichum	0.179	0.269	0.004	0.049	0.007	0.03	0.024	0.311	0.014	0.314
Fusarium fujikuroi species complex	Fusarium cf. fujikuroi NRRL 66890	171627	2614214	FALSE	FALSE	FALSE	171627	Fusarium fujikuroi species complex	species group	Fusarium	0.178	0.156	0.014	0.104	0.01	0.081	0.2	0.3	0.288	0.203
Fusarium	Fusarium proliferatum ET1	5506	1227346	FALSE	FALSE	FALSE	5506	Fusarium	genus	Fusarium	0.178	0.043	0	0.166	0	0.141	0	0.192	0.002	0.207
Epichloe sp. AL9924	Epichloe typhina E8	1344566	1227655	FALSE	FALSE	TRUE	5112	Epichloe	genus	Epichloe	0.178	-0.065	0.013	0.235	0.002	0.179	0.001	0.154	0.011	0.138
Ciboria shiraiana	Sclerotinia glacialis	984309	107426	FALSE	FALSE	TRUE	28983	Sclerotiniaceae	family		0.177	-0.31	0.005	0.34	0	0.322	0	0.018	0.001	0.028
Acanthamoeba castellanii str. Neff	Acanthamoeba pearcei	1257118	65662	FALSE	FALSE	TRUE	5754	Acanthamoeba	genus	Acanthamoeba	0.177	0.005	0.038	0.127	0.006	0.213	0.008	0.2	0.046	0.162
Heliconius nattereri	Heliconius heurippa	310795	33423	FALSE	FALSE	TRUE	33416	Heliconius	genus	Heliconius	0.177	0.152	0.002	0.095	0.004	0.1	0.023	0.284	0.013	0.225
Anopheles melas	Anopheles quadriannulatus	34690	34691	TRUE	FALSE	TRUE	44542	gambiae species complex	no rank	Anopheles	0.177	0.066	0.02	0.146	0.009	0.134	0.012	0.229	0.027	0.193	Abo	ABo	ABo	ABOLG	ABo	ABOLG
Fusarium pininemorale	Fusarium xylarioides	1604332	221167	FALSE	FALSE	TRUE	171627	Fusarium fujikuroi species complex	species group	Fusarium	0.177	-0.089	0.002	0.255	0.003	0.184	0.002	0.142	0.002	0.125
Cercospora nicotianae	Cercospora kikuchii	29003	84275	FALSE	FALSE	TRUE	29002	Cercospora	genus	Cercospora	0.177	0.211	0.007	0.072	0	0.065	0	0.283	0.013	0.283
Trichophyton	Trichophyton mentagrophytes	5550	523103	FALSE	FALSE	FALSE	5550	Trichophyton	genus	Trichophyton	0.177	0.156	0.013	0.105	0.012	0.083	0.075	0.279	0.084	0.23
Leishmania turanica	Leishmania tropica L590	62297	1206058	FALSE	FALSE	TRUE	5658	Leishmania	genus	Leishmania	0.176	-0.027	0.036	0.214	0.02	0.157	0.023	0.227	0.051	0.103
Aspergillus indologenus CBS 114.80	Aspergillus brunneoviolaceus CBS 621.78	1450541	1450534	FALSE	FALSE	TRUE	5052	Aspergillus	genus	Aspergillus	0.176	0.099	0.001	0.124	0.004	0.124	0.01	0.199	0.003	0.255
Epichloe elymi	Epichloe glyceriae E277	55200	1035635	FALSE	FALSE	TRUE	5112	Epichloe	genus	Epichloe	0.176	-0.035	0.023	0.193	0.02	0.187	0.018	0.149	0.02	0.172
Meloidogyne incognita group	Meloidogyne arenaria	654580	6304	FALSE	FALSE	FALSE	654580	Meloidogyne incognita group	species group	Meloidogyne	0.176	0.051	0.024	0.19	0.051	0.103	0.005	0.188	0.002	0.219
Bathycoccus sp. SAG1	Bathycoccus sp. TOSAG39-1	2589996	1735750	FALSE	FALSE	TRUE	2590008	unclassified Bathycoccus	no rank	Bathycoccus	0.175	-0.001	0.167	0.083	0	0.25	0	0.227	0.033	0.131
Trichinella papuae	Trichinella spiralis	268474	6334	FALSE	FALSE	TRUE	6333	Trichinella	genus	Trichinella	0.175	0.077	0.005	0.135	0	0.134	0	0.21	0.005	0.222
Heliconius pardalinus sergestus	Heliconius hecale felix	884342	1109109	FALSE	FALSE	TRUE	33416	Heliconius	genus	Heliconius	0.175	-0.032	0.024	0.19	0.024	0.184	0.06	0.16	0.06	0.16
Butyriboletus roseoflavus	Caloboletus calopus	1325616	141855	TRUE	FALSE	TRUE	1487592	Boletoideae	subfamily		0.175	-0.319	0.023	0.338	0	0.328	0	0.024	0.009	0.011	aBo	aBo	ABo	ABOl	ABo	ABo
Aspergillus phoenicis ATCC 13157	Aspergillus niger	1353007	5061	FALSE	FALSE	TRUE	5052	Aspergillus	genus	Aspergillus	0.174	0.017	0.061	0.143	0.133	0.169	0.133	0.169	0.057	0.202
Aspergillus pseudotamarii	Aspergillus caelatus	132259	61420	FALSE	FALSE	TRUE	5052	Aspergillus	genus	Aspergillus	0.174	0.197	0.003	0.082	0.003	0.065	0.015	0.269	0.015	0.28
Timema genevievae	Timema douglasi	629358	61478	FALSE	FALSE	TRUE	61471	Timema	genus	Timema	0.173	0.086	0.005	0.149	0	0.11	0	0.24	0.007	0.199
Polistes metricus	Polistes dominula	91422	743375	FALSE	FALSE	TRUE	7456	Polistes	genus	Polistes	0.173	-0.293	0.009	0.274	0.024	0.363	0.005	0.027	0.002	0.033
Fusarium incarnatum-equiseti species complex	Fusarium scirpi	450425	2211609	FALSE	FALSE	FALSE	450425	Fusarium incarnatum-equiseti species complex	species group	Fusarium	0.173	-0.042	0.006	0.167	0	0.219	0	0.143	0.002	0.167
Eurotiales	Talaromyces cellulolyticus	5042	1472165	FALSE	FALSE	FALSE	5042	Eurotiales	order		0.173	0.17	0.032	0.078	0.021	0.091	0.047	0.228	0.065	0.291
Stramenopiles sp. TOSAG23-2	Bathycoccus sp. SAG4	1735743	2589999	TRUE	FALSE	TRUE	2759	Eukaryota	superkingdom		0.173	0.341	0.015	0	0	0	0	0.333	0.071	0.357	NR	NR	ABo	ABo	ABo	ABOL
Aspergillus welwitschiae	Aspergillus awamori	1341132	105351	FALSE	FALSE	TRUE	5052	Aspergillus	genus	Aspergillus	0.173	-0.056	0.086	0.172	0.077	0.214	0.092	0.132	0.094	0.164
Fusarium ambrosium	Fusarium sp. AF-4	131363	1325735	FALSE	FALSE	TRUE	232080	Fusarium solani species complex	species group	Fusarium	0.172	0.054	0.05	0.145	0.045	0.138	0.038	0.175	0.04	0.23
Ciboria shiraiana	Sclerotium cepivorum	984309	38492	FALSE	FALSE	TRUE	4890	Ascomycota	phylum		0.172	-0.302	0.019	0.325	0	0.322	0	0.024	0.005	0.026
Aspergillus sergii	Aspergillus arachidicola	1034303	656916	FALSE	FALSE	TRUE	5052	Aspergillus	genus	Aspergillus	0.172	0.002	0.013	0.167	0.027	0.171	0.063	0.155	0.029	0.196
Tetragonula hockingsi	Melipona quadrifasciata	270528	166423	FALSE	FALSE	TRUE	83319	Meliponinae	subfamily		0.172	-0.185	0.057	0.229	0	0.296	0	0.073	0.008	0.095
Epichloe aotearoae	Epichloe glyceriae E277	170559	1035635	FALSE	FALSE	TRUE	5112	Epichloe	genus	Epichloe	0.172	-0.008	0.007	0.187	0.011	0.164	0.011	0.157	0.006	0.186
Fusarium fujikuroi IMI 58289	Fusarium xylarioides	1279085	221167	FALSE	FALSE	TRUE	171627	Fusarium fujikuroi species complex	species group	Fusarium	0.171	-0.085	0.002	0.242	0.005	0.188	0.003	0.14	0.002	0.125
Taenia multiceps	Taenia asiatica	94034	60517	FALSE	FALSE	TRUE	6202	Taenia	genus	Taenia	0.171	0.142	0.051	0.114	0.056	0.078	0.07	0.218	0.062	0.273
Cercospora kikuchii	Cercospora beticola	84275	122368	FALSE	FALSE	TRUE	29002	Cercospora	genus	Cercospora	0.171	-0.227	0.003	0.28	0.005	0.291	0.003	0.062	0.001	0.061
Fusarium pininemorale	Fusarium mangiferae	1604332	192010	FALSE	FALSE	TRUE	171627	Fusarium fujikuroi species complex	species group	Fusarium	0.171	-0.097	0.002	0.255	0	0.187	0	0.125	0.001	0.128
Taenia solium	Taenia asiatica	6204	60517	FALSE	FALSE	TRUE	6202	Taenia	genus	Taenia	0.171	0.245	0.015	0.041	0.008	0.054	0.011	0.278	0.02	0.316
Trichinella papuae	Trichinella	268474	6333	FALSE	FALSE	FALSE	6333	Trichinella	genus	Trichinella	0.171	0.075	0.003	0.138	0.005	0.129	0.003	0.207	0.002	0.218
Heliconius nattereri	Heliconius timareta timareta	310795	573617	FALSE	FALSE	TRUE	33416	Heliconius	genus	Heliconius	0.17	0.144	0.006	0.091	0	0.104	0	0.318	0.075	0.175
Timema californicum	Timema genevievae	61474	629358	FALSE	FALSE	TRUE	61471	Timema	genus	Timema	0.17	-0.091	0.008	0.189	0	0.243	0	0.153	0.005	0.105
Taenia solium	Taenia saginata	6204	6206	FALSE	FALSE	TRUE	6202	Taenia	genus	Taenia	0.169	0.252	0.015	0.041	0.018	0.044	0.025	0.317	0.023	0.284
Metschnikowia cerradonensis	Metschnikowia borealis	390697	73518	FALSE	FALSE	TRUE	27320	Metschnikowia	genus	Metschnikowia	0.169	0.021	0.003	0.156	0.003	0.163	0.005	0.197	0.006	0.173
Pseudogymnoascus sp. VKM F-103	Pseudogymnoascus	1420912	78156	FALSE	FALSE	FALSE	78156	Pseudogymnoascus	genus	Pseudogymnoascus	0.169	-0.11	0.034	0.219	0.047	0.227	0.007	0.132	0.005	0.109
Atta	Atta colombica	12956	520822	FALSE	FALSE	FALSE	12956	Atta	genus	Atta	0.169	0.098	0.007	0.108	0.007	0.133	0.007	0.212	0.007	0.234
Laparus doris doris	Heliconius elevatus bari	1608916	1756245	FALSE	FALSE	TRUE	127322	Heliconiini	tribe		0.169	0.137	0.022	0.043	0	0.157	0	0.229	0.014	0.257
Trichoderma koningii	Trichoderma parareesei	97093	858221	FALSE	FALSE	TRUE	5543	Trichoderma	genus	Trichoderma	0.169	-0.212	0.018	0.277	0.012	0.274	0.003	0.072	0.004	0.065
Alternaria alternata	Alternaria arborescens	5599	156630	FALSE	FALSE	TRUE	2499237	Alternaria sect. Alternaria	section	Alternaria	0.168	-0.09	0.042	0.206	0.035	0.219	0.015	0.119	0.018	0.14
Bombus impatiens	Bombus haemorrhoidalis	132113	207636	FALSE	FALSE	TRUE	28641	Bombus	genus	Bombus	0.168	-0.123	0.012	0.262	0.032	0.2	0.009	0.116	0.004	0.109
Heliconius numata bicoloratus	Heliconius melpomene melpomene	310797	171917	FALSE	FALSE	TRUE	33416	Heliconius	genus	Heliconius	0.168	-0.027	0.016	0.097	0	0.267	0	0.147	0.003	0.173
Nasonia vitripennis	Nasonia longicornis	7425	7427	FALSE	FALSE	TRUE	7424	Nasonia	genus	Nasonia	0.167	0.085	0.013	0.122	0.023	0.128	0.052	0.201	0.029	0.229
Pseudogymnoascus sp. 04NY16	Pseudogymnoascus sp. VKM F-4519 (FW-2642)	1752145	1420914	FALSE	FALSE	TRUE	2637121	unclassified Pseudogymnoascus	no rank	Pseudogymnoascus	0.167	-0.144	0.024	0.226	0.023	0.254	0.013	0.111	0.013	0.092
Cryptosporidium tyzzeri	Cryptosporidium hominis	756076	237895	FALSE	FALSE	TRUE	5806	Cryptosporidium	genus	Cryptosporidium	0.167	0.136	0.012	0.163	0	0.041	0	0.25	0.019	0.231
Heliconius	Heliconius heurippa	33416	33423	FALSE	FALSE	FALSE	33416	Heliconius	genus	Heliconius	0.167	-0.048	0.03	0.195	0.033	0.184	0.125	0.182	0.125	0.113
Metschnikowia borealis	Metschnikowia santaceciliae	73518	197674	FALSE	FALSE	TRUE	27320	Metschnikowia	genus	Metschnikowia	0.167	-0.031	0.005	0.197	0.006	0.173	0.003	0.146	0.003	0.168
Pseudogymnoascus sp. 05NY08	Pseudogymnoascus sp. 04NY16	1622149	1752145	FALSE	FALSE	TRUE	2637121	unclassified Pseudogymnoascus	no rank	Pseudogymnoascus	0.166	0.179	0.001	0.076	0	0.082	0	0.25	0.003	0.274
Heliconius pardalinus sergestus	Heliconius ethilla aerotome	884342	441047	FALSE	FALSE	TRUE	33416	Heliconius	genus	Heliconius	0.166	-0.01	0.04	0.175	0.04	0.168	0.032	0.162	0.032	0.173
Pseudogymnoascus sp. VKM F-4516 (FW-969)	Pseudogymnoascus sp. VKM F-3808	1420910	1391699	FALSE	FALSE	TRUE	2637121	unclassified Pseudogymnoascus	no rank	Pseudogymnoascus	0.166	-0.202	0.031	0.281	0	0.258	0	0.066	0.005	0.078
Cercospora kikuchii	Cercospora cf. flagellaris	84275	1868926	FALSE	FALSE	TRUE	29002	Cercospora	genus	Cercospora	0.166	-0.215	0.005	0.277	0.022	0.275	0.01	0.066	0.003	0.064
Nannochloris sp. RS	Picochlorum sp. BH-2019	2056400	2601844	FALSE	FALSE	TRUE	75966	Trebouxiophyceae	class		0.166	-0.047	0.005	0.193	0	0.192	0	0.148	0.009	0.15
Tetragonula	Bombus terrestris	398144	30195	FALSE	FALSE	FALSE	7458	Apidae	family		0.165	-0.045	0.008	0.162	0	0.219	0	0.145	0.007	0.155
Phoma koolunga	Ascochyta viciae	507361	1677696	FALSE	FALSE	TRUE	683158	Didymellaceae	family		0.165	0.31	0.004	0.011	0	0.014	0	0.326	0.012	0.328
Fusarium	Fusarium meridionale	5506	282269	FALSE	FALSE	FALSE	5506	Fusarium	genus	Fusarium	0.165	0.032	0.003	0.163	0.002	0.14	0.068	0.091	0.115	0.279
Fusarium xylarioides	Fusarium fracticaudum	221167	1604329	FALSE	FALSE	TRUE	171627	Fusarium fujikuroi species complex	species group	Fusarium	0.165	0.071	0.003	0.14	0.002	0.125	0.002	0.231	0.004	0.185
Epichloe festucae Fl1	Epichloe	877507	5112	FALSE	FALSE	FALSE	5112	Epichloe	genus	Epichloe	0.165	-0.056	0.04	0.185	0.04	0.201	0.023	0.141	0.022	0.148
Aspergillus sergii	Aspergillus nomius NRRL 13137	1034303	1509407	TRUE	FALSE	TRUE	5052	Aspergillus	genus	Aspergillus	0.165	-0.037	0.004	0.176	0	0.198	0	0.138	0.005	0.168	NR	ABo	ABo	ABOLG	ABo	ABOLG
Epichloe amarillans E57	Epichloe gansuensis E7080	1037526	1037527	TRUE	FALSE	TRUE	5112	Epichloe	genus	Epichloe	0.165	-0.094	0.006	0.205	0	0.227	0	0.127	0.005	0.123	aBo	ABOLG	ABo	ABOLG	ABo	ABOLG
Pseudogymnoascus sp. VKM F-103	Pseudogymnoascus sp. VKM F-4519 (FW-2642)	1420912	1420914	FALSE	FALSE	TRUE	2637121	unclassified Pseudogymnoascus	no rank	Pseudogymnoascus	0.165	-0.133	0.021	0.233	0.04	0.233	0.011	0.112	0.006	0.1
Apis dorsata	Bombus	7462	28641	FALSE	FALSE	FALSE	7458	Apidae	family		0.164	-0.022	0.004	0.164	0	0.193	0	0.182	0.016	0.141
Trichinella nelsoni	Trichinella spiralis	6336	6334	FALSE	FALSE	TRUE	6333	Trichinella	genus	Trichinella	0.164	-0.024	0.047	0.199	0.061	0.153	0.066	0.144	0.051	0.176
Temnothorax	Aphaenogaster miamiana	300110	602682	FALSE	FALSE	FALSE	34695	Myrmicinae	subfamily		0.164	0.315	0.004	0.008	0	0.011	0	0.293	0.015	0.364
Fusarium temperatum	Fusarium xylarioides	767483	221167	FALSE	FALSE	TRUE	171627	Fusarium fujikuroi species complex	species group	Fusarium	0.163	-0.079	0.005	0.19	0.002	0.223	0.002	0.142	0.005	0.122
Penicillium sp. BW_MB	Penicillium verrucosum	1931374	60171	FALSE	FALSE	TRUE	5073	Penicillium	genus	Penicillium	0.163	-0.009	0.003	0.172	0	0.171	0	0.165	0.007	0.167
Aspergillus sergii	Aspergillus minisclerotigenes	1034303	656917	FALSE	FALSE	TRUE	5052	Aspergillus	genus	Aspergillus	0.163	-0.019	0.015	0.165	0.013	0.185	0.017	0.166	0.019	0.157
Timema genevievae	Timema shepardi	629358	629360	FALSE	FALSE	TRUE	61471	Timema	genus	Timema	0.162	0.076	0.002	0.151	0.002	0.108	0.003	0.21	0.004	0.207
Fusarium culmorum	Fusarium graminearum PH-1	5516	229533	FALSE	FALSE	TRUE	569360	Fusarium sambucinum species complex	species group	Fusarium	0.162	0.038	0.013	0.112	0.014	0.18	0.059	0.157	0.046	0.22
Cercospora kikuchii	Cercospora	84275	29002	FALSE	FALSE	FALSE	29002	Cercospora	genus	Cercospora	0.162	-0.242	0.003	0.28	0	0.296	0	0.043	0.002	0.057
Heliconius numata bicoloratus	Heliconius ismenius	310797	33427	FALSE	FALSE	TRUE	33416	Heliconius	genus	Heliconius	0.162	-0.021	0.016	0.097	0.013	0.253	0.006	0.193	0.006	0.129
Epichloe typhina E8	Epichloe elymi	1227655	55200	FALSE	FALSE	TRUE	5112	Epichloe	genus	Epichloe	0.161	0.054	0.01	0.146	0.018	0.131	0.018	0.197	0.01	0.197
Epichloe sp. AL9924	Epichloe	1344566	5112	FALSE	FALSE	FALSE	5112	Epichloe	genus	Epichloe	0.161	-0.037	0.044	0.205	0.019	0.162	0.009	0.155	0.022	0.148
Talaromyces	Penicillium sp. 'occitanis'	5094	290292	FALSE	FALSE	FALSE	5042	Eurotiales	order		0.161	0.202	0.068	0.025	0.119	0.089	0.072	0.266	0.037	0.279
Onchocerca flexuosa	Onchocerca ochengi	387005	42157	FALSE	FALSE	TRUE	6281	Onchocerca	genus	Onchocerca	0.161	0.242	0.006	0.047	0.017	0.039	0.075	0.287	0.027	0.293
Fusarium proliferatum ET1	Fusarium agapanthi	1227346	1803897	FALSE	FALSE	TRUE	5506	Fusarium	genus	Fusarium	0.16	-0.065	0.005	0.188	0	0.209	0	0.145	0.003	0.13
Fusarium temperatum	Fusarium mangiferae	767483	192010	FALSE	FALSE	TRUE	171627	Fusarium fujikuroi species complex	species group	Fusarium	0.16	-0.086	0.002	0.193	0	0.225	0	0.125	0.001	0.128
Trichomalopsis sarcophagae	Nasonia longicornis	543379	7427	FALSE	FALSE	TRUE	272242	Pteromalinae	subfamily		0.16	0.114	0.016	0.105	0.007	0.11	0.017	0.236	0.04	0.217
Meloidogyne javanica	Meloidogyne floridensis	6303	298350	FALSE	FALSE	TRUE	189290	Meloidogyne	genus	Meloidogyne	0.16	-0.034	0.029	0.193	0.055	0.165	0.076	0.177	0.045	0.128
Bombus	Pyrobombus	28641	144703	FALSE	FALSE	FALSE	28641	Bombus	genus	Bombus	0.16	0.022	0.03	0.152	0	0.156	0	0.174	0.004	0.187
Fusarium nygamai	Fusarium fujikuroi IMI 58289	42673	1279085	FALSE	FALSE	TRUE	171627	Fusarium fujikuroi species complex	species group	Fusarium	0.159	0.093	0.003	0.141	0	0.097	0	0.244	0.005	0.188
Nasonia vitripennis	Nasonia giraulti	7425	7426	FALSE	FALSE	TRUE	7424	Nasonia	genus	Nasonia	0.159	0.074	0.027	0.109	0.008	0.144	0.017	0.199	0.053	0.213
Epichloe gansuensis E7080	Epichloe elymi	1037527	55200	FALSE	FALSE	TRUE	5112	Epichloe	genus	Epichloe	0.159	0.08	0.003	0.123	0.002	0.126	0.001	0.214	0.003	0.205
Aspergillus caelatus	Aspergillus tamarii	61420	41984	FALSE	FALSE	TRUE	5052	Aspergillus	genus	Aspergillus	0.159	-0.22	0.015	0.269	0.015	0.28	0.003	0.061	0.003	0.058
Fusarium fracticaudum	Fusarium mangiferae	1604329	192010	FALSE	FALSE	TRUE	171627	Fusarium fujikuroi species complex	species group	Fusarium	0.159	-0.086	0.002	0.231	0.002	0.187	0.001	0.124	0.001	0.128
Fusarium xylarioides	Fusarium proliferatum ET1	221167	1227346	FALSE	FALSE	TRUE	171627	Fusarium fujikuroi species complex	species group	Fusarium	0.159	0.062	0.002	0.142	0	0.127	0	0.192	0.002	0.207
Colletotrichum orbiculare MAFF 240422	Colletotrichum lindemuthianum	1213857	290576	TRUE	FALSE	TRUE	5455	Colletotrichum	genus	Colletotrichum	0.158	-0.254	0.018	0.288	0.006	0.296	0.001	0.052	0.004	0.033	aBo	aBo	ABo	ABo	ABo	ABo
Trichoderma reesei QM6a	Trichoderma koningii	431241	97093	FALSE	FALSE	TRUE	5543	Trichoderma	genus	Trichoderma	0.158	0.214	0.007	0.054	0	0.06	0	0.295	0.03	0.256
Aspergillus vadensis CBS 113365	Aspergillus piperis CBS 112811	1448311	1448313	FALSE	FALSE	TRUE	5052	Aspergillus	genus	Aspergillus	0.158	0.144	0.004	0.09	0.004	0.095	0.007	0.236	0.007	0.245
Fusarium austroamericanum	Fusarium culmorum	282268	5516	FALSE	FALSE	TRUE	5506	Fusarium	genus	Fusarium	0.158	-0.024	0.056	0.194	0	0.156	0	0.124	0.005	0.189
Epichloe bromicola	Epichloe uncinata	79588	5050	FALSE	FALSE	TRUE	5112	Epichloe	genus	Epichloe	0.158	0.039	0.115	0.115	0.108	0.157	0.076	0.179	0.076	0.199
Penicillium freii	Penicillium polonicum	48697	60169	FALSE	FALSE	TRUE	5073	Penicillium	genus	Penicillium	0.158	0.058	0.017	0.13	0.014	0.138	0.041	0.215	0.051	0.179
Timema monikensis	Timema podura	170555	61482	FALSE	FALSE	TRUE	61471	Timema	genus	Timema	0.158	0	0.011	0.151	0	0.177	0	0.11	0.033	0.225
Pseudogymnoascus destructans	Pseudogymnoascus sp. 24MN13	655981	1622150	FALSE	FALSE	TRUE	78156	Pseudogymnoascus	genus	Pseudogymnoascus	0.158	0.237	0.007	0.057	0	0.034	0	0.268	0.013	0.305
Epichloe aotearoae	Epichloe gansuensis var. inebrians E818	170559	1227659	FALSE	FALSE	TRUE	5112	Epichloe	genus	Epichloe	0.157	-0.034	0.004	0.19	0.001	0.174	0.002	0.157	0.005	0.146
Pseudogymnoascus destructans	Pseudogymnoascus sp. VKM F-3775	655981	1420901	FALSE	FALSE	TRUE	78156	Pseudogymnoascus	genus	Pseudogymnoascus	0.157	0.233	0.003	0.061	0	0.034	0	0.275	0.016	0.294
Pseudogymnoascus sp. 04NY16	Pseudogymnoascus sp. VKM F-3808	1752145	1391699	FALSE	FALSE	TRUE	2637121	unclassified Pseudogymnoascus	no rank	Pseudogymnoascus	0.157	-0.191	0.007	0.243	0	0.278	0	0.066	0.003	0.08
Trichoderma parareesei	Fusarium meridionale	858221	282269	FALSE	FALSE	TRUE	5125	Hypocreales	order		0.157	0.187	0.003	0.072	0	0.069	0	0.159	0.033	0.361
Fusarium pininemorale	Fusarium agapanthi	1604332	1803897	FALSE	FALSE	TRUE	5506	Fusarium	genus	Fusarium	0.157	-0.079	0.024	0.233	0.013	0.174	0.007	0.138	0.014	0.12
Meloidogyne javanica	Meloidogyne incognita	6303	6306	FALSE	FALSE	TRUE	654580	Meloidogyne incognita group	species group	Meloidogyne	0.157	-0.019	0.051	0.172	0.051	0.168	0.035	0.139	0.033	0.179
Fusarium culmorum	Fusarium asiaticum	5516	282267	FALSE	FALSE	TRUE	569360	Fusarium sambucinum species complex	species group	Fusarium	0.157	0.027	0.005	0.119	0.014	0.18	0.042	0.132	0.013	0.229
Atta texana	Atta cephalotes	493209	12957	FALSE	FALSE	TRUE	12956	Atta	genus	Atta	0.157	0.11	0.033	0.118	0.024	0.096	0.036	0.206	0.049	0.239
Penicillium solitum	Penicillium sp. BW_MB	60172	1931374	FALSE	FALSE	TRUE	5073	Penicillium	genus	Penicillium	0.157	-0.038	0.049	0.204	0.077	0.155	0.028	0.147	0.018	0.153
Fusarium pininemorale	Fusarium	1604332	5506	FALSE	FALSE	FALSE	5506	Fusarium	genus	Fusarium	0.157	-0.044	0.041	0.216	0.034	0.153	0.006	0.16	0.009	0.133
Schistosoma curassoni	Schistosoma	6186	6181	FALSE	FALSE	FALSE	6181	Schistosoma	genus	Schistosoma	0.156	-0.106	0.01	0.216	0	0.218	0	0.125	0.021	0.104
Heliconius ethilla aerotome	Heliconius ismenius	441047	33427	FALSE	FALSE	TRUE	33416	Heliconius	genus	Heliconius	0.155	-0.037	0.019	0.175	0.019	0.186	0.017	0.182	0.018	0.117
Plasmodium sp. gorilla clade G2	Plasmodium gaboni	880535	647221	FALSE	FALSE	TRUE	418107	Plasmodium (Laverania)	subgenus	Plasmodium	0.155	0.148	0.019	0.115	0	0.062	0	0.225	0.023	0.256
Retiboletus ornatipes	Caloboletus calopus	1282276	141855	FALSE	FALSE	TRUE	5368	Boletaceae	family		0.154	-0.293	0.003	0.308	0.003	0.312	0.002	0.023	0.002	0.018
Acanthamoeba pearcei	Acanthamoeba mauritaniensis	65662	196912	FALSE	FALSE	TRUE	5754	Acanthamoeba	genus	Acanthamoeba	0.153	-0.061	0.015	0.192	0.015	0.192	0.009	0.123	0.009	0.149
Aspergillus oryzae RIB40	Aspergillus sergii	510516	1034303	FALSE	FALSE	TRUE	5052	Aspergillus	genus	Aspergillus	0.153	0.022	0.018	0.143	0.011	0.157	0.009	0.171	0.014	0.183
Fusarium graminearum PH-1	Fusarium sporotrichioides	229533	5514	FALSE	FALSE	TRUE	569360	Fusarium sambucinum species complex	species group	Fusarium	0.153	-0.139	0.02	0.196	0	0.266	0	0.105	0.003	0.09
Fusarium euwallaceae	Fusarium kuroshium	1147111	2010991	FALSE	FALSE	TRUE	232080	Fusarium solani species complex	species group	Fusarium	0.153	-0.14	0.192	0.192	0.182	0.236	0.312	0.094	0.312	0.094
Cercospora nicotianae	Cercospora cf. sigesbeckiae	29003	1868927	FALSE	FALSE	TRUE	29002	Cercospora	genus	Cercospora	0.152	0.183	0.003	0.076	0	0.065	0	0.235	0.005	0.279
Fusarium pininemorale	Fusarium oxysporum f. sp. lycopersici 4287	1604332	426428	FALSE	FALSE	TRUE	5506	Fusarium	genus	Fusarium	0.152	-0.113	0.005	0.252	0	0.187	0	0.103	0.003	0.114
Fusarium pseudograminearum CS3096	Fusarium meridionale	1028729	282269	TRUE	FALSE	TRUE	5506	Fusarium	genus	Fusarium	0.152	0.193	0.003	0.062	0	0.069	0	0.159	0.033	0.361	Abo	Abo	ABo	ABOLG	ABOLG	ABOLG
Mamiellales	Bathycoccus sp. SAG1	13792	2589996	FALSE	FALSE	FALSE	13792	Mamiellales	order		0.152	0.002	0.143	0.143	0	0.167	0	0.25	0.167	0.083
Penicillium sp. 'occitanis'	Talaromyces amestolkiae	290292	1196081	FALSE	FALSE	TRUE	5042	Eurotiales	order		0.152	-0.32	0.009	0.329	0	0.316	0	0.007	0.003	0.004
Fusarium hostae	Fusarium circinatum	152502	48490	FALSE	FALSE	TRUE	5506	Fusarium	genus	Fusarium	0.151	0.264	0.005	0.045	0	0.013	0	0.259	0.008	0.335
Heliconius pardalinus sergestus	Heliconius melpomene melpomene	884342	171917	FALSE	FALSE	TRUE	33416	Heliconius	genus	Heliconius	0.151	-0.032	0.04	0.175	0.032	0.176	0.011	0.136	0.013	0.163
Meloidogyne incognita group	Meloidogyne floridensis	654580	298350	FALSE	FALSE	FALSE	189290	Meloidogyne	genus	Meloidogyne	0.151	0.064	0.119	0.095	0	0.154	0	0.253	0.028	0.145
unclassified Escovopsis	Escovopsis sp. Ae733	2626738	2027526	FALSE	FALSE	FALSE	2626738	unclassified Escovopsis	no rank	Escovopsis	0.151	0.175	0.016	0.078	0.014	0.064	0.115	0.256	0.128	0.244
Coniochaeta	Coniochaeta sp. AEA 9055	79808	2558172	FALSE	FALSE	FALSE	79808	Coniochaeta	genus	Coniochaeta	0.151	0.262	0.007	0.036	0.007	0.02	0.1	0.26	0.091	0.327
Epichloe sp. AL9924	Epichloe gansuensis E7080	1344566	1037527	FALSE	FALSE	TRUE	5112	Epichloe	genus	Epichloe	0.151	-0.09	0.003	0.245	0.012	0.169	0.012	0.115	0.003	0.125
Fusarium nygamai	Fusarium fracticaudum	42673	1604329	FALSE	FALSE	TRUE	171627	Fusarium fujikuroi species complex	species group	Fusarium	0.151	0.086	0.004	0.14	0	0.097	0	0.233	0.006	0.183
Penicillium sp. 'occitanis'	Talaromyces marneffei ATCC 18224	290292	441960	FALSE	FALSE	TRUE	5042	Eurotiales	order		0.15	-0.321	0.009	0.329	0	0.316	0	0.008	0.003	0.001
Pseudogymnoascus sp. VKM F-103	unclassified Pseudogymnoascus	1420912	2637121	FALSE	FALSE	FALSE	2637121	unclassified Pseudogymnoascus	no rank	Pseudogymnoascus	0.15	-0.166	0.021	0.233	0.02	0.253	0.002	0.079	0.002	0.085
Fusarium solani species complex	Fusarium	232080	5506	FALSE	FALSE	FALSE	5506	Fusarium	genus	Fusarium	0.15	-0.039	0.015	0.192	0.013	0.167	0.008	0.158	0.009	0.132
Heliconius	Heliconius melpomene melpomene	33416	171917	FALSE	FALSE	FALSE	33416	Heliconius	genus	Heliconius	0.15	-0.061	0.024	0.201	0.039	0.178	0.035	0.112	0.021	0.155
Aspergillus caelatus	Aspergillus bombycis	61420	109264	FALSE	FALSE	TRUE	5052	Aspergillus	genus	Aspergillus	0.15	-0.243	0.015	0.269	0	0.295	0	0.049	0.003	0.038
unclassified Penicillium	Penicillium solitum	2593313	60172	FALSE	FALSE	FALSE	5073	Penicillium	genus	Penicillium	0.15	0.151	0.001	0.087	0	0.083	0	0.252	0.005	0.227
Fusarium praegraminearum	Fusarium culmorum	1824868	5516	FALSE	FALSE	TRUE	5506	Fusarium	genus	Fusarium	0.149	-0.014	0.007	0.181	0	0.154	0	0.124	0.005	0.189
Retiboletus ornatipes	Boletus bicolor	1282276	279506	FALSE	FALSE	TRUE	5368	Boletaceae	family		0.149	-0.292	0.006	0.305	0.006	0.309	0.004	0.012	0.003	0.024
Fusarium commune	Fusarium pininemorale	249398	1604332	FALSE	FALSE	TRUE	5506	Fusarium	genus	Fusarium	0.149	0.109	0.003	0.098	0	0.113	0	0.257	0.005	0.182
Fusarium	Fusarium cuneirostrum	5506	235271	FALSE	FALSE	FALSE	5506	Fusarium	genus	Fusarium	0.149	0.015	0.002	0.164	0.002	0.14	0.075	0.125	0.106	0.213
Penicillium solitum	Penicillium carneum LCP05634	60172	1439351	FALSE	FALSE	TRUE	5073	Penicillium	genus	Penicillium	0.149	-0.153	0.009	0.243	0	0.232	0	0.078	0.002	0.097
Ascochyta fabae	Ascochyta viciae	372025	1677696	FALSE	FALSE	TRUE	5453	Ascochyta	genus	Ascochyta	0.149	-0.012	0.22	0.135	0.202	0.163	0.169	0.157	0.178	0.162
Metschnikowia similis	Metschnikowia sp. UWOPS 03-167b3	473037	2654412	FALSE	FALSE	TRUE	27320	Metschnikowia	genus	Metschnikowia	0.149	0.254	0.003	0.038	0	0.027	0	0.292	0.007	0.29
Acanthamoeba rhysodes	Acanthamoeba polyphaga	32599	5757	FALSE	FALSE	TRUE	5754	Acanthamoeba	genus	Acanthamoeba	0.149	0.113	0.008	0.098	0.016	0.108	0.025	0.198	0.012	0.243
Aspergillus vadensis CBS 113365	Aspergillus kawachii IFO 4308	1448311	1033177	FALSE	FALSE	TRUE	5052	Aspergillus	genus	Aspergillus	0.149	0.135	0.005	0.089	0.004	0.095	0.011	0.239	0.015	0.224
Fusarium pininemorale	Fusarium fujikuroi species complex	1604332	171627	FALSE	FALSE	FALSE	171627	Fusarium fujikuroi species complex	species group	Fusarium	0.148	-0.119	0.002	0.255	0	0.187	0	0.118	0.001	0.09
Fusarium praegraminearum	Fusarium	1824868	5506	FALSE	FALSE	FALSE	5506	Fusarium	genus	Fusarium	0.148	-0.02	0.004	0.185	0	0.154	0	0.166	0.001	0.141
[Nectria] haematococca mpVI 77-13-4	Fusarium sp. AF-4	660122	1325735	FALSE	FALSE	TRUE	232080	Fusarium solani species complex	species group	Fusarium	0.147	0.14	0.007	0.111	0.007	0.067	0.009	0.204	0.008	0.262
Epichloe gansuensis var. inebrians E818	Epichloe glyceriae E277	1227659	1035635	FALSE	FALSE	TRUE	5112	Epichloe	genus	Epichloe	0.147	0.023	0.005	0.153	0.009	0.142	0.007	0.161	0.004	0.188
Epichloe	Epichloe elymi	5112	55200	FALSE	FALSE	FALSE	5112	Epichloe	genus	Epichloe	0.147	0.023	0.021	0.144	0.022	0.148	0.038	0.177	0.036	0.172
Fusarium fujikuroi IMI 58289	Fusarium oxysporum f. sp. lycopersici 4287	1279085	426428	FALSE	FALSE	TRUE	5506	Fusarium	genus	Fusarium	0.147	-0.11	0.002	0.242	0.005	0.188	0.003	0.101	0.001	0.116
Cercospora cf. flagellaris	Cercospora cf. sigesbeckiae	1868926	1868927	FALSE	FALSE	TRUE	29002	Cercospora	genus	Cercospora	0.147	0.181	0.006	0.07	0	0.067	0	0.235	0.013	0.271
Pseudogymnoascus sp. BL308	Pseudogymnoascus sp. 24MN13	1436940	1622150	FALSE	FALSE	TRUE	2637121	unclassified Pseudogymnoascus	no rank	Pseudogymnoascus	0.146	0.257	0.003	0.023	0	0.037	0	0.268	0.005	0.313
Penicillium polonicum	Penicillium carneum LCP05634	60169	1439351	FALSE	FALSE	TRUE	5073	Penicillium	genus	Penicillium	0.146	-0.153	0.017	0.24	0	0.231	0	0.078	0.005	0.094
Fusarium fujikuroi species complex	Fusarium fujikuroi IMI 58289	171627	1279085	FALSE	FALSE	FALSE	171627	Fusarium fujikuroi species complex	species group	Fusarium	0.146	0.109	0.001	0.117	0	0.091	0	0.244	0.003	0.19
Fusarium sp. AF-4	Fusarium solani	1325735	169388	TRUE	FALSE	TRUE	232080	Fusarium solani species complex	species group	Fusarium	0.146	-0.152	0.014	0.199	0	0.27	0	0.06	0.01	0.113	aBo	ABo	ABo	ABo	ABo	ABo
Heliconius	Laparus doris doris	33416	1608916	FALSE	FALSE	FALSE	127322	Heliconiini	tribe		0.146	-0.121	0.003	0.222	0	0.218	0	0.065	0.02	0.137
Fusarium fujikuroi IMI 58289	Fusarium commune	1279085	249398	FALSE	FALSE	TRUE	5506	Fusarium	genus	Fusarium	0.145	-0.114	0.005	0.239	0	0.193	0	0.101	0.003	0.11
Acanthamoeba quina	Acanthamoeba castellanii str. Neff	211522	1257118	FALSE	FALSE	TRUE	5754	Acanthamoeba	genus	Acanthamoeba	0.145	0.037	0.016	0.148	0	0.132	0	0.165	0.024	0.195
Alternaria gaisen	Alternaria tenuissima	167740	119927	FALSE	FALSE	TRUE	2499237	Alternaria sect. Alternaria	section	Alternaria	0.145	0.071	0.02	0.12	0.02	0.121	0.05	0.206	0.051	0.188
Acanthamoeba lugdunensis	Acanthamoeba polyphaga	61605	5757	FALSE	FALSE	TRUE	5754	Acanthamoeba	genus	Acanthamoeba	0.145	0.075	0.027	0.121	0.031	0.116	0.043	0.179	0.036	0.219
Fusarium udum	Fusarium	42665	5506	FALSE	FALSE	FALSE	5506	Fusarium	genus	Fusarium	0.145	-0.023	0.006	0.107	0.009	0.229	0.003	0.163	0.002	0.139
Penicillium camemberti FM 013	Penicillium carneum LCP05634	1429867	1439351	FALSE	FALSE	TRUE	5073	Penicillium	genus	Penicillium	0.145	-0.149	0.011	0.258	0	0.208	0	0.078	0.002	0.097
Acanthamoeba lugdunensis	Acanthamoeba pearcei	61605	65662	FALSE	FALSE	TRUE	5754	Acanthamoeba	genus	Acanthamoeba	0.144	0.046	0.013	0.134	0.013	0.134	0.023	0.185	0.023	0.185
Fusarium temperatum	Fusarium nygamai	767483	42673	FALSE	FALSE	TRUE	171627	Fusarium fujikuroi species complex	species group	Fusarium	0.144	-0.093	0.002	0.193	0.01	0.215	0.008	0.136	0.001	0.096
Heliconius	Heliconius hecuba flava	33416	1756246	FALSE	FALSE	FALSE	33416	Heliconius	genus	Heliconius	0.144	-0.12	0.003	0.222	0.003	0.215	0.02	0.12	0.021	0.083
Acromyrmex echinatior	Atta cephalotes	103372	12957	FALSE	FALSE	TRUE	143999	Attini	tribe		0.144	0.181	0.013	0.06	0	0.073	0	0.242	0.027	0.261
Pseudogymnoascus sp. 23342-1-I1	Pseudogymnoascus sp. 24MN13	1524831	1622150	FALSE	FALSE	TRUE	2637121	unclassified Pseudogymnoascus	no rank	Pseudogymnoascus	0.144	0.256	0.001	0.039	0.003	0.019	0.005	0.262	0.003	0.316
Pyrobombus	Tetragonula clypearis	144703	270525	FALSE	FALSE	FALSE	7458	Apidae	family		0.144	-0.045	0.005	0.17	0	0.191	0	0.145	0.005	0.133
Trichogramma pretiosum	Trichogramma brassicae	7493	86971	FALSE	FALSE	TRUE	7490	Trichogramma	genus	Trichogramma	0.144	0.205	0.013	0.056	0.011	0.051	0.039	0.266	0.045	0.26
Heliconius elevatus bari	Heliconius nattereri	1756245	310795	FALSE	FALSE	TRUE	33416	Heliconius	genus	Heliconius	0.143	-0.131	0.057	0.171	0	0.27	0	0.097	0.008	0.096
Acanthamoeba quina	Acanthamoeba polyphaga	211522	5757	FALSE	FALSE	TRUE	5754	Acanthamoeba	genus	Acanthamoeba	0.143	0.072	0.041	0.123	0.017	0.115	0.025	0.198	0.059	0.195
Aspergillus novoparasiticus	Aspergillus pseudonomius	986946	1506151	FALSE	FALSE	TRUE	5052	Aspergillus	genus	Aspergillus	0.143	-0.096	0.005	0.224	0	0.188	0	0.113	0.005	0.113
Aspergillus nomius NRRL 13137	Aspergillus oryzae RIB40	1509407	510516	FALSE	FALSE	TRUE	5052	Aspergillus	genus	Aspergillus	0.143	0.005	0.003	0.136	0	0.173	0	0.161	0.002	0.166
Curvularia lunata CX-3	Curvularia geniculata	1263492	418126	FALSE	FALSE	TRUE	5502	Curvularia	genus	Curvularia	0.142	-0.026	0.21	0.12	0.17	0.188	0.188	0.142	0.212	0.153
Epichloe	Epichloe glyceriae E277	5112	1035635	FALSE	FALSE	FALSE	5112	Epichloe	genus	Epichloe	0.142	0.001	0.011	0.154	0.013	0.158	0.021	0.146	0.017	0.175
Heliconius ethilla aerotome	Heliconius melpomene melpomene	441047	171917	FALSE	FALSE	TRUE	33416	Heliconius	genus	Heliconius	0.142	-0.026	0.026	0.169	0.038	0.167	0.016	0.131	0.01	0.165
Fusarium nygamai	Fusarium proliferatum ET1	42673	1227346	FALSE	FALSE	TRUE	171627	Fusarium fujikuroi species complex	species group	Fusarium	0.142	0.076	0.001	0.143	0.001	0.096	0.002	0.19	0.002	0.207
Fusarium	Fusarium subtropicale	5506	2283686	FALSE	FALSE	FALSE	5506	Fusarium	genus	Fusarium	0.142	0.007	0	0.166	0	0.141	0	0.163	0.004	0.165
Penicillium polonicum	unclassified Penicillium	60169	2593313	FALSE	FALSE	FALSE	5073	Penicillium	genus	Penicillium	0.142	-0.156	0.008	0.248	0.009	0.222	0.003	0.086	0.003	0.08
Alternaria tenuissima	Alternaria arborescens	119927	156630	FALSE	FALSE	TRUE	2499237	Alternaria sect. Alternaria	section	Alternaria	0.142	-0.078	0.064	0.191	0.047	0.192	0.02	0.114	0.027	0.131
Fusarium temperatum	Fusarium agapanthi	767483	1803897	FALSE	FALSE	TRUE	5506	Fusarium	genus	Fusarium	0.141	-0.073	0.012	0.183	0.024	0.201	0.02	0.125	0.01	0.124
Fusarium	Fusarium fracticaudum	5506	1604329	FALSE	FALSE	FALSE	5506	Fusarium	genus	Fusarium	0.141	0.024	0.01	0.156	0.011	0.131	0.038	0.195	0.04	0.149
Epichloe typhina E8	Epichloe glyceriae E277	1227655	1035635	FALSE	FALSE	TRUE	5112	Epichloe	genus	Epichloe	0.141	0.024	0.011	0.145	0.006	0.143	0.005	0.162	0.01	0.182
Fusarium culmorum	Fusarium subtropicale	5516	2283686	FALSE	FALSE	TRUE	5506	Fusarium	genus	Fusarium	0.141	0.001	0.003	0.122	0.005	0.189	0.007	0.156	0.004	0.165
Fusarium sambucinum species complex	Fusarium asiaticum	569360	282267	FALSE	FALSE	FALSE	569360	Fusarium sambucinum species complex	species group	Fusarium	0.141	0.084	0.004	0.133	0.004	0.096	0.007	0.167	0.006	0.236
Leishmania tropica L590	Leishmania infantum JPCM5	1206058	435258	FALSE	FALSE	TRUE	38568	Leishmania	subgenus	Leishmania	0.141	-0.069	0.023	0.227	0	0.154	0	0.15	0.05	0.1
Trichomalopsis sarcophagae	Nasonia giraulti	543379	7426	FALSE	FALSE	TRUE	272242	Pteromalinae	subfamily		0.14	0.099	0.016	0.105	0.012	0.105	0.028	0.188	0.037	0.229
Leishmania tropica L590	Leishmania major strain Friedlin	1206058	347515	FALSE	FALSE	TRUE	38568	Leishmania	subgenus	Leishmania	0.14	-0.049	0.045	0.205	0	0.154	0	0.167	0.034	0.103
Metarhizium majus ARSEF 297	Metarhizium anisopliae ARSEF 549	1276143	1276135	FALSE	FALSE	TRUE	5529	Metarhizium	genus	Metarhizium	0.139	-0.008	0.009	0.154	0.027	0.162	0.032	0.158	0.01	0.153
Leishmania turanica	Leishmania aethiopica L147	62297	1206056	FALSE	FALSE	TRUE	5658	Leishmania	genus	Leishmania	0.139	-0.081	0.036	0.214	0	0.176	0	0.121	0.033	0.117
Meloidogyne floridensis	Meloidogyne enterolobii	298350	390850	FALSE	FALSE	TRUE	189290	Meloidogyne	genus	Meloidogyne	0.139	-0.103	0.005	0.247	0.006	0.168	0.005	0.118	0.005	0.098
Pteromalinae	Nasonia longicornis	272242	7427	FALSE	FALSE	FALSE	272242	Pteromalinae	subfamily		0.139	0.186	0.011	0.045	0	0.078	0	0.253	0.006	0.251
Penicillium freii	Penicillium verrucosum	48697	60171	FALSE	FALSE	TRUE	5073	Penicillium	genus	Penicillium	0.139	0.015	0.003	0.144	0	0.152	0	0.165	0.007	0.167
Fusarium oxysporum f. sp. lycopersici 4287	Fusarium fracticaudum	426428	1604329	FALSE	FALSE	TRUE	5506	Fusarium	genus	Fusarium	0.139	0.095	0.004	0.099	0.001	0.116	0.002	0.231	0.006	0.183
Fusarium temperatum	Fusarium oxysporum f. sp. lycopersici 4287	767483	426428	FALSE	FALSE	TRUE	5506	Fusarium	genus	Fusarium	0.139	-0.103	0.007	0.188	0	0.225	0	0.103	0.006	0.111
Acanthamoeba lugdunensis	Acanthamoeba castellanii str. Neff	61605	1257118	FALSE	FALSE	TRUE	5754	Acanthamoeba	genus	Acanthamoeba	0.138	0.036	0.009	0.138	0.013	0.134	0.019	0.146	0.012	0.207
Leishmania donovani	Leishmania turanica	5661	62297	FALSE	FALSE	TRUE	5658	Leishmania	genus	Leishmania	0.138	0.086	0.083	0	0	0.214	0	0.25	0.02	0.157
Alternaria alternata	Alternaria atra	5599	119953	FALSE	FALSE	TRUE	5598	Alternaria	genus	Alternaria	0.138	-0.184	0.007	0.241	0	0.253	0	0.058	0.003	0.075
Aspergillus sergii	Aspergillus novoparasiticus	1034303	986946	FALSE	FALSE	TRUE	5052	Aspergillus	genus	Aspergillus	0.138	-0.004	0.039	0.142	0.032	0.165	0.046	0.183	0.057	0.13
Meloidogyne incognita group	Meloidogyne incognita	654580	6306	FALSE	FALSE	FALSE	654580	Meloidogyne incognita group	species group	Meloidogyne	0.137	0.055	0.071	0.143	0.051	0.103	0.005	0.168	0.007	0.205
Atta cephalotes	Trachymyrmex cornetzi	12957	471704	FALSE	FALSE	TRUE	143999	Attini	tribe		0.137	-0.206	0.008	0.234	0.008	0.28	0.004	0.064	0.004	0.047
Trachymyrmex zeteki	Atta cephalotes	64791	12957	FALSE	FALSE	TRUE	143999	Attini	tribe		0.136	0.207	0.004	0.045	0	0.055	0	0.242	0.008	0.28
Epichloe aotearoae	Epichloe	170559	5112	FALSE	FALSE	FALSE	5112	Epichloe	genus	Epichloe	0.136	-0.011	0.021	0.173	0.032	0.144	0.018	0.146	0.012	0.158
Fusarium incarnatum-equiseti species complex	Fusarium fasciculatum	450425	2594813	FALSE	FALSE	FALSE	450425	Fusarium incarnatum-equiseti species complex	species group	Fusarium	0.136	-0.057	0.018	0.155	0.011	0.208	0.003	0.127	0.004	0.132
Boletus speciosus	Boletus subvelutipes	374761	279509	FALSE	FALSE	TRUE	5369	Boletus	genus	Boletus	0.136	-0.239	0.006	0.263	0	0.285	0	0.032	0.005	0.044
Cercospora cf. sigesbeckiae	Cercospora beticola	1868927	122368	FALSE	FALSE	TRUE	29002	Cercospora	genus	Cercospora	0.136	-0.196	0.003	0.232	0.013	0.271	0.007	0.058	0.001	0.061
Heliconius	Heliconius ismenius	33416	33427	FALSE	FALSE	FALSE	33416	Heliconius	genus	Heliconius	0.135	-0.085	0.015	0.21	0.039	0.178	0.074	0.125	0.031	0.104
Penicillium nordicum	Penicillium sp. BW_MB	229535	1931374	FALSE	FALSE	TRUE	5073	Penicillium	genus	Penicillium	0.135	0.027	0.006	0.146	0.003	0.134	0.002	0.174	0.003	0.168
Aspergillus aculeatinus CBS 121060	Aspergillus brunneoviolaceus CBS 621.78	1448322	1450534	FALSE	FALSE	TRUE	5052	Aspergillus	genus	Aspergillus	0.135	0.019	0.043	0.127	0.025	0.155	0.051	0.157	0.084	0.174
unclassified Penicillium	Penicillium camemberti FM 013	2593313	1429867	FALSE	FALSE	FALSE	5073	Penicillium	genus	Penicillium	0.135	0.14	0.003	0.086	0.003	0.08	0.011	0.258	0.012	0.196
Cercospora berteroae	Cercospora kikuchii	357750	84275	FALSE	FALSE	TRUE	29002	Cercospora	genus	Cercospora	0.135	0.241	0.011	0.027	0	0.037	0	0.283	0.024	0.272
Penicillium fuscoglaucum FM041	unclassified Penicillium	1439350	2593313	FALSE	FALSE	FALSE	5073	Penicillium	genus	Penicillium	0.135	-0.144	0.005	0.197	0	0.254	0	0.088	0.001	0.082
Fusarium fujikuroi species complex	Fusarium fracticaudum	171627	1604329	FALSE	FALSE	FALSE	171627	Fusarium fujikuroi species complex	species group	Fusarium	0.135	0.101	0.001	0.117	0.003	0.088	0.005	0.227	0.002	0.187
Fusarium temperatum	Fusarium	767483	5506	FALSE	FALSE	FALSE	5506	Fusarium	genus	Fusarium	0.134	-0.034	0.046	0.149	0.041	0.184	0.012	0.154	0.014	0.128
Tilletia controversa	Tilletia	13291	13289	FALSE	FALSE	FALSE	13289	Tilletia	genus	Tilletia	0.134	-0.166	0.093	0.229	0.106	0.229	0.036	0.085	0.032	0.066
Epichloe aotearoae	Epichloe typhina E8	170559	1227655	FALSE	FALSE	TRUE	5112	Epichloe	genus	Epichloe	0.134	-0.036	0.008	0.185	0.02	0.155	0.019	0.137	0.008	0.14
Fusarium temperatum	Fusarium commune	767483	249398	FALSE	FALSE	TRUE	5506	Fusarium	genus	Fusarium	0.134	-0.106	0.003	0.192	0.005	0.22	0.004	0.097	0.003	0.11
Trachymyrmex septentrionalis	Atta cephalotes	34720	12957	FALSE	FALSE	TRUE	143999	Attini	tribe		0.133	0.187	0.007	0.062	0.008	0.055	0.016	0.226	0.015	0.273
Pseudogymnoascus destructans	Pseudogymnoascus sp. VKM F-103	655981	1420912	FALSE	FALSE	TRUE	78156	Pseudogymnoascus	genus	Pseudogymnoascus	0.133	0.208	0.001	0.063	0	0.034	0	0.253	0.007	0.267
Fusarium	Fusarium scirpi	5506	2211609	FALSE	FALSE	FALSE	5506	Fusarium	genus	Fusarium	0.133	-0.001	0	0.166	0	0.141	0	0.143	0.002	0.167
Heliconius ethilla aerotome	Heliconius hecuba flava	441047	1756246	FALSE	FALSE	TRUE	33416	Heliconius	genus	Heliconius	0.133	-0.089	0.006	0.188	0	0.205	0	0.14	0.021	0.083
Epichloe sylvatica	Epichloe typhina E8	79593	1227655	FALSE	FALSE	TRUE	5112	Epichloe	genus	Epichloe	0.133	-0.081	0.045	0.174	0.045	0.204	0.037	0.119	0.036	0.113
Fusarium commune	Fusarium fracticaudum	249398	1604329	FALSE	FALSE	TRUE	5506	Fusarium	genus	Fusarium	0.133	0.098	0.008	0.093	0	0.113	0	0.233	0.011	0.177
Heliconius hermathena	Heliconius elevatus bari	310794	1756245	FALSE	FALSE	TRUE	33416	Heliconius	genus	Heliconius	0.133	0.161	0.004	0.072	0	0.07	0	0.229	0.027	0.243
Aspergillus eucalypticola CBS 122712	Aspergillus tubingensis CBS 134.48	1448314	767770	FALSE	FALSE	TRUE	5052	Aspergillus	genus	Aspergillus	0.132	0.016	0.014	0.156	0.02	0.13	0.023	0.164	0.017	0.163
Metarhizium guizhouense ARSEF 977	Metarhizium robertsii ARSEF 23	1276136	655844	FALSE	FALSE	TRUE	5529	Metarhizium	genus	Metarhizium	0.132	0.018	0.013	0.158	0.02	0.127	0.022	0.155	0.014	0.174
Alternaria sect. Alternaria	Alternaria tenuissima	2499237	119927	FALSE	FALSE	FALSE	2499237	Alternaria sect. Alternaria	section	Alternaria	0.132	0.18	0.006	0.098	0	0.026	0	0.255	0.004	0.236
Anopheles arabiensis	Anopheles farauti	7173	69004	FALSE	FALSE	TRUE	44534	Cellia	subgenus	Anopheles	0.132	-0.231	0.005	0.26	0	0.276	0	0.029	0.003	0.051
Atta texana	Atta colombica	493209	520822	FALSE	FALSE	TRUE	12956	Atta	genus	Atta	0.132	0.08	0.038	0.113	0.013	0.106	0.018	0.201	0.052	0.189
Epichloe gansuensis var. inebrians E818	Epichloe	1227659	5112	FALSE	FALSE	FALSE	5112	Epichloe	genus	Epichloe	0.132	0.014	0.013	0.146	0.009	0.142	0.004	0.16	0.006	0.165
Scenedesmaceae	Chlamydomonas sp. AIC	3086	2056389	FALSE	FALSE	FALSE	3166	Chlorophyceae	class		0.131	0.246	0.091	0.045	0.05	0	0.019	0.288	0.038	0.269
Fusarium commune	Fusarium proliferatum ET1	249398	1227346	FALSE	FALSE	TRUE	5506	Fusarium	genus	Fusarium	0.131	0.09	0.001	0.099	0	0.113	0	0.192	0.002	0.207
Penicillium fuscoglaucum FM041	Penicillium	1439350	5073	FALSE	FALSE	FALSE	5073	Penicillium	genus	Penicillium	0.131	-0.139	0.016	0.186	0	0.254	0	0.083	0.002	0.089
Bipolaris	Curvularia papendorfii	33194	1537989	FALSE	FALSE	FALSE	28556	Pleosporaceae	family		0.13	0.257	0.004	0.025	0	0.019	0	0.279	0.005	0.286
Fusarium temperatum	Fusarium fujikuroi species complex	767483	171627	FALSE	FALSE	FALSE	171627	Fusarium fujikuroi species complex	species group	Fusarium	0.13	-0.107	0.002	0.193	0.01	0.215	0.005	0.113	0.001	0.09
Schistosoma haematobium	Schistosoma curassoni	6185	6186	FALSE	FALSE	TRUE	6181	Schistosoma	genus	Schistosoma	0.13	0.047	0.016	0.126	0.013	0.126	0.039	0.186	0.05	0.168
Aspergillus eucalypticola CBS 122712	Aspergillus neoniger CBS 115656	1448314	1448310	FALSE	FALSE	TRUE	5052	Aspergillus	genus	Aspergillus	0.13	0.016	0.014	0.156	0.023	0.127	0.028	0.166	0.018	0.159
Aspergillus costaricaensis CBS 115574	Aspergillus eucalypticola CBS 122712	1448317	1448314	FALSE	FALSE	TRUE	5052	Aspergillus	genus	Aspergillus	0.13	-0.033	0.028	0.167	0.024	0.165	0.019	0.151	0.024	0.126
Schistosoma mattheei	Schistosoma curassoni	31246	6186	FALSE	FALSE	TRUE	6181	Schistosoma	genus	Schistosoma	0.13	0.095	0.019	0.085	0.018	0.118	0.02	0.206	0.02	0.198
Aspergillus kawachii IFO 4308	Aspergillus	1033177	5052	FALSE	FALSE	FALSE	5052	Aspergillus	genus	Aspergillus	0.13	-0.138	0.033	0.217	0.019	0.22	0.001	0.084	0.001	0.088
Metarhizium anisopliae ARSEF 549	Metarhizium guizhouense ARSEF 977	1276135	1276136	FALSE	FALSE	TRUE	5529	Metarhizium	genus	Metarhizium	0.13	-0.021	0.012	0.178	0.02	0.143	0.018	0.152	0.011	0.136
Fusarium sambucinum species complex	Fusarium austroamericanum	569360	282268	FALSE	FALSE	FALSE	5506	Fusarium	genus	Fusarium	0.129	0.067	0.004	0.133	0	0.1	0	0.25	0.031	0.125
Fusarium oxysporum f. sp. lycopersici 4287	Fusarium proliferatum ET1	426428	1227346	FALSE	FALSE	TRUE	5506	Fusarium	genus	Fusarium	0.129	0.085	0.004	0.099	0.001	0.116	0.002	0.19	0.007	0.202
Aspergillus	Aspergillus brunneoviolaceus CBS 621.78	5052	1450534	FALSE	FALSE	FALSE	5052	Aspergillus	genus	Aspergillus	0.128	0.127	0.001	0.084	0.001	0.089	0.013	0.196	0.021	0.237
Aspergillus sojae	Aspergillus	41058	5052	FALSE	FALSE	FALSE	5052	Aspergillus	genus	Aspergillus	0.128	-0.141	0.107	0.18	0.078	0.248	0.002	0.083	0.002	0.087
Epichloe gansuensis E7080	Epichloe glyceriae E277	1037527	1035635	TRUE	FALSE	TRUE	5112	Epichloe	genus	Epichloe	0.128	0.049	0.003	0.123	0.002	0.126	0.001	0.166	0.003	0.19	ABo	ABOLG	ABOLG	ABOLG	ABOLG	ABOLG
Penicillium	Penicillium polonicum	5073	60169	FALSE	FALSE	FALSE	5073	Penicillium	genus	Penicillium	0.127	0.131	0.004	0.079	0.004	0.087	0.025	0.231	0.026	0.205
Aspergillus brasiliensis CBS 101740	Aspergillus luchuensis CBS 106.47	767769	1137211	FALSE	FALSE	TRUE	5052	Aspergillus	genus	Aspergillus	0.127	0.256	0.003	0.036	0	0.005	0	0.268	0.009	0.294
Pseudogymnoascus sp. VKM F-4281 (FW-2241)	Pseudogymnoascus sp. 24MN13	1420906	1622150	FALSE	FALSE	TRUE	2637121	unclassified Pseudogymnoascus	no rank	Pseudogymnoascus	0.127	0.265	0.009	0.01	0	0.021	0	0.268	0.015	0.303
Fusarium incarnatum-equiseti species complex	Fusarium irregulare	450425	2494466	FALSE	FALSE	FALSE	450425	Fusarium incarnatum-equiseti species complex	species group	Fusarium	0.127	-0.082	0.006	0.167	0.006	0.213	0.001	0.119	0.001	0.106
Tetragonula	Apis mellifera	398144	7460	FALSE	FALSE	FALSE	7458	Apidae	family		0.126	-0.087	0.004	0.166	0	0.219	0	0.1	0.004	0.119
Alternaria gaisen	Alternaria alternata	167740	5599	FALSE	FALSE	TRUE	2499237	Alternaria sect. Alternaria	section	Alternaria	0.126	0.066	0.028	0.113	0.028	0.114	0.066	0.182	0.066	0.188
Cercospora kikuchii	Cercospora sojina	84275	438356	FALSE	FALSE	TRUE	29002	Cercospora	genus	Cercospora	0.126	-0.26	0.014	0.269	0.008	0.288	0.004	0.034	0.006	0.013
pseudoobscura subgroup	Drosophila pseudoobscura	32358	7237	FALSE	FALSE	FALSE	32358	pseudoobscura subgroup	species subgroup	Drosophila	0.126	0.07	0.003	0.14	0.003	0.089	0.005	0.197	0.005	0.177
gambiae species complex	Anopheles merus	44542	30066	FALSE	FALSE	FALSE	44542	gambiae species complex	no rank	Anopheles	0.126	-0.031	0.063	0.16	0.027	0.162	0.026	0.142	0.061	0.132
Epichloe aotearoae	Epichloe gansuensis E7080	170559	1037527	FALSE	FALSE	TRUE	5112	Epichloe	genus	Epichloe	0.126	-0.062	0.008	0.185	0.001	0.174	0.002	0.125	0.01	0.118
Trichoderma koningii	Trichoderma	97093	5543	FALSE	FALSE	FALSE	5543	Trichoderma	genus	Trichoderma	0.125	-0.277	0.006	0.289	0	0.287	0	0.017	0.001	0.011
Fusarium incarnatum-equiseti species complex	Fusarium humuli	450425	2494464	FALSE	FALSE	FALSE	450425	Fusarium incarnatum-equiseti species complex	species group	Fusarium	0.125	-0.031	0.03	0.143	0.039	0.18	0.011	0.145	0.008	0.13
Fusarium clavum	Fusarium asiaticum	2594811	282267	TRUE	FALSE	TRUE	5506	Fusarium	genus	Fusarium	0.125	0.1	0.003	0.101	0	0.095	0	0.174	0.013	0.229	Abo	Abo	ABo	ABOLG	ABo	ABOLG
Acanthamoeba	Acanthamoeba pearcei	5754	65662	FALSE	FALSE	FALSE	5754	Acanthamoeba	genus	Acanthamoeba	0.125	0.096	0.004	0.112	0.004	0.089	0.008	0.2	0.008	0.2
Talaromyces marneffei ATCC 18224	Talaromyces pinophilus	441960	128442	FALSE	FALSE	TRUE	5094	Talaromyces	genus	Talaromyces	0.125	0.285	0.001	0.006	0	0.004	0	0.308	0.005	0.281
Morchella importuna	Morchella septimelata	1174673	1174676	FALSE	FALSE	TRUE	1051054	Morchella elata clade	no rank	Morchella	0.125	0.2	0.001	0.046	0.006	0.049	0.018	0.237	0.004	0.266
Meloidogyne floridensis	Meloidogyne incognita	298350	6306	FALSE	FALSE	TRUE	189290	Meloidogyne	genus	Meloidogyne	0.124	0.011	0.101	0.152	0.05	0.123	0.022	0.151	0.047	0.165
Aphaenogaster floridana	Monomorium pharaonis	602633	307658	FALSE	FALSE	TRUE	34695	Myrmicinae	subfamily		0.124	-0.273	0.007	0.303	0	0.269	0	0.011	0.002	0.019
Bombus breviceps	Bombus	395515	28641	FALSE	FALSE	FALSE	28641	Bombus	genus	Bombus	0.124	-0.025	0.002	0.144	0.006	0.176	0.045	0.136	0.016	0.141
Fusarium fujikuroi species complex	Fusarium proliferatum ET1	171627	1227346	FALSE	FALSE	FALSE	171627	Fusarium fujikuroi species complex	species group	Fusarium	0.124	0.09	0.002	0.116	0.001	0.09	0.002	0.19	0.007	0.202
Trichinella nelsoni	Trichinella pseudospiralis	6336	6337	FALSE	FALSE	TRUE	6333	Trichinella	genus	Trichinella	0.124	-0.153	0.01	0.235	0	0.214	0	0.061	0.009	0.089
Anopheles coluzzii	Anopheles stephensi	1518534	30069	FALSE	FALSE	TRUE	44534	Cellia	subgenus	Anopheles	0.124	-0.281	0.008	0.258	0	0.319	0	0.014	0.003	0.009
Metschnikowia sp. UWOPS 12.619.2	Metschnikowia sp. UWOPS 03-167b3	2654411	2654412	FALSE	FALSE	TRUE	2613759	unclassified Metschnikowia	no rank	Metschnikowia	0.124	-0.051	0.175	0.119	0.192	0.196	0.188	0.104	0.147	0.15
Aspergillus brunneoviolaceus CBS 621.78	Aspergillus uvarum CBS 121591	1450534	1448315	FALSE	FALSE	TRUE	5052	Aspergillus	genus	Aspergillus	0.124	-0.165	0.006	0.202	0	0.258	0	0.072	0.003	0.066
Fusarium sp. AF-4	Fusarium metavorans	1325735	2421284	FALSE	FALSE	TRUE	232080	Fusarium solani species complex	species group	Fusarium	0.123	-0.177	0.005	0.207	0.005	0.265	0.004	0.052	0.004	0.073
Heliconius hecale felix	Heliconius nattereri	1109109	310795	FALSE	FALSE	TRUE	33416	Heliconius	genus	Heliconius	0.123	-0.107	0.02	0.2	0.02	0.2	0.002	0.095	0.002	0.102
Timema cristinae	Timema genevievae	61476	629358	FALSE	FALSE	TRUE	61471	Timema	genus	Timema	0.123	-0.051	0.003	0.171	0.013	0.175	0.009	0.144	0.002	0.108
Talaromyces amestolkiae	Talaromyces pinophilus	1196081	128442	TRUE	FALSE	TRUE	5094	Talaromyces	genus	Talaromyces	0.123	0.282	0.003	0.005	0	0.006	0	0.308	0.01	0.276	Abo	Abo	ABo	ABOlg	ABo	ABOLG
Drosophila persimilis	pseudoobscura subgroup	7234	32358	FALSE	FALSE	FALSE	32358	pseudoobscura subgroup	species subgroup	Drosophila	0.123	-0.072	0.005	0.162	0	0.205	0	0.142	0.003	0.089
Fusarium udum	Fusarium agapanthi	42665	1803897	FALSE	FALSE	TRUE	5506	Fusarium	genus	Fusarium	0.123	-0.042	0.005	0.109	0.013	0.225	0.013	0.131	0.004	0.129
Aspergillus brasiliensis CBS 101740	Aspergillus niger	767769	5061	FALSE	FALSE	TRUE	5052	Aspergillus	genus	Aspergillus	0.123	0.252	0.003	0.036	0	0.005	0	0.302	0.008	0.252
Pseudogymnoascus sp. VKM F-4519 (FW-2642)	Pseudogymnoascus sp. VKM F-4515 (FW-2607)	1420914	1420909	FALSE	FALSE	TRUE	2637121	unclassified Pseudogymnoascus	no rank	Pseudogymnoascus	0.123	0.068	0.002	0.121	0	0.105	0	0.213	0.01	0.157
Aspergillus saccharolyticus JOP 1030-1	Aspergillus japonicus CBS 114.51	1450539	1448312	FALSE	FALSE	TRUE	5052	Aspergillus	genus	Aspergillus	0.123	0.29	0.003	0	0	0.003	0	0.285	0.015	0.307
Metarhizium majus ARSEF 297	Metarhizium robertsii ARSEF 23	1276143	655844	FALSE	FALSE	TRUE	5529	Metarhizium	genus	Metarhizium	0.122	-0.004	0.032	0.131	0.027	0.162	0.032	0.145	0.035	0.153
Alternaria sect. Alternaria	Alternaria alternata	2499237	5599	FALSE	FALSE	FALSE	2499237	Alternaria sect. Alternaria	section	Alternaria	0.122	0.187	0.024	0.079	0	0.026	0	0.248	0.014	0.24
Penicillium	Penicillium solitum	5073	60172	FALSE	FALSE	FALSE	5073	Penicillium	genus	Penicillium	0.122	0.126	0.003	0.08	0.006	0.085	0.04	0.212	0.018	0.214
Trichoderma koningii	Trichoderma citrinoviride	97093	58853	FALSE	FALSE	TRUE	5543	Trichoderma	genus	Trichoderma	0.122	-0.264	0.006	0.289	0.018	0.268	0.004	0.02	0.001	0.018
Leishmania braziliensis MHOM/BR/75/M2904	Leishmania peruviana	420245	5681	FALSE	FALSE	TRUE	37617	Leishmania braziliensis species complex	species group	Leishmania	0.121	-0.108	0.042	0.25	0	0.15	0	0.115	0.038	0.077
Heliconius pardalinus sergestus	Heliconius nattereri	884342	310795	FALSE	FALSE	TRUE	33416	Heliconius	genus	Heliconius	0.121	-0.106	0.008	0.206	0.016	0.192	0.004	0.093	0.002	0.102
Pseudogymnoascus sp. WSF 3629	Pseudogymnoascus sp. 04NY16	1622147	1752145	FALSE	FALSE	TRUE	2637121	unclassified Pseudogymnoascus	no rank	Pseudogymnoascus	0.121	0.225	0.001	0.027	0	0.039	0	0.25	0.003	0.274
Metschnikowia sp. 13-106.1	Metschnikowia cerradonensis	1807688	390697	FALSE	FALSE	TRUE	27320	Metschnikowia	genus	Metschnikowia	0.121	0.024	0.002	0.118	0	0.15	0	0.16	0.002	0.165
Anopheles melas	gambiae species complex	34690	44542	FALSE	FALSE	FALSE	44542	gambiae species complex	no rank	Anopheles	0.121	0.047	0.028	0.138	0.042	0.102	0.037	0.185	0.027	0.162
Acanthamoeba palestinensis	Acanthamoeba polyphaga	28015	5757	FALSE	FALSE	TRUE	5754	Acanthamoeba	genus	Acanthamoeba	0.12	0.13	0.016	0.096	0.01	0.064	0.019	0.204	0.03	0.225
Heliconius pardalinus sergestus	Laparus doris doris	884342	1608916	FALSE	FALSE	TRUE	127322	Heliconiini	tribe		0.12	-0.115	0.016	0.198	0	0.208	0	0.065	0.039	0.118
Scedosporium apiospermum	Scedosporium sp. IMV 00882	563466	2562444	FALSE	FALSE	TRUE	41687	Scedosporium	genus	Scedosporium	0.12	0.218	0.001	0.032	0.003	0.041	0.011	0.247	0.005	0.269
Boletus sp. MG95	Boletus speciosus	2175972	374761	FALSE	FALSE	TRUE	5369	Boletus	genus	Boletus	0.12	0.249	0.003	0.014	0	0.027	0	0.269	0.006	0.279
Aspergillus welwitschiae	Aspergillus	1341132	5052	FALSE	FALSE	FALSE	5052	Aspergillus	genus	Aspergillus	0.12	-0.132	0.052	0.207	0.082	0.209	0.002	0.083	0.001	0.088
Fusarium udum	Fusarium mangiferae	42665	192010	FALSE	FALSE	TRUE	171627	Fusarium fujikuroi species complex	species group	Fusarium	0.12	-0.054	0.002	0.112	0.007	0.232	0.007	0.118	0.001	0.128
Leishmania turanica	Leishmania major strain Friedlin	62297	347515	FALSE	FALSE	TRUE	5658	Leishmania	genus	Leishmania	0.12	-0.062	0.018	0.232	0.059	0.118	0.05	0.117	0.017	0.121
Pyrobombus	Bombus pyrosoma	144703	396416	FALSE	FALSE	FALSE	28641	Bombus	genus	Bombus	0.12	-0.028	0.03	0.144	0.02	0.171	0.018	0.157	0.028	0.115
Timema	Timema tahoe	61471	61484	FALSE	FALSE	FALSE	61471	Timema	genus	Timema	0.12	0.152	0.002	0.084	0	0.055	0	0.239	0.004	0.212
Anopheles christyi	Anopheles coluzzii	43041	1518534	FALSE	FALSE	TRUE	44537	Pyretophorus	no rank	Anopheles	0.119	0.284	0.002	0.005	0	0.002	0	0.265	0.004	0.316
Fusarium incarnatum-equiseti species complex	Fusarium nanum	450425	2494468	FALSE	FALSE	FALSE	450425	Fusarium incarnatum-equiseti species complex	species group	Fusarium	0.119	-0.079	0.012	0.161	0.011	0.208	0.003	0.109	0.003	0.111
Fusarium agapanthi	Fusarium fracticaudum	1803897	1604329	FALSE	FALSE	TRUE	5506	Fusarium	genus	Fusarium	0.119	0.057	0.017	0.127	0.031	0.102	0.042	0.191	0.025	0.164
Colletotrichum	Colletotrichum spinosum	5455	1347390	FALSE	FALSE	FALSE	5455	Colletotrichum	genus	Colletotrichum	0.119	0.115	0.016	0.082	0.023	0.088	0.073	0.2	0.051	0.211
Pseudogymnoascus sp. WSF 3629	Pseudogymnoascus sp. VKM F-103	1622147	1420912	FALSE	FALSE	TRUE	2637121	unclassified Pseudogymnoascus	no rank	Pseudogymnoascus	0.119	0.223	0.001	0.027	0	0.039	0	0.253	0.007	0.267
Aspergillus aculeatinus CBS 121060	Aspergillus indologenus CBS 114.80	1448322	1450541	FALSE	FALSE	TRUE	5052	Aspergillus	genus	Aspergillus	0.119	-0.051	0.003	0.167	0.005	0.175	0.004	0.121	0.003	0.125
Morchella septimelata	Morchella sextelata	1174676	1174677	TRUE	FALSE	TRUE	1051054	Morchella elata clade	no rank	Morchella	0.119	-0.221	0.013	0.241	0	0.271	0	0.034	0.004	0.042	aBo	ABo	ABo	ABOlG	ABOlG	ABOlG
Timema bartmani	Timema	61472	61471	FALSE	FALSE	FALSE	61471	Timema	genus	Timema	0.118	-0.164	0.004	0.206	0.011	0.247	0.005	0.081	0.002	0.054
Epichloe	Epichloe gansuensis E7080	5112	1037527	FALSE	FALSE	FALSE	5112	Epichloe	genus	Epichloe	0.118	-0.044	0.001	0.164	0	0.171	0	0.127	0.002	0.126
Penicillium polonicum	Penicillium solitum	60169	60172	FALSE	FALSE	TRUE	5073	Penicillium	genus	Penicillium	0.118	-0.02	0.091	0.165	0.103	0.128	0.106	0.146	0.1	0.132
Metschnikowia borealis	Metschnikowia	73518	27320	FALSE	FALSE	FALSE	27320	Metschnikowia	genus	Metschnikowia	0.118	-0.083	0.008	0.195	0	0.178	0	0.12	0.004	0.095
Boletus speciosus	Boletus bicolor	374761	279506	FALSE	FALSE	TRUE	5369	Boletus	genus	Boletus	0.118	-0.257	0.006	0.263	0	0.285	0	0.016	0.003	0.024
Pteromalinae	Nasonia giraulti	272242	7426	FALSE	FALSE	FALSE	272242	Pteromalinae	subfamily		0.118	0.175	0.023	0.034	0	0.078	0	0.216	0.011	0.255
Trichinella spiralis	Trichinella pseudospiralis	6334	6337	FALSE	FALSE	TRUE	6333	Trichinella	genus	Trichinella	0.117	-0.142	0.006	0.204	0	0.227	0	0.061	0.004	0.093
Rhizopogon villosulus	Rhizopogon hawkerae	80599	98233	FALSE	FALSE	TRUE	5375	Rhizopogon	genus	Rhizopogon	0.117	-0.017	0.041	0.13	0.016	0.171	0.009	0.118	0.021	0.16
Cercospora cf. sigesbeckiae	Cercospora berteroae	1868927	357750	FALSE	FALSE	TRUE	29002	Cercospora	genus	Cercospora	0.117	-0.224	0.005	0.23	0	0.284	0	0.038	0.003	0.034
Verticillium dahliae VdLs.17	Verticillium alfalfae VaMs.102	498257	526221	FALSE	FALSE	TRUE	1036719	Verticillium	genus	Verticillium	0.117	-0.044	0.011	0.163	0.005	0.169	0.005	0.104	0.01	0.147
Atta colombica	Acromyrmex echinatior	520822	103372	FALSE	FALSE	TRUE	143999	Attini	tribe		0.117	-0.158	0.007	0.212	0.007	0.234	0.004	0.069	0.004	0.069
Fusarium langsethiae	Fusarium asiaticum	179993	282267	FALSE	FALSE	TRUE	569360	Fusarium sambucinum species complex	species group	Fusarium	0.116	0.109	0.003	0.082	0	0.097	0	0.174	0.013	0.229
Epichloe gansuensis var. inebrians E818	Epichloe typhina E8	1227659	1227655	FALSE	FALSE	TRUE	5112	Epichloe	genus	Epichloe	0.116	-0.005	0.009	0.15	0.009	0.142	0.007	0.149	0.007	0.142
Aspergillus costaricaensis CBS 115574	Aspergillus tubingensis CBS 134.48	1448317	767770	FALSE	FALSE	TRUE	5052	Aspergillus	genus	Aspergillus	0.116	-0.015	0.038	0.157	0.049	0.139	0.048	0.14	0.039	0.141
Colletotrichum spinosum	Colletotrichum lindemuthianum	1347390	290576	FALSE	FALSE	TRUE	5455	Colletotrichum	genus	Colletotrichum	0.116	-0.217	0.019	0.254	0.012	0.25	0.004	0.049	0.007	0.03
Aspergillus fijiensis CBS 313.89	Aspergillus	1448319	5052	FALSE	FALSE	FALSE	5052	Aspergillus	genus	Aspergillus	0.116	-0.121	0.003	0.208	0.006	0.202	0	0.085	0	0.089
Pseudogymnoascus sp. 23342-1-I1	Pseudogymnoascus sp. 04NY16	1524831	1752145	FALSE	FALSE	TRUE	2637121	unclassified Pseudogymnoascus	no rank	Pseudogymnoascus	0.116	0.227	0.003	0.038	0	0.022	0	0.25	0.007	0.271
Pseudogymnoascus sp. 04NY16	Pseudogymnoascus	1752145	78156	FALSE	FALSE	FALSE	78156	Pseudogymnoascus	genus	Pseudogymnoascus	0.116	-0.091	0.073	0.177	0.087	0.191	0.025	0.114	0.021	0.093
Aspergillus neoniger CBS 115656	Aspergillus tubingensis CBS 134.48	1448310	767770	FALSE	FALSE	TRUE	5052	Aspergillus	genus	Aspergillus	0.116	-0.007	0.051	0.143	0.032	0.144	0.03	0.158	0.049	0.131
Heliconius melpomene melpomene	Heliconius ismenius	171917	33427	FALSE	FALSE	TRUE	33416	Heliconius	genus	Heliconius	0.116	-0.014	0.011	0.136	0.013	0.163	0.028	0.17	0.025	0.11
Pseudogymnoascus sp. VKM F-103	Pseudogymnoascus verrucosus	1420912	342668	FALSE	FALSE	TRUE	78156	Pseudogymnoascus	genus	Pseudogymnoascus	0.115	-0.085	0.075	0.178	0.093	0.18	0.083	0.107	0.067	0.104
Fusarium graminearum PH-1	Fusarium	229533	5506	FALSE	FALSE	FALSE	5506	Fusarium	genus	Fusarium	0.115	-0.002	0.078	0.137	0.128	0.138	0.007	0.159	0.004	0.137
Timema bartmani	Timema genevievae	61472	629358	FALSE	FALSE	TRUE	61471	Timema	genus	Timema	0.115	-0.093	0.034	0.176	0.061	0.197	0.04	0.114	0.022	0.088
Aspergillus aculeatinus CBS 121060	Aspergillus fijiensis CBS 313.89	1448322	1448319	FALSE	FALSE	TRUE	5052	Aspergillus	genus	Aspergillus	0.114	-0.005	0.031	0.139	0.034	0.145	0.069	0.142	0.063	0.145
Meloidogyne javanica	Meloidogyne enterolobii	6303	390850	FALSE	FALSE	TRUE	189290	Meloidogyne	genus	Meloidogyne	0.114	-0.119	0.026	0.197	0.015	0.205	0.018	0.105	0.033	0.07
Acanthamoeba pearcei	Acanthamoeba palestinensis	65662	28015	FALSE	FALSE	TRUE	5754	Acanthamoeba	genus	Acanthamoeba	0.114	-0.115	0.015	0.192	0	0.208	0	0.112	0.007	0.067
Aspergillus welwitschiae	Aspergillus brasiliensis CBS 101740	1341132	767769	FALSE	FALSE	TRUE	5052	Aspergillus	genus	Aspergillus	0.114	-0.252	0.011	0.247	0	0.291	0	0.039	0.003	0.003
Fusarium fujikuroi IMI 58289	Fusarium verticillioides 7600	1279085	334819	FALSE	FALSE	TRUE	171627	Fusarium fujikuroi species complex	species group	Fusarium	0.114	-0.143	0.005	0.239	0.003	0.19	0.001	0.072	0.003	0.078
Timema monikensis	Timema genevievae	170555	629358	FALSE	FALSE	TRUE	61471	Timema	genus	Timema	0.113	-0.041	0.006	0.157	0.008	0.169	0.007	0.147	0.005	0.105
Zygosaccharomyces bailii CLIB 213	Zygosaccharomyces parabailii	1333698	1365886	FALSE	FALSE	TRUE	4953	Zygosaccharomyces	genus	Zygosaccharomyces	0.113	-0.182	0.11	0.22	0.082	0.235	0.011	0.066	0.015	0.048
Trachymyrmex septentrionalis	Atta colombica	34720	520822	FALSE	FALSE	TRUE	143999	Attini	tribe		0.113	0.159	0.002	0.067	0.004	0.058	0.007	0.212	0.003	0.238
Pseudogymnoascus sp. BL308	Pseudogymnoascus sp. VKM F-103	1436940	1420912	TRUE	FALSE	TRUE	2637121	unclassified Pseudogymnoascus	no rank	Pseudogymnoascus	0.112	0.223	0.003	0.023	0	0.037	0	0.253	0.013	0.26	Abo	Abo	ABo	ABOlG	ABo	ABOlG
Penicillium freii	Penicillium nordicum	48697	229535	FALSE	FALSE	TRUE	5073	Penicillium	genus	Penicillium	0.112	-0.012	0.003	0.144	0.001	0.151	0.003	0.149	0.006	0.131
[Nectria] haematococca mpVI 77-13-4	Fusarium solani species complex	660122	232080	FALSE	FALSE	FALSE	232080	Fusarium solani species complex	species group	Fusarium	0.112	0.094	0.001	0.116	0.001	0.073	0.001	0.206	0.001	0.18
Bombus breviceps	Pyrobombus	395515	144703	FALSE	FALSE	FALSE	28641	Bombus	genus	Bombus	0.112	0.009	0.031	0.115	0.028	0.154	0.032	0.142	0.034	0.157
Fusarium	Fusarium xylarioides	5506	221167	FALSE	FALSE	FALSE	5506	Fusarium	genus	Fusarium	0.111	-0.023	0.001	0.165	0	0.141	0	0.143	0.003	0.124
Metschnikowia dekortorum	Metschnikowia	174643	27320	FALSE	FALSE	FALSE	27320	Metschnikowia	genus	Metschnikowia	0.111	-0.077	0.004	0.187	0.004	0.173	0.003	0.117	0.003	0.096
Metschnikowia sp. 13-106.1	Metschnikowia santaceciliae	1807688	197674	FALSE	FALSE	TRUE	27320	Metschnikowia	genus	Metschnikowia	0.111	0.023	0.002	0.118	0.009	0.141	0.006	0.143	0.002	0.169
Acanthamoeba castellanii str. Neff	Acanthamoeba mauritaniensis	1257118	196912	TRUE	FALSE	TRUE	5754	Acanthamoeba	genus	Acanthamoeba	0.111	-0.044	0.051	0.114	0.012	0.207	0.009	0.123	0.034	0.123	NR	XXX	Abo	ABOLG	Abo	ABOLG
Plasmodium sp. gorilla clade G3	Plasmodium falciparum 3D7	880536	36329	FALSE	FALSE	TRUE	418107	Plasmodium (Laverania)	subgenus	Plasmodium	0.111	0.232	0.012	0.024	0	0.025	0	0.208	0.034	0.31
Atta colombica	Trachymyrmex cornetzi	520822	471704	FALSE	FALSE	TRUE	143999	Attini	tribe		0.111	-0.174	0.004	0.216	0	0.241	0	0.067	0.002	0.049
Aspergillus costaricaensis CBS 115574	Aspergillus neoniger CBS 115656	1448317	1448310	FALSE	FALSE	TRUE	5052	Aspergillus	genus	Aspergillus	0.11	-0.017	0.055	0.14	0.037	0.151	0.039	0.155	0.06	0.117
Botrytis fabae	Botryotinia narcissicola	182092	278944	FALSE	FALSE	TRUE	28983	Sclerotiniaceae	family		0.11	-0.053	0.008	0.19	0	0.146	0	0.107	0.003	0.128
Aspergillus pseudotamarii	Aspergillus arachidicola	132259	656916	FALSE	FALSE	TRUE	5052	Aspergillus	genus	Aspergillus	0.109	0.135	0.004	0.081	0.003	0.065	0.008	0.21	0.013	0.212
Polistes dorsalis	Polistes canadensis	34729	91411	FALSE	FALSE	TRUE	7456	Polistes	genus	Polistes	0.109	-0.143	0.028	0.256	0.019	0.168	0.006	0.079	0.01	0.068
Timema tahoe	Timema genevievae	61484	629358	FALSE	FALSE	TRUE	61471	Timema	genus	Timema	0.109	-0.085	0.029	0.21	0.064	0.152	0.04	0.114	0.02	0.09
Morchella conica	Morchella septimelata	5194	1174676	FALSE	FALSE	TRUE	5193	Morchella	genus	Morchella	0.109	0.224	0.001	0.037	0.003	0.019	0.009	0.246	0.004	0.266
Bombus	Bombus turneri	28641	686820	FALSE	FALSE	FALSE	28641	Bombus	genus	Bombus	0.109	-0.014	0.03	0.152	0.016	0.141	0.002	0.146	0.004	0.13
Penicillium solitum	Penicillium nalgiovense	60172	60175	FALSE	FALSE	TRUE	5073	Penicillium	genus	Penicillium	0.109	-0.193	0.009	0.243	0	0.232	0	0.049	0.003	0.046
Retiboletus ornatipes	Boletoideae	1282276	1487592	FALSE	FALSE	FALSE	5368	Boletaceae	family		0.109	-0.226	0.06	0.252	0.075	0.241	0.222	0.028	0.184	0.029
Plasmodium falciparum 3D7	Plasmodium (Laverania)	36329	418107	FALSE	FALSE	FALSE	418107	Plasmodium (Laverania)	subgenus	Plasmodium	0.109	-0.203	0.042	0.167	0.034	0.31	0.015	0.029	0.014	0.057
Polistes fuscatus	Polistes metricus	30207	91422	FALSE	FALSE	TRUE	7456	Polistes	genus	Polistes	0.109	0.017	0.291	0.128	0.23	0.095	0.16	0.123	0.202	0.185
Schistosoma margrebowiei	Schistosoma curassoni	48269	6186	FALSE	FALSE	TRUE	6181	Schistosoma	genus	Schistosoma	0.108	0.108	0.007	0.085	0.011	0.085	0.029	0.196	0.02	0.198
Curvularia sp. IFB-Z10	Curvularia papendorfii	1526222	1537989	FALSE	FALSE	TRUE	5502	Curvularia	genus	Curvularia	0.108	0.27	0.008	0.008	0	0	0	0.279	0.014	0.277
Metschnikowia sp. UFMG-CM-y6306	unclassified Metschnikowia	2654413	2613759	FALSE	FALSE	FALSE	2613759	unclassified Metschnikowia	no rank	Metschnikowia	0.107	-0.048	0.018	0.167	0.009	0.159	0.013	0.109	0.024	0.129
Fusarium pseudograminearum CS3096	Fusarium graminearum PH-1	1028729	229533	TRUE	FALSE	TRUE	569360	Fusarium sambucinum species complex	species group	Fusarium	0.107	0.151	0.007	0.058	0	0.069	0	0.216	0.046	0.22	Abo	Abo	ABo	ABOlG	ABOlG	ABOlG
Aspergillus pseudotamarii	Aspergillus novoparasiticus	132259	986946	FALSE	FALSE	TRUE	5052	Aspergillus	genus	Aspergillus	0.107	0.127	0.001	0.084	0	0.067	0	0.229	0.003	0.185
Zygosaccharomyces	Zygosaccharomyces bailii CLIB 213	4953	1333698	FALSE	FALSE	FALSE	4953	Zygosaccharomyces	genus	Zygosaccharomyces	0.107	0.172	0.009	0.05	0.008	0.051	0.09	0.24	0.102	0.214
Fusarium sambucinum species complex	Fusarium praegraminearum	569360	1824868	FALSE	FALSE	FALSE	5506	Fusarium	genus	Fusarium	0.107	0.05	0.004	0.133	0.004	0.096	0.004	0.185	0.004	0.151
Fusarium ambrosium	[Nectria] haematococca mpVI 77-13-4	131363	660122	FALSE	FALSE	TRUE	232080	Fusarium solani species complex	species group	Fusarium	0.107	-0.096	0.002	0.193	0	0.182	0	0.118	0.001	0.073
Fusarium solani	Fusarium solani species complex	169388	232080	FALSE	FALSE	FALSE	232080	Fusarium solani species complex	species group	Fusarium	0.107	0.098	0.001	0.059	0.003	0.12	0.002	0.205	0.001	0.18
Fusarium cortaderiae	Fusarium	281068	5506	FALSE	FALSE	FALSE	5506	Fusarium	genus	Fusarium	0.107	0.009	0.111	0.167	0.194	0.083	0.003	0.163	0.002	0.139
Epichloe	Epichloe typhina E8	5112	1227655	FALSE	FALSE	FALSE	5112	Epichloe	genus	Epichloe	0.106	-0.03	0.015	0.15	0.015	0.156	0.025	0.131	0.025	0.124
Boletus speciosus	Caloboletus calopus	374761	141855	FALSE	FALSE	TRUE	1487592	Boletoideae	subfamily		0.106	-0.253	0.009	0.26	0.014	0.271	0.008	0.017	0.005	0.015
Fusarium fracticaudum	Fusarium verticillioides 7600	1604329	334819	FALSE	FALSE	TRUE	171627	Fusarium fujikuroi species complex	species group	Fusarium	0.105	-0.136	0.007	0.226	0	0.189	0	0.073	0.006	0.075
Fusarium sambucinum species complex	Fusarium subtropicale	569360	2283686	FALSE	FALSE	FALSE	5506	Fusarium	genus	Fusarium	0.105	0.044	0.004	0.133	0	0.1	0	0.163	0.004	0.165
Leishmania tropica L590	Leishmania arabica	1206058	40284	FALSE	FALSE	TRUE	5658	Leishmania	genus	Leishmania	0.105	-0.104	0.023	0.227	0	0.154	0	0.091	0.015	0.09
Fusarium udum	Fusarium nygamai	42665	42673	FALSE	FALSE	TRUE	171627	Fusarium fujikuroi species complex	species group	Fusarium	0.105	-0.061	0.008	0.106	0.009	0.229	0.009	0.135	0.007	0.09
Rhynchosporium agropyri	Rhynchosporium commune	914238	914237	FALSE	FALSE	TRUE	38037	Rhynchosporium	genus	Rhynchosporium	0.105	0.026	0.071	0.115	0.068	0.123	0.085	0.155	0.089	0.154
Nasonia longicornis	Cecidostiba semifascia	7427	909773	FALSE	FALSE	TRUE	272242	Pteromalinae	subfamily		0.105	-0.221	0.011	0.241	0	0.257	0	0.046	0.005	0.017
Heliconius hermathena	Heliconius pardalinus sergestus	310794	884342	FALSE	FALSE	TRUE	33416	Heliconius	genus	Heliconius	0.104	0.131	0.002	0.074	0	0.07	0	0.214	0.008	0.2
Aspergillus brunneoviolaceus CBS 621.78	Aspergillus aculeatus ATCC 16872	1450534	690307	FALSE	FALSE	TRUE	5052	Aspergillus	genus	Aspergillus	0.104	-0.136	0.019	0.189	0.039	0.219	0.018	0.077	0.008	0.071
Cercospora sojina	Cercospora cf. sigesbeckiae	438356	1868927	FALSE	FALSE	TRUE	29002	Cercospora	genus	Cercospora	0.104	0.224	0.006	0.031	0	0.019	0	0.235	0.013	0.271
Juglanconis juglandina	Juglanconis	1940567	1940564	FALSE	FALSE	FALSE	1940564	Juglanconis	genus	Juglanconis	0.104	-0.137	0.034	0.206	0.025	0.203	0.016	0.074	0.022	0.072
Picochlorum sp. SENEW3	Nannochloris sp. RS	1470871	2056400	FALSE	FALSE	TRUE	75966	Trebouxiophyceae	class		0.104	0.102	0.003	0.082	0	0.091	0	0.197	0.005	0.187
Fusarium clavum	Fusarium incarnatum-equiseti species complex	2594811	450425	FALSE	FALSE	FALSE	450425	Fusarium incarnatum-equiseti species complex	species group	Fusarium	0.103	0.082	0.007	0.097	0	0.095	0	0.173	0.028	0.191
Pyrobombus	Bombus terrestris	144703	30195	FALSE	FALSE	FALSE	28641	Bombus	genus	Bombus	0.103	-0.03	0.028	0.147	0.038	0.153	0.032	0.113	0.022	0.14
Aphaenogaster ashmeadi	Acromyrmex echinatior	602585	103372	FALSE	FALSE	TRUE	34695	Myrmicinae	subfamily		0.103	-0.141	0.008	0.181	0	0.234	0	0.073	0.004	0.069
Leishmania gerbilli	Leishmania turanica	40285	62297	FALSE	FALSE	TRUE	5658	Leishmania	genus	Leishmania	0.103	0.07	0.023	0.091	0.064	0.106	0.054	0.196	0.02	0.157
Rhizopogon sp. AM-2018a	Rhizopogon villosulus	2107715	80599	FALSE	FALSE	TRUE	5375	Rhizopogon	genus	Rhizopogon	0.103	0.025	0.008	0.129	0.013	0.12	0.033	0.138	0.02	0.167
Atta cephalotes	Cyphomyrmex costatus	12957	456900	FALSE	FALSE	TRUE	143999	Attini	tribe		0.103	-0.247	0.008	0.234	0	0.288	0	0.012	0.003	0.023
Bombus turneri	Tetragonula clypearis	686820	270525	FALSE	FALSE	TRUE	7458	Apidae	family		0.102	-0.003	0.004	0.144	0	0.134	0	0.145	0.005	0.133
Leishmania arabica	Leishmania turanica	40284	62297	FALSE	FALSE	TRUE	5658	Leishmania	genus	Leishmania	0.102	0.105	0.03	0.061	0	0.104	0	0.25	0.039	0.137
Anopheles melas	Anopheles merus	34690	30066	FALSE	FALSE	TRUE	44542	gambiae species complex	no rank	Anopheles	0.102	0.023	0.035	0.131	0.028	0.116	0.026	0.142	0.031	0.162
Scedosporium sp. IMV 00882	Scedosporium aurantiacum	2562444	315946	FALSE	FALSE	TRUE	41687	Scedosporium	genus	Scedosporium	0.102	-0.252	0.005	0.253	0	0.274	0	0.019	0.001	0.011
Acanthamoeba	Acanthamoeba castellanii str. Neff	5754	1257118	FALSE	FALSE	FALSE	5754	Acanthamoeba	genus	Acanthamoeba	0.102	0.08	0.014	0.101	0	0.092	0	0.165	0.024	0.195
Pyrobombus	Bombus haemorrhoidalis	144703	207636	FALSE	FALSE	FALSE	28641	Bombus	genus	Bombus	0.102	-0.066	0.011	0.163	0.016	0.175	0.013	0.112	0.01	0.104
Fusarium	Fusarium mangiferae	5506	192010	FALSE	FALSE	FALSE	5506	Fusarium	genus	Fusarium	0.102	-0.032	0.001	0.165	0.001	0.141	0.001	0.124	0.004	0.125
Fusarium ambrosium	Fusarium solani	131363	169388	FALSE	FALSE	TRUE	232080	Fusarium solani species complex	species group	Fusarium	0.101	-0.099	0.004	0.191	0	0.182	0	0.06	0.003	0.12
Fusarium sp. AF-4	Fusarium solani species complex	1325735	232080	FALSE	FALSE	FALSE	232080	Fusarium solani species complex	species group	Fusarium	0.101	-0.007	0.091	0.122	0.129	0.141	0.066	0.141	0.044	0.136
Heliconius	Heliconius hermathena	33416	310794	FALSE	FALSE	FALSE	33416	Heliconius	genus	Heliconius	0.101	-0.148	0.003	0.222	0.018	0.199	0.012	0.064	0.002	0.068
Trichoderma viride	Trichoderma pleuroti	5547	500994	FALSE	FALSE	TRUE	5543	Trichoderma	genus	Trichoderma	0.101	-0.194	0.016	0.218	0.016	0.248	0.003	0.031	0.003	0.055
Heliconius hecuba flava	Heliconius ismenius	1756246	33427	FALSE	FALSE	TRUE	33416	Heliconius	genus	Heliconius	0.101	0.047	0.02	0.12	0	0.104	0	0.199	0.006	0.129
Plasmodium sp. DRC-Itaito	Plasmodium reichenowi	720590	5854	FALSE	FALSE	TRUE	418107	Plasmodium (Laverania)	subgenus	Plasmodium	0.101	-0.203	0.02	0.22	0	0.255	0	0.064	0.013	0.013
Pseudogymnoascus sp. VKM F-4519 (FW-2642)	Pseudogymnoascus verrucosus	1420914	342668	FALSE	FALSE	TRUE	78156	Pseudogymnoascus	genus	Pseudogymnoascus	0.1	0.052	0.005	0.118	0.004	0.102	0.012	0.179	0.018	0.152
Heliconius	Heliconius himera	33416	33442	FALSE	FALSE	FALSE	33416	Heliconius	genus	Heliconius	0.1	-0.163	0.006	0.219	0	0.218	0	0.076	0.005	0.04
Cryptosporidium hominis	Cryptosporidium parvum Iowa II	237895	353152	FALSE	FALSE	TRUE	5806	Cryptosporidium	genus	Cryptosporidium	0.1	-0.155	0.019	0.231	0.058	0.192	0.022	0.045	0.007	0.08
Boletus speciosus	Boletaceae	374761	5368	FALSE	FALSE	FALSE	5368	Boletaceae	family		0.1	-0.206	0.046	0.223	0.036	0.249	0.045	0.035	0.055	0.038
Fusarium fujikuroi IMI 58289	Fusarium mangiferae	1279085	192010	FALSE	FALSE	TRUE	171627	Fusarium fujikuroi species complex	species group	Fusarium	0.1	-0.08	0.054	0.19	0.038	0.155	0.022	0.104	0.033	0.096
Cronartium quercuum f. sp. banksianae CqE3WM	Cronartium comandrae C4	1301520	1301515	FALSE	FALSE	TRUE	27353	Cronartium	genus	Cronartium	0.099	-0.194	0.091	0.136	0	0.32	0	0.012	0.021	0.074
Fusarium udum	Fusarium oxysporum f. sp. lycopersici 4287	42665	426428	FALSE	FALSE	TRUE	5506	Fusarium	genus	Fusarium	0.099	-0.071	0.008	0.106	0.005	0.233	0.006	0.098	0.007	0.11
Fusarium sp. AF-4	Fusarium neocosmosporiellum	1325735	1325723	FALSE	FALSE	TRUE	5506	Fusarium	genus	Fusarium	0.099	-0.2	0.003	0.209	0.008	0.262	0.007	0.043	0.003	0.034
Fusarium udum	Fusarium commune	42665	249398	FALSE	FALSE	TRUE	5506	Fusarium	genus	Fusarium	0.098	-0.074	0.003	0.11	0.007	0.232	0.007	0.094	0.003	0.11
Beauveria pseudobassiana	Beauveria rudraprayagi	931006	1481906	FALSE	FALSE	TRUE	5581	Beauveria	genus	Beauveria	0.098	-0.036	0.005	0.14	0	0.167	0	0.122	0.004	0.119
Scedosporium apiospermum	Scedosporium dehoogii	563466	563467	FALSE	FALSE	TRUE	41687	Scedosporium	genus	Scedosporium	0.098	0.195	0.001	0.032	0.001	0.042	0.005	0.245	0.005	0.227
Anopheles epiroticus	Anopheles arabiensis	199890	7173	FALSE	FALSE	TRUE	44537	Pyretophorus	no rank	Anopheles	0.098	0.261	0.002	0.003	0	0.005	0	0.265	0.002	0.273
Cryphonectria radicalis	Cryphonectria nitschkei	40262	187221	FALSE	FALSE	TRUE	5115	Cryphonectria	genus	Cryphonectria	0.098	0.253	0.001	0.012	0	0.004	0	0.241	0.017	0.288
Bombus	Bombus terrestris	28641	30195	FALSE	FALSE	FALSE	28641	Bombus	genus	Bombus	0.098	0.017	0.061	0.121	0.031	0.125	0.004	0.141	0.007	0.155
Botrytis fabae	Botrytis paeoniae	182092	278948	FALSE	FALSE	TRUE	33196	Botrytis	genus	Botrytis	0.098	-0.068	0.004	0.194	0	0.146	0	0.106	0.001	0.102
Calonectria naviculata	Calonectria henricotiae	182846	1868870	FALSE	FALSE	TRUE	57138	Calonectria	genus	Calonectria	0.098	0.26	0.001	0.003	0	0.005	0	0.297	0.008	0.24
Heliconius	Heliconius nattereri	33416	310795	FALSE	FALSE	FALSE	33416	Heliconius	genus	Heliconius	0.097	-0.117	0.039	0.186	0.021	0.196	0.014	0.083	0.026	0.078
Timema poppensis	Timema	170557	61471	FALSE	FALSE	FALSE	61471	Timema	genus	Timema	0.097	-0.154	0.027	0.208	0.022	0.212	0.008	0.078	0.009	0.046
Metschnikowia borealis	[Candida] ipomoeae	73518	1807681	FALSE	FALSE	TRUE	27320	Metschnikowia	genus	Metschnikowia	0.097	-0.094	0.019	0.184	0	0.178	0	0.101	0.01	0.081
Aspergillus brasiliensis CBS 101740	Aspergillus phoenicis ATCC 13157	767769	1353007	FALSE	FALSE	TRUE	5052	Aspergillus	genus	Aspergillus	0.096	0.226	0.003	0.036	0	0.005	0	0.205	0.007	0.295
Fusarium coffeatum	Fusarium	231269	5506	FALSE	FALSE	FALSE	5506	Fusarium	genus	Fusarium	0.096	0.031	0.003	0.111	0	0.126	0	0.166	0.001	0.14
Picochlorum sp. BH-2019	Picochlorum	2601844	249344	FALSE	FALSE	FALSE	249344	Picochlorum	genus	Picochlorum	0.096	-0.036	0.004	0.143	0	0.159	0	0.125	0.111	0.111
Fusarium nygamai	Fusarium	42673	5506	FALSE	FALSE	FALSE	5506	Fusarium	genus	Fusarium	0.096	0.031	0.004	0.14	0	0.097	0	0.166	0.002	0.14
Fusarium sp. AF-4	Fusarium sp. AF-6	1325735	1325737	FALSE	FALSE	TRUE	232080	Fusarium solani species complex	species group	Fusarium	0.096	-0.142	0.033	0.18	0.046	0.224	0.042	0.077	0.028	0.057
Fusarium algeriense	Fusarium udum	2050978	42665	FALSE	FALSE	TRUE	5506	Fusarium	genus	Fusarium	0.096	0.078	0.001	0.095	0	0.095	0	0.113	0.001	0.237
Fusarium incarnatum-equiseti species complex	Fusarium equiseti	450425	61235	FALSE	FALSE	FALSE	450425	Fusarium incarnatum-equiseti species complex	species group	Fusarium	0.095	-0.05	0.042	0.131	0.039	0.18	0.01	0.114	0.01	0.113
Pyrobombus	Bombus turneri	144703	686820	FALSE	FALSE	FALSE	28641	Bombus	genus	Bombus	0.095	-0.044	0.032	0.142	0.027	0.164	0.024	0.124	0.028	0.106
Penicillium fuscoglaucum FM041	Penicillium nalgiovense	1439350	60175	FALSE	FALSE	TRUE	5073	Penicillium	genus	Penicillium	0.095	-0.179	0.011	0.191	0	0.254	0	0.049	0.003	0.046
Metarhizium majus ARSEF 297	Metarhizium brunneum ARSEF 3297	1276143	1276141	FALSE	FALSE	TRUE	5529	Metarhizium	genus	Metarhizium	0.095	-0.033	0.028	0.134	0.029	0.161	0.028	0.122	0.026	0.119
Meloidogyne javanica	Meloidogyne arenaria	6303	6304	FALSE	FALSE	TRUE	654580	Meloidogyne incognita group	species group	Meloidogyne	0.094	0.009	0.109	0.113	0.092	0.128	0.06	0.133	0.07	0.152
Aspergillus piperis CBS 112811	Aspergillus	1448313	5052	FALSE	FALSE	FALSE	5052	Aspergillus	genus	Aspergillus	0.094	-0.11	0.065	0.178	0.062	0.19	0.004	0.081	0.004	0.085
Melipona quadrifasciata	Tetragonula	166423	398144	FALSE	FALSE	FALSE	83319	Meliponinae	subfamily		0.094	0.103	0.013	0.06	0.002	0.101	0.002	0.168	0.011	0.208
Trachymyrmex zeteki	Atta colombica	64791	520822	FALSE	FALSE	TRUE	143999	Attini	tribe		0.094	0.171	0.006	0.043	0.004	0.051	0.007	0.212	0.01	0.231
Geosmithia putterillii	Colletotrichum spinosum	68827	1347390	FALSE	FALSE	TRUE	222543	Hypocreomycetidae	subclass		0.094	0.258	0.001	0.007	0	0	0	0.273	0.004	0.258
Plasmodium sp. DRC-Itaito	Plasmodium sp. gorilla clade G2	720590	880535	FALSE	FALSE	TRUE	418107	Plasmodium (Laverania)	subgenus	Plasmodium	0.094	-0.156	0.02	0.22	0.059	0.196	0.058	0.077	0.021	0.042
Verticillium dahliae VdLs.17	Verticillium nonalfalfae	498257	1051616	FALSE	FALSE	TRUE	1036719	Verticillium	genus	Verticillium	0.094	-0.065	0.016	0.157	0.002	0.173	0.002	0.117	0.014	0.091
Heliconius hermathena	Heliconius ethilla aerotome	310794	441047	FALSE	FALSE	TRUE	33416	Heliconius	genus	Heliconius	0.094	0.121	0.002	0.074	0	0.07	0	0.195	0.006	0.199
Aphaenogaster floridana	Aphaenogaster	602633	165430	FALSE	FALSE	FALSE	165430	Aphaenogaster	genus	Aphaenogaster	0.094	-0.056	0.134	0.176	0.142	0.127	0.031	0.123	0.032	0.1
Pseudogymnoascus	Pseudogymnoascus sp. 24MN13	78156	1622150	FALSE	FALSE	FALSE	78156	Pseudogymnoascus	genus	Pseudogymnoascus	0.094	0.088	0.046	0.093	0.039	0.075	0.107	0.161	0.122	0.196
Rhynchosporium agropyri	Rhynchosporium secalis	914238	38038	FALSE	FALSE	TRUE	38037	Rhynchosporium	genus	Rhynchosporium	0.093	-0.005	0.056	0.13	0.062	0.13	0.082	0.131	0.074	0.136
Verticillium klebahnii	Verticillium alfalfae VaMs.102	1051615	526221	FALSE	FALSE	TRUE	1036719	Verticillium	genus	Verticillium	0.093	-0.008	0.004	0.129	0	0.144	0	0.109	0.003	0.154
Heliconius xanthocles	Heliconius melpomene melpomene	33440	171917	FALSE	FALSE	TRUE	33416	Heliconius	genus	Heliconius	0.093	0.045	0.053	0.105	0	0.111	0	0.147	0.005	0.171
Metarhizium	Metarhizium robertsii ARSEF 23	5529	655844	FALSE	FALSE	FALSE	5529	Metarhizium	genus	Metarhizium	0.093	0.085	0.002	0.077	0.007	0.102	0.006	0.171	0.002	0.186
Pteromalus puparum	Nasonia longicornis	32389	7427	FALSE	FALSE	TRUE	272242	Pteromalinae	subfamily		0.093	0.221	0.002	0.021	0.004	0.021	0.011	0.241	0.006	0.251
Timema californicum	Timema	61474	61471	FALSE	FALSE	FALSE	61471	Timema	genus	Timema	0.093	-0.145	0.025	0.172	0.008	0.236	0.003	0.082	0.009	0.046
Bombus breviceps	Bombus turneri	395515	686820	FALSE	FALSE	TRUE	28641	Bombus	genus	Bombus	0.093	-0.028	0.016	0.13	0.022	0.16	0.022	0.126	0.016	0.118
Heliconius wallacei	Heliconius timareta timareta	33429	573617	FALSE	FALSE	TRUE	33416	Heliconius	genus	Heliconius	0.092	0.246	0.029	0.014	0	0	0	0.318	0.05	0.2
Epichloe gansuensis E7080	Epichloe typhina E8	1037527	1227655	FALSE	FALSE	TRUE	5112	Epichloe	genus	Epichloe	0.092	0.022	0.008	0.118	0.005	0.123	0.004	0.152	0.007	0.142
Fusarium agapanthi	Fusarium	1803897	5506	FALSE	FALSE	FALSE	5506	Fusarium	genus	Fusarium	0.092	0.022	0.015	0.13	0.023	0.11	0.008	0.158	0.006	0.136
Acanthamoeba castellanii str. Neff	Acanthamoeba rhysodes	1257118	32599	FALSE	FALSE	TRUE	5754	Acanthamoeba	genus	Acanthamoeba	0.092	-0.075	0.013	0.152	0.036	0.183	0.024	0.081	0.008	0.116
Fusarium pseudograminearum CS3096	Fusarium asiaticum	1028729	282267	FALSE	FALSE	TRUE	569360	Fusarium sambucinum species complex	species group	Fusarium	0.092	0.133	0.001	0.063	0.001	0.067	0.007	0.167	0.006	0.236
Ceratocystis smalleyi	Ceratocystis platani	312343	88771	FALSE	FALSE	TRUE	5157	Ceratocystis	genus	Ceratocystis	0.092	0.215	0.001	0.035	0	0.014	0	0.239	0.005	0.246
Ceratocystis platani	Ceratocystis harringtonii	88771	312341	FALSE	FALSE	TRUE	5157	Ceratocystis	genus	Ceratocystis	0.092	-0.221	0.005	0.234	0	0.251	0	0.018	0.001	0.032
Fusarium solani species complex	Trichoderma atrobrunneum	232080	1491457	FALSE	FALSE	FALSE	5125	Hypocreales	order		0.091	-0.121	0.002	0.205	0	0.18	0	0.08	0.003	0.07
Fusarium ambrosium	Fusarium sp. AF-6	131363	1325737	FALSE	FALSE	TRUE	232080	Fusarium solani species complex	species group	Fusarium	0.091	-0.088	0.014	0.181	0.014	0.168	0.01	0.108	0.01	0.075
Leishmania major strain Friedlin	Leishmania	347515	38568	FALSE	FALSE	FALSE	38568	Leishmania	subgenus	Leishmania	0.091	-0.026	0.017	0.15	0	0.138	0	0.125	0.059	0.118
Phytophthora rubi	Phytophthora melonis	129364	120023	FALSE	FALSE	TRUE	4783	Phytophthora	genus	Phytophthora	0.091	-0.098	0.014	0.188	0	0.173	0	0.027	0.008	0.144
Nasonia giraulti	Cecidostiba semifascia	7426	909773	FALSE	FALSE	TRUE	272242	Pteromalinae	subfamily		0.091	-0.208	0.011	0.205	0	0.266	0	0.046	0.005	0.017
Plasmodium sp. gorilla clade G3	Plasmodium gaboni	880536	647221	FALSE	FALSE	TRUE	418107	Plasmodium (Laverania)	subgenus	Plasmodium	0.091	0.212	0.012	0.024	0	0.025	0	0.225	0.023	0.256
Apis	Apis dorsata	7459	7462	FALSE	FALSE	FALSE	7459	Apis	genus	Apis	0.091	0.088	0.004	0.073	0	0.101	0	0.168	0.004	0.189
Metschnikowia cerradonensis	Metschnikowia	390697	27320	FALSE	FALSE	FALSE	27320	Metschnikowia	genus	Metschnikowia	0.091	-0.057	0.003	0.156	0.003	0.163	0.003	0.117	0.003	0.096
Metarhizium brunneum ARSEF 3297	Metarhizium guizhouense ARSEF 977	1276141	1276136	FALSE	FALSE	TRUE	5529	Metarhizium	genus	Metarhizium	0.09	0.004	0.016	0.133	0.023	0.122	0.025	0.145	0.019	0.128
Fusarium scirpi	Fusarium coffeatum	2211609	231269	FALSE	FALSE	TRUE	450425	Fusarium incarnatum-equiseti species complex	species group	Fusarium	0.09	-0.04	0.007	0.137	0.005	0.164	0.004	0.109	0.006	0.12
Fusarium sambucinum species complex	Fusarium culmorum	569360	5516	FALSE	FALSE	FALSE	569360	Fusarium sambucinum species complex	species group	Fusarium	0.09	0.041	0.013	0.125	0.004	0.096	0.003	0.122	0.007	0.187
Fusarium ambrosium	Fusarium solani species complex	131363	232080	FALSE	FALSE	FALSE	232080	Fusarium solani species complex	species group	Fusarium	0.09	0.044	0.088	0.108	0.085	0.097	0.034	0.172	0.037	0.144
Bombus breviceps	Bombus terrestris	395515	30195	FALSE	FALSE	TRUE	28641	Bombus	genus	Bombus	0.09	-0.014	0.021	0.126	0.036	0.146	0.034	0.111	0.019	0.144
Fusarium agapanthi	Fusarium xylarioides	1803897	221167	FALSE	FALSE	TRUE	5506	Fusarium	genus	Fusarium	0.09	-0.008	0.004	0.141	0.004	0.129	0.005	0.138	0.005	0.122
Metschnikowia santaceciliae	Metschnikowia	197674	27320	FALSE	FALSE	FALSE	27320	Metschnikowia	genus	Metschnikowia	0.089	-0.054	0.005	0.145	0	0.171	0	0.12	0.004	0.095
Ceratocystis platani	Ceratocystis albifundus	88771	357446	FALSE	FALSE	TRUE	5157	Ceratocystis	genus	Ceratocystis	0.089	-0.223	0.005	0.234	0	0.251	0	0.02	0.001	0.025
Fusarium incarnatum	Fusarium scirpi	298378	2211609	FALSE	FALSE	TRUE	450425	Fusarium incarnatum-equiseti species complex	species group	Fusarium	0.089	0.043	0.001	0.11	0	0.109	0	0.143	0.002	0.167
Coniochaeta	unclassified Coniochaeta	79808	2598979	FALSE	FALSE	FALSE	79808	Coniochaeta	genus	Coniochaeta	0.089	0.214	0.021	0.022	0.01	0.017	0.09	0.269	0.183	0.207
Botrytis fabae	Botryotinia convoluta	182092	54673	FALSE	FALSE	TRUE	28983	Sclerotiniaceae	family		0.089	-0.077	0.004	0.194	0	0.146	0	0.084	0.001	0.106
Fusarium incarnatum-equiseti species complex	Fusarium coffeatum	450425	231269	FALSE	FALSE	FALSE	450425	Fusarium incarnatum-equiseti species complex	species group	Fusarium	0.088	-0.051	0.048	0.125	0.039	0.18	0.01	0.103	0.011	0.115
Uromyces transversalis	Penicillium paxilli ATCC 26601	462795	1292256	TRUE	FALSE	TRUE	451864	Dikarya	subkingdom		0.088	-0.266	0.011	0.284	0	0.244	0	0	0.001	0.001	aBo	aBo	ABo	ABOL	ABo	ABOL
Alternaria solani	Alternaria alternata	48100	5599	FALSE	FALSE	TRUE	5598	Alternaria	genus	Alternaria	0.088	0.228	0.003	0.016	0	0.015	0	0.248	0.007	0.247
Metschnikowia sp. UFMG-CM-y6306	Metschnikowia	2654413	27320	FALSE	FALSE	FALSE	27320	Metschnikowia	genus	Metschnikowia	0.088	-0.069	0.012	0.172	0.013	0.156	0.01	0.11	0.01	0.089
Trichinella pseudospiralis	Trichinella	6337	6333	FALSE	FALSE	FALSE	6333	Trichinella	genus	Trichinella	0.088	0.135	0.011	0.05	0.026	0.071	0.02	0.19	0.008	0.211
Beauveria pseudobassiana	Beauveria bassiana ARSEF 2860	931006	655819	FALSE	FALSE	TRUE	5581	Beauveria	genus	Beauveria	0.087	-0.049	0.002	0.142	0	0.167	0	0.101	0.002	0.116
Metschnikowia dekortorum	unclassified Metschnikowia	174643	2613759	FALSE	FALSE	FALSE	27320	Metschnikowia	genus	Metschnikowia	0.087	-0.06	0.029	0.161	0.022	0.155	0.03	0.091	0.039	0.114
Metschnikowia borealis	Metschnikowia hawaiiensis	73518	27323	FALSE	FALSE	TRUE	27320	Metschnikowia	genus	Metschnikowia	0.087	-0.118	0.003	0.2	0	0.178	0	0.086	0.001	0.063
Apis dorsata	Melipona quadrifasciata	7462	166423	FALSE	FALSE	TRUE	7458	Apidae	family		0.087	-0.094	0.008	0.16	0	0.193	0	0.073	0.004	0.099
Bombus	Bombus haemorrhoidalis	28641	207636	FALSE	FALSE	FALSE	28641	Bombus	genus	Bombus	0.087	-0.035	0.015	0.167	0.031	0.125	0.004	0.121	0.002	0.111
Leishmania tropica L590	Leishmania	1206058	5658	FALSE	FALSE	FALSE	5658	Leishmania	genus	Leishmania	0.087	-0.122	0.023	0.227	0	0.154	0	0.026	0.023	0.116
Metschnikowia bowlesiae	Metschnikowia dekortorum	1699426	174643	FALSE	FALSE	TRUE	27320	Metschnikowia	genus	Metschnikowia	0.087	0.078	0.01	0.098	0.009	0.081	0.011	0.179	0.013	0.164
Heliconius hecuba flava	Heliconius melpomene melpomene	1756246	171917	FALSE	FALSE	TRUE	33416	Heliconius	genus	Heliconius	0.087	0.052	0.04	0.1	0	0.104	0	0.147	0.005	0.171
Pteromalus puparum	Nasonia giraulti	32389	7426	FALSE	FALSE	TRUE	272242	Pteromalinae	subfamily		0.087	0.212	0.002	0.021	0	0.025	0	0.216	0.005	0.261
Aspergillus	Aspergillus awamori	5052	105351	FALSE	FALSE	FALSE	5052	Aspergillus	genus	Aspergillus	0.086	0.085	0.002	0.083	0.001	0.088	0.066	0.158	0.069	0.189
Rhizopogon	Rhizopogon villosulus	5375	80599	FALSE	FALSE	FALSE	5375	Rhizopogon	genus	Rhizopogon	0.086	0.088	0.033	0.067	0	0.1	0	0.171	0.004	0.183
Penicillium freii	Penicillium sp. BW_MB	48697	1931374	FALSE	FALSE	TRUE	5073	Penicillium	genus	Penicillium	0.086	0.013	0.031	0.117	0.029	0.123	0.033	0.142	0.035	0.136
Timema	Timema douglasi	61471	61478	FALSE	FALSE	FALSE	61471	Timema	genus	Timema	0.086	0.135	0.011	0.075	0.009	0.046	0.021	0.219	0.025	0.181
Metschnikowia sp. 00-154.1	Metschnikowia borealis	1807683	73518	FALSE	FALSE	TRUE	27320	Metschnikowia	genus	Metschnikowia	0.086	0.111	0.003	0.072	0	0.074	0	0.203	0.006	0.173
Aspergillus fijiensis CBS 313.89	Aspergillus aculeatus ATCC 16872	1448319	690307	FALSE	FALSE	TRUE	5052	Aspergillus	genus	Aspergillus	0.086	-0.114	0.022	0.189	0.028	0.18	0.012	0.082	0.01	0.07
Cutaneotrichosporon	Cutaneotrichosporon oleaginosum	1838142	879819	FALSE	FALSE	FALSE	1838142	Cutaneotrichosporon	genus	Cutaneotrichosporon	0.085	0.255	0.004	0	0.006	0	0.027	0.232	0.017	0.286
Boletus subvelutipes	Boletoideae	279509	1487592	FALSE	FALSE	FALSE	1487592	Boletoideae	subfamily		0.085	0.18	0.005	0.026	0	0.049	0	0.25	0.019	0.194
Alternaria tenuissima	Alternaria solani	119927	48100	FALSE	FALSE	TRUE	5598	Alternaria	genus	Alternaria	0.085	-0.232	0.004	0.252	0	0.239	0	0.019	0.001	0.013
Fusarium nanum	Fusarium scirpi	2494468	2211609	FALSE	FALSE	TRUE	450425	Fusarium incarnatum-equiseti species complex	species group	Fusarium	0.085	0.039	0.006	0.106	0.003	0.111	0.003	0.14	0.006	0.163
Fusarium	Fusarium oxysporum f. sp. lycopersici 4287	5506	426428	FALSE	FALSE	FALSE	5506	Fusarium	genus	Fusarium	0.085	-0.048	0.002	0.164	0	0.141	0	0.103	0.006	0.111
Meloidogyne enterolobii	Meloidogyne arenaria	390850	6304	FALSE	FALSE	TRUE	189290	Meloidogyne	genus	Meloidogyne	0.085	0.108	0.041	0.082	0.042	0.06	0.022	0.171	0.021	0.2
Cryptococcus gattii species complex	Cryptococcus gattii WM276	1884637	367775	FALSE	FALSE	FALSE	1884637	Cryptococcus gattii species complex	species group	Cryptococcus	0.084	0.024	0.056	0.111	0	0.118	0	0.132	0.001	0.156
Fusarium mangiferae	Fusarium proliferatum ET1	192010	1227346	FALSE	FALSE	TRUE	171627	Fusarium fujikuroi species complex	species group	Fusarium	0.084	0.051	0.033	0.092	0.022	0.108	0.035	0.157	0.053	0.156
Aspergillus vadensis CBS 113365	Aspergillus neoniger CBS 115656	1448311	1448310	FALSE	FALSE	TRUE	5052	Aspergillus	genus	Aspergillus	0.084	0.081	0.013	0.081	0.007	0.092	0.009	0.186	0.018	0.159
Aspergillus vadensis CBS 113365	Aspergillus costaricaensis CBS 115574	1448311	1448317	FALSE	FALSE	TRUE	5052	Aspergillus	genus	Aspergillus	0.084	0.087	0.009	0.085	0.017	0.082	0.022	0.173	0.012	0.176
Fusarium agapanthi	Fusarium mangiferae	1803897	192010	FALSE	FALSE	TRUE	5506	Fusarium	genus	Fusarium	0.084	-0.015	0.001	0.143	0.005	0.128	0.006	0.12	0.001	0.128
Leishmania aethiopica L147	Leishmania gerbilli	1206056	40285	FALSE	FALSE	TRUE	5658	Leishmania	genus	Leishmania	0.084	0	0.017	0.103	0	0.15	0	0.114	0.021	0.149
Penicillium sp. BW_MB	Penicillium carneum LCP05634	1931374	1439351	FALSE	FALSE	TRUE	5073	Penicillium	genus	Penicillium	0.084	-0.087	0.003	0.172	0	0.171	0	0.078	0.002	0.097
Phytophthora fragariae	Phytophthora melonis	53985	120023	FALSE	FALSE	TRUE	4783	Phytophthora	genus	Phytophthora	0.083	-0.09	0.014	0.181	0	0.165	0	0.027	0.008	0.144
Juglanconis juglandina	Juglanconis sp. DMW523	1940567	1955135	FALSE	FALSE	TRUE	1940564	Juglanconis	genus	Juglanconis	0.083	-0.011	0.1	0.141	0.121	0.108	0.09	0.14	0.079	0.114
Juglanconis sp. DMW523	Juglanconis oblonga	1955135	1940568	FALSE	FALSE	TRUE	1940564	Juglanconis	genus	Juglanconis	0.083	-0.052	0.071	0.159	0.055	0.139	0.059	0.089	0.077	0.12
Cryptosporidium meleagridis	Cryptosporidium hominis	93969	237895	FALSE	FALSE	TRUE	5806	Cryptosporidium	genus	Cryptosporidium	0.083	0.2	0.026	0	0	0.051	0	0.25	0.038	0.212
Solenopsis fugax	Atta colombica	625136	520822	FALSE	FALSE	TRUE	34695	Myrmicinae	subfamily		0.083	0.192	0.004	0.026	0	0.036	0	0.219	0.007	0.234
Fusarium coffeatum	Fusarium humuli	231269	2494464	FALSE	FALSE	TRUE	450425	Fusarium incarnatum-equiseti species complex	species group	Fusarium	0.083	0.023	0.004	0.109	0.004	0.122	0.005	0.151	0.005	0.134
Timema	Timema shepardi	61471	629360	FALSE	FALSE	FALSE	61471	Timema	genus	Timema	0.083	0.128	0.011	0.075	0.005	0.05	0.01	0.203	0.025	0.186
Fusarium xylarioides	Fusarium mangiferae	221167	192010	FALSE	FALSE	TRUE	171627	Fusarium fujikuroi species complex	species group	Fusarium	0.082	-0.011	0.003	0.14	0.002	0.125	0.001	0.124	0.003	0.126
Acanthamoeba lugdunensis	Acanthamoeba rhysodes	61605	32599	FALSE	FALSE	TRUE	5754	Acanthamoeba	genus	Acanthamoeba	0.082	-0.036	0.004	0.143	0	0.147	0	0.106	0.004	0.12
Anopheles stephensi	Anopheles gambiae str. PEST	30069	180454	FALSE	FALSE	TRUE	44534	Cellia	subgenus	Anopheles	0.082	0.229	0.002	0.012	0	0.012	0	0.227	0.003	0.263
Beauveria sp. IMV 00265	Beauveria rudraprayagi	2562442	1481906	FALSE	FALSE	TRUE	5581	Beauveria	genus	Beauveria	0.082	-0.024	0.008	0.14	0	0.137	0	0.122	0.008	0.116
Eurotiales	Talaromyces	5042	5094	FALSE	FALSE	FALSE	5042	Eurotiales	order		0.082	0.034	0.002	0.108	0	0.112	0	0.093	0.007	0.2
Alternaria tenuissima	Alternaria brassicae	119927	29911	FALSE	FALSE	TRUE	5598	Alternaria	genus	Alternaria	0.081	-0.236	0.004	0.252	0	0.239	0	0.013	0.001	0.011
Pseudogymnoascus verrucosus	Pseudogymnoascus sp. 03VT05	342668	1622148	FALSE	FALSE	TRUE	78156	Pseudogymnoascus	genus	Pseudogymnoascus	0.081	-0.101	0.006	0.185	0	0.171	0	0.082	0.001	0.077
Botrytis hyacinthi	Botrytis fabae	278943	182092	FALSE	FALSE	TRUE	33196	Botrytis	genus	Botrytis	0.081	0.075	0.003	0.102	0	0.076	0	0.198	0.009	0.137
Bombus pyrosoma	Bombus turneri	396416	686820	FALSE	FALSE	TRUE	28641	Bombus	genus	Bombus	0.081	-0.022	0.024	0.151	0.021	0.121	0.02	0.128	0.024	0.11
Fusarium solani species complex	Fusarium metavorans	232080	2421284	FALSE	FALSE	FALSE	232080	Fusarium solani species complex	species group	Fusarium	0.081	-0.13	0.002	0.204	0	0.18	0	0.056	0.004	0.073
Fusarium commune	Fusarium	249398	5506	FALSE	FALSE	FALSE	5506	Fusarium	genus	Fusarium	0.081	0.045	0.005	0.095	0.001	0.111	0	0.166	0.002	0.139
Fusarium irregulare	Fusarium humuli	2494466	2494464	FALSE	FALSE	TRUE	450425	Fusarium incarnatum-equiseti species complex	species group	Fusarium	0.081	0.029	0.004	0.116	0	0.107	0	0.156	0.005	0.134
Fusarium	Fusarium austroamericanum	5506	282268	FALSE	FALSE	FALSE	5506	Fusarium	genus	Fusarium	0.081	-0.055	0.001	0.165	0.002	0.139	0.111	0.139	0.094	0.062
Fusarium incarnatum-equiseti species complex	Fusarium citri	450425	2495903	FALSE	FALSE	FALSE	450425	Fusarium incarnatum-equiseti species complex	species group	Fusarium	0.081	-0.097	0.006	0.167	0.039	0.18	0.01	0.085	0.001	0.079
Pseudogymnoascus sp. 23342-1-I1	Pseudogymnoascus sp. VKM F-3557	1524831	1437433	FALSE	FALSE	TRUE	2637121	unclassified Pseudogymnoascus	no rank	Pseudogymnoascus	0.08	0.19	0.001	0.039	0	0.022	0	0.236	0.004	0.214
Colletotrichum	Colletotrichum trifolii	5455	5466	FALSE	FALSE	FALSE	5455	Colletotrichum	genus	Colletotrichum	0.08	0.077	0.019	0.08	0.021	0.091	0.059	0.161	0.052	0.174
Bombus pyrosoma	Bombus terrestris	396416	30195	FALSE	FALSE	TRUE	28641	Bombus	genus	Bombus	0.08	-0.008	0.043	0.133	0.019	0.123	0.017	0.128	0.039	0.123
Apis mellifera	Apis dorsata	7460	7462	FALSE	FALSE	TRUE	7459	Apis	genus	Apis	0.08	0.053	0.022	0.077	0.004	0.119	0.008	0.16	0.042	0.152
Meloidogyne	Meloidogyne arenaria	189290	6304	FALSE	FALSE	FALSE	189290	Meloidogyne	genus	Meloidogyne	0.08	0.146	0.1	0	0.091	0.091	0.002	0.191	0.002	0.219
Drosophila bocki	Drosophila lacteicornis	103765	67531	FALSE	FALSE	TRUE	32352	montium subgroup	species subgroup	Drosophila	0.08	0.012	0.002	0.125	0	0.116	0	0.14	0.002	0.131
Fusarium fujikuroi species complex	Fusarium	171627	5506	FALSE	FALSE	FALSE	5506	Fusarium	genus	Fusarium	0.08	0.047	0.002	0.116	0.002	0.089	0.001	0.165	0.001	0.14
Fusarium	Fusarium asiaticum	5506	282267	FALSE	FALSE	FALSE	5506	Fusarium	genus	Fusarium	0.08	-0.044	0.008	0.158	0.007	0.134	0.097	0.076	0.108	0.134
Metschnikowia sp. 13-106.1	Metschnikowia continentalis	1807688	73517	FALSE	FALSE	TRUE	27320	Metschnikowia	genus	Metschnikowia	0.08	-0.014	0.005	0.116	0	0.15	0	0.136	0.003	0.109
Metschnikowia mauinuiana	Metschnikowia borealis	301368	73518	FALSE	FALSE	TRUE	27320	Metschnikowia	genus	Metschnikowia	0.08	0.116	0.003	0.067	0	0.068	0	0.203	0.006	0.173
Fusarium udum	Fusarium fujikuroi species complex	42665	171627	FALSE	FALSE	FALSE	171627	Fusarium fujikuroi species complex	species group	Fusarium	0.08	-0.071	0.005	0.109	0.028	0.211	0.017	0.101	0.003	0.088
Metschnikowia	Metschnikowia aff. pulcherrima	27320	2163413	FALSE	FALSE	FALSE	27320	Metschnikowia	genus	Metschnikowia	0.08	0.036	0.003	0.117	0	0.099	0	0.149	0.003	0.146
Fusarium irregulare	Fusarium scirpi	2494466	2211609	FALSE	FALSE	TRUE	450425	Fusarium incarnatum-equiseti species complex	species group	Fusarium	0.08	0.038	0.007	0.113	0.007	0.1	0.008	0.135	0.008	0.161
Pseudogymnoascus sp. VKM F-4520 (FW-2644)	Pseudogymnoascus pannorum var. pannorum	1420915	79859	FALSE	FALSE	TRUE	78156	Pseudogymnoascus	genus	Pseudogymnoascus	0.079	0.019	0.002	0.112	0	0.12	0	0.149	0.004	0.129
Penicillium verrucosum	Penicillium	60171	5073	FALSE	FALSE	FALSE	5073	Penicillium	genus	Penicillium	0.079	-0.085	0.004	0.162	0	0.174	0	0.083	0.001	0.09
Fusarium	Fusarium sp. AF-6	5506	1325737	FALSE	FALSE	FALSE	5506	Fusarium	genus	Fusarium	0.079	-0.056	0	0.166	0	0.141	0	0.118	0.001	0.084
Microbotryum lychnidis-dioicae p1A1 Lamole	Microbotryum silenes-acaulis	683840	370302	FALSE	FALSE	TRUE	34416	Microbotryum	genus	Microbotryum	0.079	-0.07	0.1	0.05	0	0.261	0	0.09	0.002	0.101
Fusarium sp. AF-4	Fusarium sp. AF-8	1325735	1325734	FALSE	FALSE	TRUE	232080	Fusarium solani species complex	species group	Fusarium	0.078	-0.192	0.012	0.2	0.03	0.24	0.025	0.035	0.009	0.031
Pseudogymnoascus sp. 05NY08	Pseudogymnoascus verrucosus	1622149	342668	FALSE	FALSE	TRUE	78156	Pseudogymnoascus	genus	Pseudogymnoascus	0.078	0.092	0.001	0.076	0.001	0.08	0.006	0.185	0.006	0.165
Drosophila rufa	Drosophila bocki	67533	103765	FALSE	FALSE	TRUE	32352	montium subgroup	species subgroup	Drosophila	0.078	-0.016	0.002	0.124	0	0.141	0	0.126	0.002	0.114
Pseudogymnoascus sp. VKM F-3557	Pseudogymnoascus sp. VKM F-3808	1437433	1391699	FALSE	FALSE	TRUE	2637121	unclassified Pseudogymnoascus	no rank	Pseudogymnoascus	0.077	-0.141	0.031	0.205	0.036	0.181	0.017	0.048	0.015	0.068
Bombus breviceps	Bombus haemorrhoidalis	395515	207636	FALSE	FALSE	TRUE	28641	Bombus	genus	Bombus	0.077	-0.049	0.021	0.126	0.012	0.17	0.011	0.114	0.019	0.094
Pseudogymnoascus sp. BL549	Pseudogymnoascus sp. VKM F-3557	1436941	1437433	FALSE	FALSE	TRUE	2637121	unclassified Pseudogymnoascus	no rank	Pseudogymnoascus	0.077	0.19	0.003	0.03	0	0.028	0	0.236	0.007	0.21
Aspergillus phoenicis ATCC 13157	Aspergillus	1353007	5052	FALSE	FALSE	FALSE	5052	Aspergillus	genus	Aspergillus	0.077	-0.093	0.07	0.135	0.108	0.194	0.005	0.08	0.003	0.087
Aspergillus costaricaensis CBS 115574	Aspergillus	1448317	5052	FALSE	FALSE	FALSE	5052	Aspergillus	genus	Aspergillus	0.077	-0.087	0.023	0.172	0.027	0.161	0.002	0.083	0.002	0.087
Pseudogymnoascus pannorum var. pannorum	Pseudogymnoascus sp. VKM F-4519 (FW-2642)	79859	1420914	FALSE	FALSE	TRUE	78156	Pseudogymnoascus	genus	Pseudogymnoascus	0.076	-0.029	0.004	0.145	0	0.133	0	0.123	0.002	0.104
Pseudomyrmex elongatus	Pseudomyrmex pallidus	600709	56622	FALSE	FALSE	TRUE	56621	Pseudomyrmex	genus	Pseudomyrmex	0.076	-0.131	0.005	0.191	0	0.188	0	0.052	0.002	0.072
Colletotrichum trifolii	Colletotrichum lindemuthianum	5466	290576	FALSE	FALSE	TRUE	5455	Colletotrichum	genus	Colletotrichum	0.076	-0.174	0.003	0.217	0.021	0.205	0.008	0.045	0.001	0.035
Alternaria sect. Alternaria	Alternaria alternata complex	2499237	187734	FALSE	FALSE	FALSE	2499237	Alternaria sect. Alternaria	section	Alternaria	0.075	0.124	0.006	0.098	0	0.026	0	0.195	0.003	0.183
Aspergillus	Aspergillus niger	5052	5061	FALSE	FALSE	FALSE	5052	Aspergillus	genus	Aspergillus	0.075	0.078	0.005	0.08	0.004	0.085	0.101	0.201	0.134	0.126
Pseudomyrmex elongatus	Pseudomyrmex flavicornis	600709	292159	FALSE	FALSE	TRUE	56621	Pseudomyrmex	genus	Pseudomyrmex	0.075	-0.118	0.01	0.186	0.01	0.178	0.004	0.054	0.004	0.082
Heliconius numata bicoloratus	Heliconius nattereri	310797	310795	FALSE	FALSE	TRUE	33416	Heliconius	genus	Heliconius	0.075	-0.065	0.048	0.065	0.027	0.24	0.004	0.093	0.006	0.098
Bathycoccus sp. TOSAG39-1	Bathycoccus sp. SAG3	1735750	2589998	FALSE	FALSE	TRUE	2590008	unclassified Bathycoccus	no rank	Bathycoccus	0.075	-0.116	0.03	0.197	0	0.164	0	0.071	0.125	0.062
Metarhizium brunneum ARSEF 3297	Metarhizium robertsii ARSEF 23	1276141	655844	FALSE	FALSE	TRUE	5529	Metarhizium	genus	Metarhizium	0.075	0.021	0.043	0.107	0.033	0.112	0.04	0.137	0.051	0.137
Fusarium	Fusarium sporotrichioides	5506	5514	FALSE	FALSE	FALSE	5506	Fusarium	genus	Fusarium	0.075	-0.059	0.001	0.165	0	0.141	0	0.105	0.003	0.09
Rhizopogon parksii	Rhizopogon villosulus	87126	80599	FALSE	FALSE	TRUE	5375	Rhizopogon	genus	Rhizopogon	0.074	0.065	0.006	0.082	0.015	0.097	0.028	0.142	0.012	0.175
Drosophila miranda	Drosophila persimilis	7229	7234	FALSE	FALSE	TRUE	32358	pseudoobscura subgroup	species subgroup	Drosophila	0.074	0.009	0.034	0.116	0.017	0.116	0.038	0.129	0.073	0.132
Schistosoma bovis	Schistosoma	6184	6181	FALSE	FALSE	FALSE	6181	Schistosoma	genus	Schistosoma	0.074	-0.044	0.005	0.139	0	0.151	0	0.125	0.042	0.083
Aspergillus bombycis	Aspergillus novoparasiticus	109264	986946	FALSE	FALSE	TRUE	5052	Aspergillus	genus	Aspergillus	0.074	0.158	0.003	0.046	0	0.04	0	0.229	0.005	0.182
Loa loa	Brugia timori	7209	42155	FALSE	FALSE	TRUE	6296	Onchocercidae	family		0.074	0.218	0.004	0.022	0	0.004	0	0.256	0.024	0.214
Penicillium verrucosum	Penicillium carneum LCP05634	60171	1439351	FALSE	FALSE	TRUE	5073	Penicillium	genus	Penicillium	0.074	-0.08	0.014	0.151	0	0.174	0	0.078	0.005	0.094
Aspergillus pseudotamarii	Aspergillus minisclerotigenes	132259	656917	FALSE	FALSE	TRUE	5052	Aspergillus	genus	Aspergillus	0.073	0.098	0.001	0.084	0.004	0.063	0.007	0.175	0.002	0.174
Leishmania braziliensis MHOM/BR/75/M2904	Leishmania lainsoni	420245	5677	FALSE	FALSE	TRUE	37616	Viannia	subgenus	Leishmania	0.073	-0.033	0.125	0.167	0.05	0.1	0.018	0.054	0.045	0.167
Fusarium agapanthi	Fusarium nygamai	1803897	42673	FALSE	FALSE	TRUE	5506	Fusarium	genus	Fusarium	0.073	-0.022	0.004	0.141	0.007	0.126	0.007	0.137	0.004	0.093
unclassified Pseudogymnoascus	Pseudogymnoascus verrucosus	2637121	342668	FALSE	FALSE	FALSE	78156	Pseudogymnoascus	genus	Pseudogymnoascus	0.073	0.079	0.002	0.079	0.001	0.086	0.012	0.179	0.018	0.152
Apis dorsata	Apis cerana	7462	7461	FALSE	FALSE	TRUE	7459	Apis	genus	Apis	0.073	-0.102	0.008	0.16	0.008	0.186	0.004	0.085	0.004	0.066
Beauveria sp. IMV 00265	Beauveria bassiana ARSEF 2860	2562442	655819	FALSE	FALSE	TRUE	5581	Beauveria	genus	Beauveria	0.073	-0.036	0.004	0.144	0	0.137	0	0.101	0.004	0.114
Metarhizium brunneum ARSEF 3297	Metarhizium anisopliae ARSEF 549	1276141	1276135	FALSE	FALSE	TRUE	5529	Metarhizium	genus	Metarhizium	0.073	0.015	0.035	0.115	0.036	0.109	0.043	0.146	0.043	0.12
Fusarium nanum	Fusarium humuli	2494468	2494464	FALSE	FALSE	TRUE	450425	Fusarium incarnatum-equiseti species complex	species group	Fusarium	0.073	0.03	0.004	0.107	0.007	0.107	0.008	0.148	0.005	0.134
Meloidogyne incognita	Meloidogyne enterolobii	6306	390850	FALSE	FALSE	TRUE	189290	Meloidogyne	genus	Meloidogyne	0.073	-0.104	0.012	0.161	0.028	0.184	0.055	0.068	0.023	0.079
Penicillium vulpinum	Penicillium camemberti FM 013	29845	1429867	FALSE	FALSE	TRUE	5073	Penicillium	genus	Penicillium	0.072	0.22	0.001	0.017	0	0.007	0	0.269	0.006	0.202
[Nectria] haematococca mpVI 77-13-4	Fusarium	660122	5506	FALSE	FALSE	FALSE	5506	Fusarium	genus	Fusarium	0.072	0.055	0.003	0.115	0	0.074	0	0.166	0.001	0.14
Apis laboriosa	Apis mellifera	183418	7460	FALSE	FALSE	TRUE	7459	Apis	genus	Apis	0.072	-0.057	0.042	0.15	0.012	0.148	0.006	0.093	0.022	0.101
Tilletia	Tilletia caries	13289	13290	FALSE	FALSE	FALSE	13289	Tilletia	genus	Tilletia	0.072	0.126	0.061	0.06	0.053	0.045	0.159	0.183	0.18	0.189
Metschnikowia sp. AWRI3582	Metschnikowia	1769792	27320	FALSE	FALSE	FALSE	27320	Metschnikowia	genus	Metschnikowia	0.072	-0.045	0.007	0.168	0.009	0.122	0.007	0.113	0.006	0.093
Acanthamoeba	Acanthamoeba quina	5754	211522	FALSE	FALSE	FALSE	5754	Acanthamoeba	genus	Acanthamoeba	0.072	0.04	0.004	0.112	0	0.092	0	0.164	0.004	0.128
Zygosaccharomyces bailii CLIB 213	Zygosaccharomyces pseudobailii	1333698	1365887	FALSE	FALSE	TRUE	4953	Zygosaccharomyces	genus	Zygosaccharomyces	0.072	-0.157	0.13	0.2	0.133	0.184	0.019	0.04	0.019	0.06
Heliconius ethilla aerotome	Heliconius nattereri	441047	310795	FALSE	FALSE	TRUE	33416	Heliconius	genus	Heliconius	0.072	-0.078	0.039	0.156	0.045	0.16	0.014	0.083	0.012	0.092
Fusarium scirpi	Fusarium equiseti	2211609	61235	FALSE	FALSE	TRUE	450425	Fusarium incarnatum-equiseti species complex	species group	Fusarium	0.072	-0.036	0.018	0.125	0.018	0.152	0.015	0.108	0.015	0.107
Verticillium nonalfalfae	Verticillium klebahnii	1051616	1051615	FALSE	FALSE	TRUE	1036719	Verticillium	genus	Verticillium	0.072	0.023	0.003	0.116	0	0.105	0	0.133	0.004	0.14
Drosophila lowei	Drosophila pseudoobscura	7251	7237	FALSE	FALSE	TRUE	32358	pseudoobscura subgroup	species subgroup	Drosophila	0.071	0.109	0.005	0.049	0.003	0.083	0.01	0.192	0.015	0.167
Fusarium sporotrichioides	Fusarium culmorum	5514	5516	FALSE	FALSE	TRUE	569360	Fusarium sambucinum species complex	species group	Fusarium	0.071	0.055	0.01	0.095	0	0.093	0	0.124	0.014	0.18
Rhynchosporium secalis	Rhynchosporium	38038	38037	FALSE	FALSE	FALSE	38037	Rhynchosporium	genus	Rhynchosporium	0.071	-0.141	0.016	0.197	0.025	0.185	0.01	0.056	0.007	0.055
Fusarium incarnatum	Fusarium humuli	298378	2494464	FALSE	FALSE	TRUE	450425	Fusarium incarnatum-equiseti species complex	species group	Fusarium	0.071	0.033	0.009	0.103	0.001	0.107	0.002	0.154	0.01	0.129
Apis laboriosa	Apis cerana	183418	7461	FALSE	FALSE	TRUE	7459	Apis	genus	Apis	0.071	-0.097	0.012	0.181	0	0.16	0	0.089	0.006	0.064
Aspergillus sergii	Aspergillus tamarii	1034303	41984	TRUE	FALSE	TRUE	5052	Aspergillus	genus	Aspergillus	0.071	-0.129	0.004	0.176	0.002	0.196	0.001	0.062	0.003	0.058	aBo	ABo	ABo	ABOLG	ABo	ABOLG
Scedosporium dehoogii	Scedosporium aurantiacum	563467	315946	FALSE	FALSE	TRUE	41687	Scedosporium	genus	Scedosporium	0.071	-0.223	0.005	0.245	0.01	0.222	0.003	0.016	0.001	0.011
Botrytis cinerea B05.10	Botryotinia narcissicola	332648	278944	FALSE	FALSE	TRUE	28983	Sclerotiniaceae	family		0.071	-0.017	0.014	0.118	0	0.141	0	0.107	0.005	0.126
Fusarium solani species complex	Fusarium sp. AF-6	232080	1325737	FALSE	FALSE	FALSE	232080	Fusarium solani species complex	species group	Fusarium	0.071	-0.11	0.017	0.189	0.019	0.161	0.033	0.085	0.031	0.054
Pogonomyrmex barbatus	Atta colombica	144034	520822	FALSE	FALSE	TRUE	34695	Myrmicinae	subfamily		0.07	0.205	0.004	0.018	0	0.018	0	0.219	0.007	0.234
Penicillium verrucosum	unclassified Penicillium	60171	2593313	FALSE	FALSE	FALSE	5073	Penicillium	genus	Penicillium	0.07	-0.084	0.007	0.158	0.007	0.167	0.003	0.086	0.003	0.08
Aspergillus	Aspergillus tubingensis CBS 134.48	5052	767770	FALSE	FALSE	FALSE	5052	Aspergillus	genus	Aspergillus	0.07	0.071	0.002	0.083	0.002	0.087	0.027	0.161	0.022	0.158
Rhizopogon vesiculosus	Rhizopogon villosulus	180088	80599	FALSE	FALSE	TRUE	5375	Rhizopogon	genus	Rhizopogon	0.07	0.058	0.017	0.103	0.003	0.078	0.008	0.163	0.044	0.143
Penicillium sp. BW_MB	Penicillium flavigenum	1931374	254877	FALSE	FALSE	TRUE	5073	Penicillium	genus	Penicillium	0.07	-0.101	0.003	0.172	0	0.171	0	0.071	0.003	0.076
Ceratocystis harringtonii	Ceratocystis cacaofunesta	312341	386457	FALSE	FALSE	TRUE	5157	Ceratocystis	genus	Ceratocystis	0.07	0.192	0.003	0.016	0	0.033	0	0.175	0.011	0.264
Rhizopogon vinicolor AM-OR11-026	Rhizopogon villosulus	1314800	80599	FALSE	FALSE	TRUE	5375	Rhizopogon	genus	Rhizopogon	0.069	0.078	0.009	0.077	0.003	0.085	0.008	0.163	0.024	0.163
Botrytis fabae	Botrytis elliptica	182092	278938	FALSE	FALSE	TRUE	33196	Botrytis	genus	Botrytis	0.069	-0.093	0.008	0.19	0	0.146	0	0.079	0.003	0.076
Leishmania turanica	Leishmania donovani species complex	62297	38574	FALSE	FALSE	FALSE	5658	Leishmania	genus	Leishmania	0.069	-0.167	0.018	0.232	0	0.176	0	0.054	0.014	0.027
Bombus turneri	Bombus terrestris	686820	30195	FALSE	FALSE	TRUE	28641	Bombus	genus	Bombus	0.069	0.009	0.031	0.116	0.022	0.112	0.021	0.124	0.03	0.133
Frieseomelitta varia	Tetragonula	561572	398144	FALSE	FALSE	FALSE	83319	Meliponinae	subfamily		0.069	0.12	0.012	0.056	0.01	0.062	0.01	0.16	0.011	0.208
Fusarium solani	Fusarium	169388	5506	FALSE	FALSE	FALSE	5506	Fusarium	genus	Fusarium	0.068	0.059	0.003	0.058	0	0.123	0	0.166	0.001	0.14
Fusarium udum	Fusarium verticillioides 7600	42665	334819	FALSE	FALSE	TRUE	171627	Fusarium fujikuroi species complex	species group	Fusarium	0.068	-0.104	0.002	0.112	0.008	0.231	0.008	0.065	0.001	0.079
Metarhizium anisopliae ARSEF 549	Metarhizium	1276135	5529	FALSE	FALSE	FALSE	5529	Metarhizium	genus	Metarhizium	0.068	-0.088	0.018	0.172	0.008	0.155	0.009	0.07	0.02	0.089
Heliconius himera	Heliconius numata bicoloratus	33442	310797	FALSE	FALSE	TRUE	33416	Heliconius	genus	Heliconius	0.068	0.122	0.002	0.074	0	0.045	0	0.113	0.013	0.253
Fusarium ambrosium	Fusarium metavorans	131363	2421284	FALSE	FALSE	TRUE	232080	Fusarium solani species complex	species group	Fusarium	0.068	-0.123	0.008	0.187	0.006	0.176	0.004	0.052	0.005	0.072
Caloboletus calopus	Boletoideae	141855	1487592	FALSE	FALSE	FALSE	1487592	Boletoideae	subfamily		0.068	0.198	0.002	0.023	0.002	0.018	0.009	0.241	0.01	0.204
Fusarium mangiferae	Fusarium nygamai	192010	42673	FALSE	FALSE	TRUE	171627	Fusarium fujikuroi species complex	species group	Fusarium	0.068	-0.011	0.001	0.124	0.003	0.126	0.003	0.141	0.001	0.096
Metschnikowia kamakouana	Metschnikowia borealis	301367	73518	FALSE	FALSE	TRUE	27320	Metschnikowia	genus	Metschnikowia	0.068	0.128	0.003	0.061	0	0.049	0	0.203	0.006	0.173
Fusarium fasciculatum	Fusarium coffeatum	2594813	231269	FALSE	FALSE	TRUE	450425	Fusarium incarnatum-equiseti species complex	species group	Fusarium	0.068	-0.017	0.004	0.126	0.006	0.131	0.006	0.108	0.004	0.122
Rhynchosporium secalis	Rhynchosporium commune	38038	914237	FALSE	FALSE	TRUE	38037	Rhynchosporium	genus	Rhynchosporium	0.068	0.023	0.115	0.098	0.111	0.099	0.105	0.136	0.108	0.135
Acanthamoeba rhysodes	Acanthamoeba quina	32599	211522	FALSE	FALSE	TRUE	5754	Acanthamoeba	genus	Acanthamoeba	0.067	0.028	0.008	0.098	0.012	0.112	0.012	0.152	0.009	0.123
Aspergillus vadensis CBS 113365	Aspergillus tubingensis CBS 134.48	1448311	767770	FALSE	FALSE	TRUE	5052	Aspergillus	genus	Aspergillus	0.067	0.078	0.019	0.075	0.016	0.083	0.02	0.168	0.023	0.156
Drosophila miranda	Drosophila pseudoobscura	7229	7237	FALSE	FALSE	TRUE	32358	pseudoobscura subgroup	species subgroup	Drosophila	0.067	0.008	0.027	0.122	0.03	0.103	0.067	0.135	0.064	0.118
Polistes dominula	Polistes dorsalis	743375	34729	FALSE	FALSE	TRUE	7456	Polistes	genus	Polistes	0.067	0.182	0.007	0.026	0.005	0.029	0.017	0.267	0.026	0.161
Pseudomyrmex elongatus	Pseudomyrmex concolor	600709	292152	FALSE	FALSE	TRUE	56621	Pseudomyrmex	genus	Pseudomyrmex	0.067	-0.121	0.005	0.191	0.02	0.168	0.008	0.063	0.002	0.062
Rhizopogon vesiculosus	Rhizopogon hawkerae	180088	98233	FALSE	FALSE	TRUE	5375	Rhizopogon	genus	Rhizopogon	0.067	0.048	0.003	0.117	0.008	0.073	0.011	0.116	0.004	0.177
Metschnikowia cerradonensis	[Candida] ipomoeae	390697	1807681	FALSE	FALSE	TRUE	27320	Metschnikowia	genus	Metschnikowia	0.067	-0.07	0.003	0.156	0.015	0.152	0.013	0.088	0.003	0.089
Boletoideae	Boletus bicolor	1487592	279506	FALSE	FALSE	FALSE	1487592	Boletoideae	subfamily		0.067	-0.206	0.019	0.231	0	0.214	0	0.016	0.003	0.024
Bathycoccus sp. TOSAG39-1	Bathycoccus sp. SAG4	1735750	2589999	FALSE	FALSE	TRUE	2590008	unclassified Bathycoccus	no rank	Bathycoccus	0.067	0.029	0.121	0.106	0.082	0.082	0.208	0.125	0.286	0.143
Drosophila bocki	Drosophila asahinai	103765	154832	TRUE	FALSE	TRUE	32352	montium subgroup	species subgroup	Drosophila	0.067	0	0.004	0.123	0	0.116	0	0.116	0.004	0.129	aBo	ABOLG	ABo	ABOLG	ABo	ABOLG
Trichogramma evanescens	Trichogramma pretiosum	72267	7493	FALSE	FALSE	TRUE	7490	Trichogramma	genus	Trichogramma	0.066	-0.147	0.047	0.187	0.033	0.193	0.013	0.056	0.018	0.044
Juglanconis juglandina	Juglanconis oblonga	1940567	1940568	FALSE	FALSE	TRUE	1940564	Juglanconis	genus	Juglanconis	0.066	-0.058	0.106	0.134	0.083	0.146	0.07	0.078	0.087	0.11
Metschnikowia sp. 01-655c1	Metschnikowia borealis	1807684	73518	FALSE	FALSE	TRUE	27320	Metschnikowia	genus	Metschnikowia	0.066	0.108	0.014	0.05	0.001	0.077	0.003	0.2	0.025	0.153
Metschnikowia bowlesiae	Metschnikowia sp. UFMG-CM-y6306	1699426	2654413	FALSE	FALSE	TRUE	27320	Metschnikowia	genus	Metschnikowia	0.066	0.069	0.014	0.094	0.018	0.072	0.021	0.163	0.018	0.15
Metschnikowia	Metschnikowia sp. 13-106.1	27320	1807688	FALSE	FALSE	FALSE	27320	Metschnikowia	genus	Metschnikowia	0.066	0.022	0.003	0.117	0	0.099	0	0.12	0.004	0.145
Fusarium hostae	Fusarium fracticaudum	152502	1604329	FALSE	FALSE	TRUE	5506	Fusarium	genus	Fusarium	0.066	0.175	0.001	0.049	0	0.013	0	0.233	0.002	0.187
Aspergillus	Aspergillus nomius NRRL 13137	5052	1509407	FALSE	FALSE	FALSE	5052	Aspergillus	genus	Aspergillus	0.065	0.063	0	0.085	0	0.089	0	0.138	0.005	0.168
Acyrthosiphon pisum	Aphis gossypii	7029	80765	FALSE	FALSE	TRUE	133076	Aphidinae	subfamily		0.065	0.097	0.007	0.07	0	0.069	0	0.188	0.015	0.153
Fusarium incarnatum-equiseti species complex	Fusarium camptoceras	450425	57143	FALSE	FALSE	FALSE	5506	Fusarium	genus	Fusarium	0.065	-0.144	0.006	0.167	0.006	0.213	0.001	0.055	0.001	0.046
Aspergillus tamarii	Aspergillus minisclerotigenes	41984	656917	FALSE	FALSE	TRUE	5052	Aspergillus	genus	Aspergillus	0.065	0.113	0.001	0.062	0	0.061	0	0.183	0.002	0.174
Alternaria tenuissima	Alternaria alternata	119927	5599	FALSE	FALSE	TRUE	187734	Alternaria alternata complex	species group	Alternaria	0.065	-0.008	0.135	0.121	0.138	0.101	0.133	0.115	0.132	0.122
Aspergillus	Aspergillus neoniger CBS 115656	5052	1448310	FALSE	FALSE	FALSE	5052	Aspergillus	genus	Aspergillus	0.065	0.066	0.002	0.083	0.003	0.087	0.034	0.161	0.029	0.148
Bombus breviceps	Bombus pyrosoma	395515	396416	FALSE	FALSE	TRUE	28641	Bombus	genus	Bombus	0.065	-0.014	0.035	0.111	0.049	0.132	0.051	0.124	0.036	0.106
Verticillium dahliae VdLs.17	Verticillium	498257	1036719	FALSE	FALSE	FALSE	1036719	Verticillium	genus	Verticillium	0.065	-0.109	0.002	0.171	0	0.175	0	0.074	0.002	0.061
Pseudogymnoascus	Pseudogymnoascus sp. VKM F-4520 (FW-2644)	78156	1420915	FALSE	FALSE	FALSE	78156	Pseudogymnoascus	genus	Pseudogymnoascus	0.065	-0.014	0.002	0.137	0	0.114	0	0.114	0.004	0.115
Bombus breviceps	Melipona quadrifasciata	395515	166423	FALSE	FALSE	TRUE	7458	Apidae	family		0.064	-0.08	0.008	0.138	0.004	0.178	0.004	0.068	0.008	0.095
Talaromyces	Talaromyces adpressus	5094	1974180	FALSE	FALSE	FALSE	5094	Talaromyces	genus	Talaromyces	0.064	-0.043	0.017	0.076	0.007	0.2	0.001	0.11	0.003	0.092
Ascochyta viciae-villosae	Ascochyta lentis	487627	205686	FALSE	FALSE	TRUE	5453	Ascochyta	genus	Ascochyta	0.064	0.003	0.087	0.13	0.096	0.089	0.084	0.115	0.078	0.132
Aphis gossypii	Rhopalosiphum maidis	80765	43146	FALSE	FALSE	TRUE	33387	Aphidini	tribe		0.064	-0.115	0.004	0.184	0	0.167	0	0.077	0.002	0.052
Pseudogymnoascus sp. VKM F-4518 (FW-2643)	Pseudogymnoascus pannorum var. pannorum	1420913	79859	FALSE	FALSE	TRUE	78156	Pseudogymnoascus	genus	Pseudogymnoascus	0.064	0.031	0.004	0.103	0	0.102	0	0.149	0.007	0.125
Metarhizium majus ARSEF 297	Metarhizium	1276143	5529	FALSE	FALSE	FALSE	5529	Metarhizium	genus	Metarhizium	0.064	-0.09	0.018	0.145	0.01	0.179	0.014	0.065	0.022	0.087
Phytophthora rubi	Phytophthora x alni	129364	299392	FALSE	FALSE	TRUE	4783	Phytophthora	genus	Phytophthora	0.064	-0.125	0.014	0.188	0	0.173	0	0.044	0.011	0.074
Fusarium	Fusarium langsethiae	5506	179993	FALSE	FALSE	FALSE	5506	Fusarium	genus	Fusarium	0.064	-0.068	0.001	0.165	0.001	0.14	0.003	0.082	0.005	0.092
Pseudogymnoascus sp. VKM F-4516 (FW-969)	Pseudogymnoascus sp. VKM F-4514 (FW-929)	1420910	1420908	FALSE	FALSE	TRUE	2637121	unclassified Pseudogymnoascus	no rank	Pseudogymnoascus	0.064	0.047	0.24	0.073	0.18	0.079	0.216	0.162	0.291	0.127
Schistosoma bovis	Schistosoma mattheei	6184	31246	FALSE	FALSE	TRUE	6181	Schistosoma	genus	Schistosoma	0.063	-0.047	0.005	0.139	0.008	0.143	0.028	0.075	0.018	0.118
Leishmania aethiopica L147	Leishmania major strain Friedlin	1206056	347515	FALSE	FALSE	TRUE	38568	Leishmania	subgenus	Leishmania	0.063	0.011	0.034	0.086	0.017	0.133	0.017	0.15	0.034	0.103
Apis florea	Apis dorsata	7463	7462	FALSE	FALSE	TRUE	7459	Apis	genus	Apis	0.063	0.089	0.009	0.084	0.009	0.06	0.016	0.152	0.015	0.178
Rhynchosporium commune	Rhynchosporium	914237	38037	FALSE	FALSE	FALSE	38037	Rhynchosporium	genus	Rhynchosporium	0.063	-0.158	0.05	0.19	0.046	0.197	0.02	0.046	0.022	0.039
Penicillium vulpinum	Penicillium fuscoglaucum FM041	29845	1439350	FALSE	FALSE	TRUE	5073	Penicillium	genus	Penicillium	0.063	0.21	0.001	0.017	0	0.007	0	0.202	0.005	0.249
Fusarium fasciculatum	Fusarium scirpi	2594813	2211609	FALSE	FALSE	TRUE	450425	Fusarium incarnatum-equiseti species complex	species group	Fusarium	0.062	0.015	0.027	0.104	0.025	0.112	0.028	0.115	0.029	0.14
Lepidotrigona ventralis hoosana	Bombus terrestris	2004999	30195	FALSE	FALSE	TRUE	7458	Apidae	family		0.062	0.063	0.004	0.106	0	0.065	0	0.145	0.004	0.159
Aspergillus pseudotamarii	Aspergillus oryzae RIB40	132259	510516	FALSE	FALSE	TRUE	5052	Aspergillus	genus	Aspergillus	0.062	0.084	0.003	0.082	0	0.067	0	0.161	0.004	0.164
nasuta subgroup	Drosophila neonasuta	32307	154130	FALSE	FALSE	FALSE	32307	nasuta subgroup	species subgroup	Drosophila	0.062	0.109	0.003	0.08	0.011	0.043	0.013	0.165	0.004	0.184
Penicillium carneum LCP05634	Penicillium freii	1439351	48697	FALSE	FALSE	TRUE	5073	Penicillium	genus	Penicillium	0.062	0.057	0.001	0.077	0	0.099	0	0.147	0.001	0.151
Fusarium agapanthi	Fusarium oxysporum f. sp. lycopersici 4287	1803897	426428	FALSE	FALSE	TRUE	5506	Fusarium	genus	Fusarium	0.062	-0.033	0.009	0.135	0.003	0.13	0.003	0.101	0.01	0.107
Rhodotorula sp. CCFEE 5036	Rhodotorula	1965284	5533	FALSE	FALSE	FALSE	5533	Rhodotorula	genus	Rhodotorula	0.061	-0.186	0.002	0.202	0.004	0.217	0.006	0.027	0.003	0.028
Timema cristinae	Timema	61476	61471	FALSE	FALSE	FALSE	61471	Timema	genus	Timema	0.061	-0.11	0.006	0.168	0.013	0.175	0.006	0.079	0.003	0.052
Metschnikowia borealis	Metschnikowia matae var. maris	73518	1697387	FALSE	FALSE	TRUE	27320	Metschnikowia	genus	Metschnikowia	0.061	-0.144	0.003	0.2	0	0.178	0	0.046	0.001	0.05
Acanthamoeba	Acanthamoeba mauritaniensis	5754	196912	FALSE	FALSE	FALSE	5754	Acanthamoeba	genus	Acanthamoeba	0.061	0.036	0.004	0.112	0.007	0.085	0.009	0.123	0.004	0.153
Aspergillus aculeatinus CBS 121060	Aspergillus uvarum CBS 121591	1448322	1448315	FALSE	FALSE	TRUE	5052	Aspergillus	genus	Aspergillus	0.061	-0.107	0.003	0.167	0.006	0.173	0.005	0.067	0.003	0.066
Schistosoma bovis	Schistosoma curassoni	6184	6186	FALSE	FALSE	TRUE	6181	Schistosoma	genus	Schistosoma	0.061	-0.01	0.03	0.114	0.03	0.121	0.108	0.118	0.109	0.109
Vespula vulgaris	Polistes canadensis	7454	91411	FALSE	FALSE	TRUE	7438	Vespidae	family		0.061	-0.082	0.007	0.153	0	0.163	0	0.084	0.004	0.073
Aspergillus	Aspergillus arachidicola	5052	656916	FALSE	FALSE	FALSE	5052	Aspergillus	genus	Aspergillus	0.061	0.061	0.003	0.082	0.003	0.087	0.076	0.143	0.071	0.154
Fusarium	Fusarium burgessii	5506	1041577	FALSE	FALSE	FALSE	5506	Fusarium	genus	Fusarium	0.061	-0.073	0.001	0.165	0	0.141	0	0.077	0.003	0.089
[Candida] ipomoeae	Metschnikowia santaceciliae	1807681	197674	FALSE	FALSE	TRUE	27320	Metschnikowia	genus	Metschnikowia	0.061	0.059	0.012	0.089	0.009	0.083	0.01	0.14	0.013	0.158
Acanthamoeba	Acanthamoeba polyphaga	5754	5757	FALSE	FALSE	FALSE	5754	Acanthamoeba	genus	Acanthamoeba	0.061	0.1	0.054	0.061	0.03	0.063	0.049	0.173	0.089	0.166
Drosophila rufa	Drosophila kikkawai	67533	30033	FALSE	FALSE	TRUE	32352	montium subgroup	species subgroup	Drosophila	0.061	-0.031	0.004	0.122	0	0.141	0	0.093	0.004	0.115
Drosophila lacteicornis	Drosophila triauraria	67531	67534	FALSE	FALSE	TRUE	32352	montium subgroup	species subgroup	Drosophila	0.06	-0.03	0.009	0.132	0.002	0.131	0.002	0.085	0.009	0.124
Pseudomyrmex dendroicus	Pseudomyrmex elongatus	292155	600709	FALSE	FALSE	TRUE	56621	Pseudomyrmex	genus	Pseudomyrmex	0.06	0.057	0.013	0.076	0.02	0.095	0.054	0.142	0.035	0.153
Fusarium fujikuroi species complex	Fusarium xylarioides	171627	221167	FALSE	FALSE	FALSE	171627	Fusarium fujikuroi species complex	species group	Fusarium	0.06	0.026	0.002	0.116	0.001	0.09	0.002	0.142	0.003	0.124
Fusarium sambucinum species complex	Fusarium coffeatum	569360	231269	FALSE	FALSE	FALSE	5506	Fusarium	genus	Fusarium	0.06	-0.001	0.004	0.133	0	0.1	0	0.114	0.001	0.125
Fusarium equiseti	Fusarium humuli	61235	2494464	FALSE	FALSE	TRUE	450425	Fusarium incarnatum-equiseti species complex	species group	Fusarium	0.06	0.017	0.015	0.108	0.018	0.104	0.02	0.136	0.017	0.121
Fusarium oxysporum f. sp. lycopersici 4287	Fusarium xylarioides	426428	221167	FALSE	FALSE	TRUE	5506	Fusarium	genus	Fusarium	0.06	0.02	0.006	0.098	0.004	0.113	0.005	0.138	0.006	0.121
Sitobion miscanthi	Aphis glycines	44668	307491	FALSE	FALSE	TRUE	133076	Aphidinae	subfamily		0.06	0.107	0.004	0.062	0	0.062	0	0.161	0.006	0.184
unclassified Penicillium	Penicillium sp. BW_MB	2593313	1931374	FALSE	FALSE	FALSE	2593313	unclassified Penicillium	no rank	Penicillium	0.06	0.082	0.01	0.078	0.013	0.07	0.015	0.161	0.012	0.16
Drosophila lowei	Drosophila persimilis	7251	7234	FALSE	FALSE	TRUE	32358	pseudoobscura subgroup	species subgroup	Drosophila	0.06	0.101	0.005	0.049	0.007	0.08	0.019	0.148	0.014	0.191
Meyerozyma guilliermondii ATCC 6260	Meyerozyma sp. JA9	294746	2028340	TRUE	FALSE	TRUE	766728	Meyerozyma	genus	Meyerozyma	0.06	-0.203	0.004	0.223	0	0.214	0	0.008	0.001	0.027	aBo	ABo	ABo	ABOLG	ABo	ABo
Fusarium nanum	Fusarium fasciculatum	2494468	2594813	FALSE	FALSE	TRUE	450425	Fusarium incarnatum-equiseti species complex	species group	Fusarium	0.059	0.017	0.003	0.109	0.009	0.105	0.009	0.121	0.003	0.134
Fusarium oxysporum f. sp. lycopersici 4287	Fusarium mangiferae	426428	192010	FALSE	FALSE	TRUE	5506	Fusarium	genus	Fusarium	0.059	0.013	0.001	0.102	0.001	0.116	0.001	0.124	0.001	0.128
Phytophthora cambivora	Phytophthora fragariae	53983	53985	FALSE	FALSE	TRUE	4783	Phytophthora	genus	Phytophthora	0.059	0.101	0.005	0.066	0.002	0.064	0.007	0.188	0.014	0.151
Aphis glycines	Acyrthosiphon pisum	307491	7029	FALSE	FALSE	TRUE	133076	Aphidinae	subfamily		0.059	-0.103	0.006	0.155	0.012	0.178	0.007	0.07	0.004	0.065
Fusarium fasciculatum	Fusarium irregulare	2594813	2494466	FALSE	FALSE	TRUE	450425	Fusarium incarnatum-equiseti species complex	species group	Fusarium	0.059	-0.024	0.006	0.124	0.007	0.129	0.007	0.113	0.006	0.101
Ceratocystis cacaofunesta	Ceratocystis albifundus	386457	357446	FALSE	FALSE	TRUE	5157	Ceratocystis	genus	Ceratocystis	0.058	-0.197	0.025	0.15	0	0.275	0	0.02	0.005	0.022
Fusarium fasciculatum	Fusarium humuli	2594813	2494464	FALSE	FALSE	TRUE	450425	Fusarium incarnatum-equiseti species complex	species group	Fusarium	0.058	0.007	0.018	0.112	0.029	0.107	0.031	0.125	0.019	0.119
Acanthamoeba polyphaga	Chrysotila carterae	5757	13221	FALSE	FALSE	TRUE	2759	Eukaryota	superkingdom		0.058	-0.234	0.012	0.21	0	0.254	0	0.003	0.006	0
Bombus pyrosoma	Bombus haemorrhoidalis	396416	207636	FALSE	FALSE	TRUE	28641	Bombus	genus	Bombus	0.058	-0.043	0.018	0.157	0.03	0.113	0.027	0.098	0.017	0.096
Fusarium algeriense	Fusarium agapanthi	2050978	1803897	FALSE	FALSE	TRUE	5506	Fusarium	genus	Fusarium	0.058	0.04	0.001	0.095	0	0.095	0	0.145	0.001	0.132
Furculomyces boomerangus	Harpellales	61424	61421	FALSE	FALSE	FALSE	61421	Harpellales	order		0.058	-0.236	0.026	0.264	0.028	0.199	0.03	0	0.03	0
Bipolaris maydis ATCC 48331	Bipolaris victoriae FI3	665024	930091	FALSE	FALSE	TRUE	33194	Bipolaris	genus	Bipolaris	0.057	0.165	0.001	0.022	0	0.041	0	0.173	0.003	0.227
Fusarium fujikuroi species complex	Fusarium agapanthi	171627	1803897	FALSE	FALSE	FALSE	5506	Fusarium	genus	Fusarium	0.057	0.028	0.002	0.116	0.006	0.085	0.009	0.135	0.004	0.129
Rhizopogon vinicolor AM-OR11-026	Rhizopogon hawkerae	1314800	98233	FALSE	FALSE	TRUE	5375	Rhizopogon	genus	Rhizopogon	0.057	0.063	0.006	0.08	0.001	0.086	0.002	0.125	0.008	0.173
Aspergillus bombycis	Aspergillus sergii	109264	1034303	FALSE	FALSE	TRUE	5052	Aspergillus	genus	Aspergillus	0.057	0.141	0.001	0.048	0	0.04	0	0.18	0.002	0.196
Aspergillus minisclerotigenes	Aspergillus	656917	5052	FALSE	FALSE	FALSE	5052	Aspergillus	genus	Aspergillus	0.057	-0.067	0.034	0.149	0.034	0.143	0.002	0.083	0.002	0.087
Nasonia longicornis	Nasonia giraulti	7427	7426	FALSE	FALSE	TRUE	7424	Nasonia	genus	Nasonia	0.057	-0.024	0.138	0.115	0.143	0.114	0.142	0.074	0.128	0.138
Frieseomelitta varia	Bombus breviceps	561572	395515	FALSE	FALSE	TRUE	7458	Apidae	family		0.057	0.09	0.002	0.066	0	0.072	0	0.146	0.002	0.179
Bipolaris sorokiniana ND90Pr	Bipolaris victoriae FI3	665912	930091	FALSE	FALSE	TRUE	33194	Bipolaris	genus	Bipolaris	0.057	0.155	0.003	0.048	0.003	0.026	0.008	0.165	0.007	0.224
Fusarium fasciculatum	Fusarium incarnatum	2594813	298378	FALSE	FALSE	TRUE	450425	Fusarium incarnatum-equiseti species complex	species group	Fusarium	0.056	-0.027	0.006	0.124	0.006	0.131	0.006	0.105	0.006	0.103
Fusarium equiseti	Fusarium coffeatum	61235	231269	FALSE	FALSE	TRUE	450425	Fusarium incarnatum-equiseti species complex	species group	Fusarium	0.056	-0.007	0.007	0.117	0.004	0.118	0.004	0.109	0.007	0.119
Rhizopogon rudus	Rhizopogon villosulus	181343	80599	FALSE	FALSE	TRUE	5375	Rhizopogon	genus	Rhizopogon	0.056	0.012	0.024	0.112	0.021	0.1	0.053	0.118	0.06	0.127
Fusarium commune	Fusarium agapanthi	249398	1803897	FALSE	FALSE	TRUE	5506	Fusarium	genus	Fusarium	0.056	0.028	0.003	0.098	0.012	0.101	0.012	0.133	0.003	0.13
Acanthamoeba	Acanthamoeba divionensis	5754	202919	FALSE	FALSE	FALSE	5754	Acanthamoeba	genus	Acanthamoeba	0.056	0.033	0.007	0.108	0.007	0.085	0.023	0.159	0.024	0.108
Schizaphis graminum	Aphis gossypii	13262	80765	FALSE	FALSE	TRUE	33387	Aphidini	tribe		0.055	0.11	0.002	0.048	0.004	0.068	0.007	0.181	0.004	0.164
Metschnikowia borealis	Metschnikowia cubensis	73518	1323754	FALSE	FALSE	TRUE	27320	Metschnikowia	genus	Metschnikowia	0.055	-0.132	0.008	0.195	0.014	0.164	0.007	0.047	0.004	0.055
Meloidogyne hapla	Meloidogyne javanica	6305	6303	FALSE	FALSE	TRUE	189290	Meloidogyne	genus	Meloidogyne	0.055	0.201	0.006	0.025	0	0	0	0.223	0.007	0.212
Timema	Timema podura	61471	61482	FALSE	FALSE	FALSE	61471	Timema	genus	Timema	0.055	0.094	0.006	0.079	0.002	0.054	0.01	0.1	0.033	0.225
Monilinia polystroma	Monilinia laxa	255361	61186	FALSE	FALSE	TRUE	38447	Monilinia	genus	Monilinia	0.055	-0.165	0.019	0.223	0.011	0.168	0.003	0.034	0.005	0.036
Leishmania panamensis	Leishmania lainsoni	5679	5677	FALSE	FALSE	TRUE	37616	Viannia	subgenus	Leishmania	0.055	-0.012	0.167	0.083	0	0.143	0	0.071	0.061	0.152
Aspergillus fijiensis CBS 313.89	Aspergillus brunneoviolaceus CBS 621.78	1448319	1450534	FALSE	FALSE	TRUE	5052	Aspergillus	genus	Aspergillus	0.055	0.013	0.116	0.094	0.107	0.101	0.109	0.099	0.111	0.147
Anopheles quadriannulatus	Anopheles sinensis	34691	74873	FALSE	FALSE	TRUE	7164	Anopheles	genus	Anopheles	0.055	-0.228	0.005	0.236	0	0.22	0	0.003	0.003	0.003
Aspergillus vadensis CBS 113365	Aspergillus eucalypticola CBS 122712	1448311	1448314	FALSE	FALSE	TRUE	5052	Aspergillus	genus	Aspergillus	0.055	0.058	0.011	0.083	0.016	0.083	0.017	0.153	0.011	0.139
Fusarium ambrosium	Fusarium sp. AF-8	131363	1325734	FALSE	FALSE	TRUE	232080	Fusarium solani species complex	species group	Fusarium	0.055	-0.14	0.002	0.193	0.008	0.174	0.005	0.055	0.001	0.039
Apis laboriosa	Apis florea	183418	7463	FALSE	FALSE	TRUE	7459	Apis	genus	Apis	0.055	-0.092	0.015	0.177	0.02	0.14	0.011	0.082	0.009	0.06
Fusarium xylarioides	Fusarium nygamai	221167	42673	FALSE	FALSE	TRUE	171627	Fusarium fujikuroi species complex	species group	Fusarium	0.054	-0.017	0.008	0.135	0.02	0.107	0.017	0.127	0.007	0.09
Schizaphis graminum	Aphis glycines	13262	307491	FALSE	FALSE	TRUE	33387	Aphidini	tribe		0.054	0.109	0.006	0.044	0	0.072	0	0.161	0.009	0.181
Botrytis cinerea B05.10	Botryotinia convoluta	332648	54673	FALSE	FALSE	TRUE	28983	Sclerotiniaceae	family		0.054	-0.043	0.003	0.128	0	0.141	0	0.084	0.001	0.106
Fusarium hostae	Fusarium proliferatum ET1	152502	1227346	FALSE	FALSE	TRUE	5506	Fusarium	genus	Fusarium	0.054	0.165	0.003	0.048	0	0.013	0	0.192	0.005	0.205
Pseudogymnoascus sp. VKM F-4518 (FW-2643)	Pseudogymnoascus	1420913	78156	FALSE	FALSE	FALSE	78156	Pseudogymnoascus	genus	Pseudogymnoascus	0.054	0.019	0.002	0.105	0	0.102	0	0.139	0.001	0.113
Bombus haemorrhoidalis	Bombus terrestris	207636	30195	FALSE	FALSE	TRUE	28641	Bombus	genus	Bombus	0.054	0.03	0.021	0.104	0.025	0.088	0.025	0.12	0.021	0.142
Pseudogymnoascus sp. VKM F-4519 (FW-2642)	Pseudogymnoascus sp. VKM F-4520 (FW-2644)	1420914	1420915	FALSE	FALSE	TRUE	2637121	unclassified Pseudogymnoascus	no rank	Pseudogymnoascus	0.054	-0.001	0.002	0.121	0	0.105	0	0.114	0.002	0.118
Acanthamoeba palestinensis	Acanthamoeba lugdunensis	28015	61605	FALSE	FALSE	TRUE	5754	Acanthamoeba	genus	Acanthamoeba	0.054	0.049	0.01	0.103	0	0.074	0	0.147	0.013	0.134
Fusarium solani species complex	Fusarium neocosmosporiellum	232080	1325723	FALSE	FALSE	FALSE	5506	Fusarium	genus	Fusarium	0.053	-0.155	0.004	0.202	0.002	0.179	0.003	0.048	0.007	0.03
Rhopalosiphum maidis	Aphis glycines	43146	307491	FALSE	FALSE	TRUE	33387	Aphidini	tribe		0.053	0.104	0.011	0.066	0	0.054	0	0.161	0.016	0.174
Fusarium fasciculatum	Fusarium sporotrichioides	2594813	5514	FALSE	FALSE	TRUE	5506	Fusarium	genus	Fusarium	0.053	-0.038	0.003	0.127	0	0.137	0	0.105	0.003	0.09
Fusarium sambucinum	Fusarium culmorum	5128	5516	FALSE	FALSE	TRUE	569360	Fusarium sambucinum species complex	species group	Fusarium	0.053	0.082	0.003	0.067	0	0.075	0	0.124	0.005	0.189
Acanthamoeba lugdunensis	Acanthamoeba quina	61605	211522	FALSE	FALSE	TRUE	5754	Acanthamoeba	genus	Acanthamoeba	0.053	-0.004	0.036	0.112	0.036	0.112	0.033	0.131	0.034	0.098
Metschnikowia sp. 01-655c1	Metschnikowia santaceciliae	1807684	197674	FALSE	FALSE	TRUE	27320	Metschnikowia	genus	Metschnikowia	0.053	0.085	0.002	0.062	0.001	0.077	0.002	0.148	0.002	0.169
Fusarium pseudograminearum CS3096	Fusarium praegraminearum	1028729	1824868	TRUE	FALSE	TRUE	5506	Fusarium	genus	Fusarium	0.053	0.096	0.003	0.062	0.003	0.066	0.007	0.181	0.008	0.147	Abo	Abo	ABo	ABOLG	ABOLG	ABOLG
unclassified Scenedesmus	Chlamydomonas sp. AIC	1963036	2056389	FALSE	FALSE	FALSE	3166	Chlorophyceae	class		0.053	-0.013	0.04	0.125	0.065	0.1	0.25	0.058	0.154	0.154
Metschnikowia borealis	Metschnikowia sp. 04-226.1	73518	1807687	FALSE	FALSE	TRUE	27320	Metschnikowia	genus	Metschnikowia	0.053	-0.148	0.008	0.195	0	0.178	0	0.057	0.004	0.028
Heliconius pardalinus sergestus	Neruda aoede	884342	33457	FALSE	FALSE	TRUE	127322	Heliconiini	tribe		0.052	-0.189	0.008	0.206	0	0.208	0	0.025	0.008	0.017
Fusarium commune	Fusarium xylarioides	249398	221167	FALSE	FALSE	TRUE	5506	Fusarium	genus	Fusarium	0.052	0.023	0.008	0.093	0.005	0.107	0.006	0.137	0.009	0.118
Bipolaris cookei	Bipolaris victoriae FI3	74410	930091	FALSE	FALSE	TRUE	33194	Bipolaris	genus	Bipolaris	0.052	0.159	0.005	0.022	0	0.042	0	0.173	0.014	0.217
Metschnikowia cerradonensis	Metschnikowia sp. 01-655c1	390697	1807684	FALSE	FALSE	TRUE	27320	Metschnikowia	genus	Metschnikowia	0.052	-0.095	0.007	0.153	0	0.166	0	0.063	0.006	0.073
Acanthamoeba lugdunensis	Acanthamoeba	61605	5754	FALSE	FALSE	FALSE	5754	Acanthamoeba	genus	Acanthamoeba	0.052	-0.046	0.022	0.125	0.004	0.143	0.004	0.112	0.018	0.074
Drosophila bocki	Drosophila triauraria	103765	67534	FALSE	FALSE	TRUE	32352	montium subgroup	species subgroup	Drosophila	0.052	-0.015	0.004	0.123	0	0.116	0	0.087	0.004	0.128
Metarhizium guizhouense ARSEF 977	Metarhizium	1276136	5529	FALSE	FALSE	FALSE	5529	Metarhizium	genus	Metarhizium	0.052	-0.071	0.014	0.156	0.009	0.138	0.011	0.068	0.017	0.092
Fusarium clavum	Fusarium scirpi	2594811	2211609	FALSE	FALSE	TRUE	450425	Fusarium incarnatum-equiseti species complex	species group	Fusarium	0.051	0.05	0.017	0.087	0.012	0.084	0.013	0.13	0.019	0.15
Timema genevievae	Timema podura	629358	61482	FALSE	FALSE	TRUE	61471	Timema	genus	Timema	0.051	-0.004	0.033	0.121	0.007	0.103	0.03	0.08	0.117	0.142
Drosophila guanche	Drosophila persimilis	7266	7234	FALSE	FALSE	TRUE	32355	obscura group	species group	Drosophila	0.051	0.138	0.002	0.046	0	0.039	0	0.167	0.005	0.2
Drosophila asahinai	Drosophila triauraria	154832	67534	FALSE	FALSE	TRUE	32352	montium subgroup	species subgroup	Drosophila	0.051	-0.018	0.004	0.112	0.004	0.129	0.004	0.083	0.004	0.128
Fusarium solani species complex	Fusarium sp. AF-8	232080	1325734	FALSE	FALSE	FALSE	232080	Fusarium solani species complex	species group	Fusarium	0.051	-0.151	0.005	0.201	0.008	0.172	0.013	0.047	0.008	0.033
[Candida] ipomoeae	Metschnikowia sp. 13-106.1	1807681	1807688	FALSE	FALSE	TRUE	27320	Metschnikowia	genus	Metschnikowia	0.051	0.034	0.003	0.098	0.001	0.09	0.002	0.118	0.004	0.145
Metschnikowia	unclassified Metschnikowia	27320	2613759	FALSE	FALSE	FALSE	27320	Metschnikowia	genus	Metschnikowia	0.051	0.019	0.01	0.11	0.006	0.093	0.01	0.111	0.017	0.136
Fusarium citri	Fusarium humuli	2495903	2494464	FALSE	FALSE	TRUE	450425	Fusarium incarnatum-equiseti species complex	species group	Fusarium	0.051	0.055	0.004	0.091	0.004	0.076	0.005	0.151	0.005	0.134
Schistosoma mansoni	Schistosoma curassoni	6183	6186	FALSE	FALSE	TRUE	6181	Schistosoma	genus	Schistosoma	0.051	0.175	0.005	0.03	0.005	0.015	0.02	0.206	0.02	0.198
Bipolaris sorokiniana ND90Pr	Bipolaris zeicola 26-R-13	665912	930089	FALSE	FALSE	TRUE	33194	Bipolaris	genus	Bipolaris	0.05	0.145	0.001	0.049	0	0.028	0	0.207	0.003	0.167
Fusarium ambrosium	Fusarium neocosmosporiellum	131363	1325723	FALSE	FALSE	TRUE	5506	Fusarium	genus	Fusarium	0.05	-0.147	0.004	0.191	0.004	0.178	0.003	0.048	0.003	0.034
Timema monikensis	Timema	170555	61471	FALSE	FALSE	FALSE	61471	Timema	genus	Timema	0.049	-0.099	0.006	0.157	0.014	0.163	0.008	0.078	0.003	0.052
Bombus turneri	Melipona quadrifasciata	686820	166423	FALSE	FALSE	TRUE	7458	Apidae	family		0.049	-0.056	0.004	0.144	0	0.134	0	0.073	0.004	0.099
Fusarium commune	Fusarium mangiferae	249398	192010	FALSE	FALSE	TRUE	5506	Fusarium	genus	Fusarium	0.049	0.016	0.003	0.098	0.007	0.106	0.007	0.118	0.003	0.126
Schistosoma haematobium	Schistosoma mattheei	6185	31246	FALSE	FALSE	TRUE	6181	Schistosoma	genus	Schistosoma	0.049	-0.042	0.013	0.129	0.006	0.132	0.019	0.085	0.036	0.1
Acanthamoeba lugdunensis	Acanthamoeba mauritaniensis	61605	196912	FALSE	FALSE	TRUE	5754	Acanthamoeba	genus	Acanthamoeba	0.049	-0.008	0.036	0.112	0.036	0.112	0.035	0.096	0.034	0.123
Botrytis hyacinthi	Botrytis cinerea B05.10	278943	332648	FALSE	FALSE	TRUE	33196	Botrytis	genus	Botrytis	0.049	0.042	0.001	0.104	0	0.076	0	0.132	0.003	0.137
Bombus pyrosoma	Frieseomelitta varia	396416	561572	FALSE	FALSE	TRUE	7458	Apidae	family		0.049	-0.092	0.004	0.171	0	0.142	0	0.068	0.004	0.068
Timema poppensis	Timema douglasi	170557	61478	FALSE	FALSE	TRUE	61471	Timema	genus	Timema	0.049	0	0.124	0.111	0.146	0.088	0.115	0.125	0.101	0.105
Lepidotrigona ventralis hoosana	Bombus turneri	2004999	686820	FALSE	FALSE	TRUE	7458	Apidae	family		0.049	0.05	0.004	0.106	0	0.065	0	0.148	0.004	0.13
Acanthamoeba quina	Acanthamoeba pearcei	211522	65662	FALSE	FALSE	TRUE	5754	Acanthamoeba	genus	Acanthamoeba	0.049	0.013	0.037	0.127	0.06	0.072	0.108	0.1	0.069	0.138
Meloidogyne incognita	Meloidogyne arenaria	6306	6304	FALSE	FALSE	TRUE	654580	Meloidogyne incognita group	species group	Meloidogyne	0.048	0.004	0.094	0.079	0.092	0.12	0.094	0.099	0.089	0.133
Fusarium clavum	Fusarium humuli	2594811	2494464	FALSE	FALSE	TRUE	450425	Fusarium incarnatum-equiseti species complex	species group	Fusarium	0.048	0.042	0.007	0.097	0.016	0.079	0.017	0.139	0.008	0.13
Colletotrichum sp. JS-367	Colletotrichum trifolii	1938904	5466	FALSE	FALSE	TRUE	5455	Colletotrichum	genus	Colletotrichum	0.048	0.216	0.001	0	0	0.003	0	0.22	0.003	0.222
Trichoderma atroviride IMI 206040	Trichoderma virens Gv29-8	452589	413071	FALSE	FALSE	TRUE	5543	Trichoderma	genus	Trichoderma	0.048	0.161	0.001	0.03	0	0.028	0	0.208	0.007	0.18
Metschnikowia continentalis	Metschnikowia	73517	27320	FALSE	FALSE	FALSE	27320	Metschnikowia	genus	Metschnikowia	0.048	-0.018	0.006	0.13	0.005	0.107	0.004	0.116	0.006	0.093
nasuta subgroup	Drosophila nasuta	32307	42062	FALSE	FALSE	FALSE	32307	nasuta subgroup	species subgroup	Drosophila	0.048	0.107	0.024	0.059	0.004	0.051	0.004	0.184	0.029	0.149
Drosophila rufa	Drosophila triauraria	67533	67534	FALSE	FALSE	TRUE	32352	montium subgroup	species subgroup	Drosophila	0.048	-0.028	0.008	0.118	0.012	0.129	0.013	0.074	0.009	0.124
Acanthamoeba palestinensis	Acanthamoeba mauritaniensis	28015	196912	FALSE	FALSE	TRUE	5754	Acanthamoeba	genus	Acanthamoeba	0.047	0.046	0.01	0.103	0.003	0.07	0.004	0.127	0.013	0.145
Fusarium incarnatum	Fusarium equiseti	298378	61235	FALSE	FALSE	TRUE	450425	Fusarium incarnatum-equiseti species complex	species group	Fusarium	0.046	0.009	0.004	0.107	0.007	0.101	0.007	0.117	0.004	0.118
Cataglyphis niger	Formica exsecta	72791	72781	FALSE	FALSE	TRUE	72771	Formicini	tribe		0.046	0.092	0.01	0.056	0	0.069	0	0.135	0.017	0.181
Formica exsecta	Cataglyphis hispanica	72781	1086592	FALSE	FALSE	TRUE	72771	Formicini	tribe		0.046	-0.106	0.011	0.124	0	0.199	0	0.066	0.008	0.053
Monilinia polystroma	Monilinia fructicola	255361	38448	FALSE	FALSE	TRUE	38447	Monilinia	genus	Monilinia	0.046	-0.188	0.015	0.228	0	0.179	0	0.019	0.005	0.018
Fusarium irregulare	Fusarium equiseti	2494466	61235	FALSE	FALSE	TRUE	450425	Fusarium incarnatum-equiseti species complex	species group	Fusarium	0.046	0.006	0.006	0.114	0.01	0.097	0.01	0.114	0.006	0.117
Penicillium nalgiovense	Penicillium sp. BW_MB	60175	1931374	FALSE	FALSE	TRUE	5073	Penicillium	genus	Penicillium	0.046	0.121	0.001	0.048	0	0.049	0	0.176	0.002	0.17
melanogaster subgroup	Drosophila simulans	32351	7240	FALSE	FALSE	FALSE	32351	melanogaster subgroup	species subgroup	Drosophila	0.046	0.052	0.028	0.08	0.021	0.081	0.016	0.137	0.022	0.141
Aspergillus pseudotamarii	Aspergillus nomius NRRL 13137	132259	1509407	FALSE	FALSE	TRUE	5052	Aspergillus	genus	Aspergillus	0.046	0.073	0.008	0.077	0	0.067	0	0.138	0.015	0.158
Pseudomyrmex concolor	Pseudomyrmex cubaensis	292152	292154	FALSE	FALSE	TRUE	56621	Pseudomyrmex	genus	Pseudomyrmex	0.046	0.089	0.006	0.065	0.002	0.062	0.003	0.168	0.011	0.146
Fusarium sambucinum	Fusarium	5128	5506	FALSE	FALSE	FALSE	5506	Fusarium	genus	Fusarium	0.046	0.08	0.001	0.069	0.007	0.068	0.002	0.164	0.001	0.141
Penicillium nordicum	unclassified Penicillium	229535	2593313	FALSE	FALSE	FALSE	5073	Penicillium	genus	Penicillium	0.046	-0.059	0.006	0.146	0.006	0.131	0.003	0.086	0.003	0.08
Juglanconis	Juglanconis oblonga	1940564	1940568	FALSE	FALSE	FALSE	1940564	Juglanconis	genus	Juglanconis	0.045	0.069	0.026	0.064	0.014	0.08	0.019	0.13	0.033	0.163
Drosophila athabasca	Drosophila persimilis	7248	7234	FALSE	FALSE	TRUE	32355	obscura group	species group	Drosophila	0.045	0.143	0.002	0.042	0	0.032	0	0.167	0.005	0.2
Pseudomyrmex gracilis	Pseudomyrmex elongatus	219809	600709	FALSE	FALSE	TRUE	56621	Pseudomyrmex	genus	Pseudomyrmex	0.045	0.155	0.002	0.045	0	0.017	0	0.196	0.005	0.183
Botrytis fabae	Botrytis porri	182092	87229	FALSE	FALSE	TRUE	33196	Botrytis	genus	Botrytis	0.045	-0.117	0.008	0.19	0	0.146	0	0.057	0.003	0.049
Leishmania gerbilli	Leishmania major strain Friedlin	40285	347515	FALSE	FALSE	TRUE	5658	Leishmania	genus	Leishmania	0.045	0.012	0.023	0.091	0.064	0.106	0.05	0.117	0.017	0.121
Rhizopogon parksii	Rhizopogon hawkerae	87126	98233	FALSE	FALSE	TRUE	5375	Rhizopogon	genus	Rhizopogon	0.045	0.049	0.024	0.065	0.013	0.099	0.013	0.114	0.023	0.158
Temnothorax	Aphaenogaster ashmeadi	300110	602585	FALSE	FALSE	FALSE	34695	Myrmicinae	subfamily		0.045	0.197	0.004	0.008	0	0.011	0	0.189	0.004	0.23
Rhizopogon rudus	Rhizopogon hawkerae	181343	98233	FALSE	FALSE	TRUE	5375	Rhizopogon	genus	Rhizopogon	0.045	0.012	0.029	0.107	0.028	0.094	0.037	0.09	0.037	0.144
Fusarium mangiferae	Fusarium algeriense	192010	2050978	FALSE	FALSE	TRUE	5506	Fusarium	genus	Fusarium	0.044	-0.035	0.003	0.122	0	0.129	0	0.096	0.003	0.092
Heliconius himera	Heliconius melpomene melpomene	33442	171917	FALSE	FALSE	TRUE	33416	Heliconius	genus	Heliconius	0.044	0.098	0.002	0.074	0	0.045	0	0.147	0.003	0.173
Aspergillus oryzae RIB40	Aspergillus	510516	5052	FALSE	FALSE	FALSE	5052	Aspergillus	genus	Aspergillus	0.044	-0.054	0.031	0.129	0.031	0.137	0.002	0.083	0.002	0.087
Penicillium flavigenum	Penicillium freii	254877	48697	FALSE	FALSE	TRUE	5073	Penicillium	genus	Penicillium	0.044	0.071	0.005	0.066	0	0.079	0	0.147	0.006	0.146
Auricularia polytricha	Rhizopogon villosulus	29893	80599	FALSE	FALSE	TRUE	155619	Agaricomycetes	class		0.044	0.127	0.003	0.031	0	0.056	0	0.171	0.008	0.179
Leishmania arabica	Leishmania major strain Friedlin	40284	347515	FALSE	FALSE	TRUE	5658	Leishmania	genus	Leishmania	0.044	0.048	0.015	0.076	0.015	0.09	0.017	0.15	0.017	0.121
Fusarium venenatum	Fusarium	56646	5506	FALSE	FALSE	FALSE	5506	Fusarium	genus	Fusarium	0.044	0.083	0.006	0.058	0	0.074	0	0.166	0.002	0.139
Fusarium	Fusarium metavorans	5506	2421284	FALSE	FALSE	FALSE	5506	Fusarium	genus	Fusarium	0.044	-0.09	0	0.166	0	0.141	0	0.056	0.001	0.076
Heliconius himera	Heliconius ismenius	33442	33427	FALSE	FALSE	TRUE	33416	Heliconius	genus	Heliconius	0.044	0.098	0.005	0.071	0	0.045	0	0.199	0.012	0.123
Nasonia	Nasonia vitripennis	7424	7425	FALSE	FALSE	FALSE	7424	Nasonia	genus	Nasonia	0.044	-0.01	0.066	0.107	0.032	0.111	0.024	0.112	0.05	0.102
Formica selysi	Cataglyphis niger	208979	72791	FALSE	FALSE	TRUE	72771	Formicini	tribe		0.044	-0.102	0.015	0.179	0.012	0.138	0.006	0.06	0.008	0.06
Metschnikowia lochheadii	Metschnikowia cerradonensis	135832	390697	FALSE	FALSE	TRUE	27320	Metschnikowia	genus	Metschnikowia	0.044	0.097	0.003	0.065	0.003	0.053	0.003	0.156	0.003	0.163
Fusarium culmorum	Fusarium	5516	5506	FALSE	FALSE	FALSE	5506	Fusarium	genus	Fusarium	0.043	0.048	0.058	0.066	0.105	0.089	0.022	0.144	0.012	0.13
Polistes	Polistes dorsalis	7456	34729	FALSE	FALSE	FALSE	7456	Polistes	genus	Polistes	0.043	0.036	0.028	0.076	0.048	0.093	0.131	0.153	0.084	0.103
Pseudomyrmex cubaensis	Pseudomyrmex pallidus	292154	56622	FALSE	FALSE	TRUE	56621	Pseudomyrmex	genus	Pseudomyrmex	0.043	-0.102	0.003	0.168	0.007	0.149	0.004	0.048	0.002	0.072
Penicillium freii	unclassified Penicillium	48697	2593313	FALSE	FALSE	FALSE	5073	Penicillium	genus	Penicillium	0.043	-0.068	0.007	0.14	0.01	0.142	0.01	0.078	0.007	0.076
Meloidogyne hapla	Meloidogyne arenaria	6305	6304	FALSE	FALSE	TRUE	189290	Meloidogyne	genus	Meloidogyne	0.043	0.189	0.006	0.025	0	0	0	0.193	0.005	0.217
Pseudogymnoascus pannorum var. pannorum	Pseudogymnoascus sp. 03VT05	79859	1622148	FALSE	FALSE	TRUE	78156	Pseudogymnoascus	genus	Pseudogymnoascus	0.043	-0.063	0.004	0.145	0	0.133	0	0.082	0.001	0.077
Leishmania arabica	Leishmania aethiopica L147	40284	1206056	FALSE	FALSE	TRUE	5658	Leishmania	genus	Leishmania	0.043	0.033	0.015	0.076	0	0.104	0	0.121	0.017	0.133
Fusarium commune	Fusarium nygamai	249398	42673	FALSE	FALSE	TRUE	5506	Fusarium	genus	Fusarium	0.043	0.01	0.001	0.099	0.008	0.105	0.008	0.136	0.001	0.096
Aphis gossypii	Myzus persicae	80765	13164	FALSE	FALSE	TRUE	133076	Aphidinae	subfamily		0.042	-0.133	0.007	0.181	0	0.167	0	0.056	0.004	0.033
Monilinia laxa	Monilinia fructigena	61186	38457	FALSE	FALSE	TRUE	38447	Monilinia	genus	Monilinia	0.042	0.145	0.007	0.029	0.003	0.039	0.01	0.162	0.024	0.203
Fusarium fasciculatum	Fusarium equiseti	2594813	61235	FALSE	FALSE	TRUE	450425	Fusarium incarnatum-equiseti species complex	species group	Fusarium	0.042	-0.015	0.019	0.111	0.022	0.115	0.021	0.103	0.018	0.104
Aspergillus bombycis	Aspergillus minisclerotigenes	109264	656917	FALSE	FALSE	TRUE	5052	Aspergillus	genus	Aspergillus	0.042	0.129	0.003	0.046	0.003	0.038	0.005	0.178	0.005	0.172
Verticillium nonalfalfae	Verticillium longisporum	1051616	100787	FALSE	FALSE	TRUE	1036719	Verticillium	genus	Verticillium	0.042	0.023	0.02	0.099	0.016	0.089	0.01	0.13	0.014	0.114
Aphaenogaster ashmeadi	Crematogaster levior	602585	531929	FALSE	FALSE	TRUE	34695	Myrmicinae	subfamily		0.041	-0.202	0.008	0.181	0	0.234	0	0.012	0.003	0.007
Ascochyta viciae-villosae	Ascochyta	487627	5453	FALSE	FALSE	FALSE	5453	Ascochyta	genus	Ascochyta	0.041	-0.115	0.05	0.168	0.029	0.156	0.014	0.053	0.026	0.053
Schistosoma	Schistosoma mattheei	6181	31246	FALSE	FALSE	FALSE	6181	Schistosoma	genus	Schistosoma	0.041	0.001	0.042	0.083	0	0.125	0	0.104	0.018	0.118
Pseudogymnoascus sp. VKM F-4519 (FW-2642)	Pseudogymnoascus sp. VKM F-4518 (FW-2643)	1420914	1420913	FALSE	FALSE	TRUE	2637121	unclassified Pseudogymnoascus	no rank	Pseudogymnoascus	0.041	-0.013	0.002	0.121	0	0.105	0	0.107	0.002	0.1
Aspergillus tamarii	Aspergillus nomius NRRL 13137	41984	1509407	FALSE	FALSE	TRUE	5052	Aspergillus	genus	Aspergillus	0.041	0.09	0.001	0.062	0	0.061	0	0.138	0.003	0.171
Fusarium citri	Fusarium scirpi	2495903	2211609	FALSE	FALSE	TRUE	450425	Fusarium incarnatum-equiseti species complex	species group	Fusarium	0.041	0.062	0.015	0.079	0.011	0.069	0.013	0.13	0.018	0.152
Fusarium nanum	Fusarium equiseti	2494468	61235	FALSE	FALSE	TRUE	450425	Fusarium incarnatum-equiseti species complex	species group	Fusarium	0.041	0.006	0.007	0.104	0.013	0.101	0.013	0.111	0.007	0.115
Leishmania major strain Friedlin	Leishmania	347515	5658	FALSE	FALSE	FALSE	5658	Leishmania	genus	Leishmania	0.041	-0.075	0.017	0.15	0	0.138	0	0.026	0.023	0.116
Phytophthora pisi	Phytophthora melonis	1131323	120023	FALSE	FALSE	TRUE	4783	Phytophthora	genus	Phytophthora	0.041	-0.072	0.033	0.147	0.011	0.136	0.009	0.018	0.023	0.128
Phoma koolunga	Ascochyta lentis	507361	205686	FALSE	FALSE	TRUE	683158	Didymellaceae	family		0.041	0.185	0.003	0.012	0	0.014	0	0.199	0.004	0.205
Fusarium pseudograminearum CS3096	Fusarium subtropicale	1028729	2283686	FALSE	FALSE	TRUE	5506	Fusarium	genus	Fusarium	0.04	0.087	0.004	0.061	0.006	0.063	0.015	0.148	0.011	0.158
Bipolaris zeicola 26-R-13	Bipolaris cookei	930089	74410	FALSE	FALSE	TRUE	33194	Bipolaris	genus	Bipolaris	0.04	-0.154	0.01	0.197	0	0.171	0	0.027	0.004	0.038
Penicillium	Penicillium nordicum	5073	229535	FALSE	FALSE	FALSE	5073	Penicillium	genus	Penicillium	0.04	0.043	0.003	0.08	0.002	0.088	0.011	0.14	0.015	0.122
Ascochyta rabiei	Ascochyta lentis	5454	205686	FALSE	FALSE	TRUE	5453	Ascochyta	genus	Ascochyta	0.04	0.184	0.004	0.014	0	0.013	0	0.199	0.007	0.203
Verticillium longisporum	Verticillium alfalfae VaMs.102	100787	526221	FALSE	FALSE	TRUE	1036719	Verticillium	genus	Verticillium	0.04	-0.018	0.025	0.115	0.016	0.112	0.027	0.082	0.041	0.117
Talaromyces	Talaromyces verruculosus	5094	198730	FALSE	FALSE	FALSE	5094	Talaromyces	genus	Talaromyces	0.04	-0.026	0.008	0.085	0.059	0.148	0.011	0.104	0.001	0.091
Pseudomyrmex flavicornis	Pseudomyrmex cubaensis	292159	292154	FALSE	FALSE	TRUE	56621	Pseudomyrmex	genus	Pseudomyrmex	0.04	0.081	0.004	0.054	0.011	0.075	0.021	0.15	0.007	0.149
Leishmania	Leishmania turanica	5658	62297	FALSE	FALSE	FALSE	5658	Leishmania	genus	Leishmania	0.04	0.132	0.026	0	0.07	0.07	0.054	0.196	0.02	0.157
Claviceps	Claviceps humidiphila	5110	1294629	FALSE	FALSE	FALSE	5110	Claviceps	genus	Claviceps	0.04	0.039	0.011	0.08	0.011	0.091	0.004	0.121	0.004	0.137
Metschnikowia	Metschnikowia fructicola 277	27320	1200864	FALSE	FALSE	FALSE	27320	Metschnikowia	genus	Metschnikowia	0.04	0.005	0.01	0.11	0.003	0.096	0.002	0.098	0.007	0.126
Acanthamoeba quina	Acanthamoeba palestinensis	211522	28015	FALSE	FALSE	TRUE	5754	Acanthamoeba	genus	Acanthamoeba	0.04	-0.057	0.02	0.143	0.009	0.123	0.006	0.106	0.017	0.057
Nectriaceae	Neonectria sp. DH2	110618	1735992	FALSE	FALSE	FALSE	110618	Nectriaceae	family		0.04	0.164	0.002	0.03	0	0.017	0	0.177	0.003	0.205
Diplodia sapinea CMW 190	Diplodia	1400760	66735	FALSE	FALSE	FALSE	66735	Diplodia	genus	Diplodia	0.039	-0.062	0.002	0.145	0.002	0.129	0.006	0.058	0.006	0.098
Heliconius ismenius	Heliconius nattereri	33427	310795	FALSE	FALSE	TRUE	33416	Heliconius	genus	Heliconius	0.039	-0.047	0.062	0.136	0.018	0.117	0.006	0.091	0.022	0.082
Heliconius hermathena	Heliconius melpomene melpomene	310794	171917	FALSE	FALSE	TRUE	33416	Heliconius	genus	Heliconius	0.039	0.082	0.01	0.066	0.008	0.062	0.011	0.136	0.013	0.163
Chrysoporthe austroafricana	Chrysoporthe cubensis	354353	305400	FALSE	FALSE	TRUE	305399	Chrysoporthe	genus	Chrysoporthe	0.039	-0.112	0.046	0.154	0.031	0.164	0.017	0.059	0.025	0.048
Fusarium algeriense	Fusarium nygamai	2050978	42673	FALSE	FALSE	TRUE	5506	Fusarium	genus	Fusarium	0.039	0.021	0.001	0.095	0	0.095	0	0.144	0.001	0.096
Vespula germanica	Vespula pensylvanica	30212	30213	FALSE	FALSE	TRUE	7451	Vespula	genus	Vespula	0.039	0.02	0.055	0.089	0.034	0.095	0.031	0.113	0.049	0.125
Drosophila pseudoobscura	Drosophila obscura	7237	7282	FALSE	FALSE	TRUE	32355	obscura group	species group	Drosophila	0.039	-0.163	0.01	0.192	0	0.182	0	0.03	0.003	0.025
Aphis gossypii	Aphis craccivora	80765	307492	FALSE	FALSE	TRUE	464929	Aphis	subgenus	Aphis	0.038	-0.111	0.025	0.163	0.011	0.156	0.007	0.055	0.015	0.052
Penicillium verrucosum	Penicillium nalgiovense	60171	60175	FALSE	FALSE	TRUE	5073	Penicillium	genus	Penicillium	0.038	-0.122	0.007	0.158	0	0.174	0	0.049	0.003	0.046
Cryptococcus gattii VGIV IND107	Cryptococcus gattii WM276	1296105	367775	FALSE	FALSE	TRUE	1884637	Cryptococcus gattii species complex	species group	Cryptococcus	0.038	0.014	0.035	0.085	0.023	0.106	0.024	0.108	0.035	0.122
Alternaria gaisen	Alternaria alternata complex	167740	187734	FALSE	FALSE	FALSE	2499237	Alternaria sect. Alternaria	section	Alternaria	0.038	0.003	0.045	0.095	0.038	0.104	0.073	0.121	0.089	0.097
Penicillium paneum FM227	Penicillium verrucosum	1439348	60171	FALSE	FALSE	TRUE	5073	Penicillium	genus	Penicillium	0.038	0.12	0.001	0.034	0	0.055	0	0.165	0.004	0.171
Microbotryum silenes-dioicae	Microbotryum lychnidis-dioicae p1A1 Lamole	796604	683840	FALSE	FALSE	TRUE	34416	Microbotryum	genus	Microbotryum	0.038	0.062	0.003	0.068	0.001	0.078	0.05	0.1	0.087	0.174
Fusarium oxysporum f. sp. lycopersici 4287	Fusarium nygamai	426428	42673	FALSE	FALSE	TRUE	5506	Fusarium	genus	Fusarium	0.038	0.006	0.007	0.096	0.011	0.106	0.011	0.133	0.007	0.09
Metschnikowia sp. 00-154.1	Metschnikowia cerradonensis	1807683	390697	FALSE	FALSE	TRUE	27320	Metschnikowia	genus	Metschnikowia	0.037	0.082	0.014	0.061	0.01	0.064	0.012	0.148	0.016	0.15
Alternaria atra	Alternaria arborescens	119953	156630	FALSE	FALSE	TRUE	5598	Alternaria	genus	Alternaria	0.037	0.074	0.001	0.057	0	0.078	0	0.134	0.002	0.156
Botrytis cinerea B05.10	Botrytis elliptica	332648	278938	FALSE	FALSE	TRUE	33196	Botrytis	genus	Botrytis	0.037	-0.06	0.003	0.128	0	0.141	0	0.079	0.001	0.078
Drosophila leontia	Drosophila triauraria	109356	67534	FALSE	FALSE	TRUE	32352	montium subgroup	species subgroup	Drosophila	0.037	-0.004	0.004	0.113	0.004	0.101	0.004	0.083	0.004	0.128
Penicillium expansum	Penicillium sp. BW_MB	27334	1931374	FALSE	FALSE	TRUE	5073	Penicillium	genus	Penicillium	0.037	0.129	0.001	0.036	0	0.043	0	0.176	0.002	0.17
Alternaria gaisen	Alternaria arborescens	167740	156630	FALSE	FALSE	TRUE	2499237	Alternaria sect. Alternaria	section	Alternaria	0.037	-0.003	0.035	0.105	0.041	0.101	0.043	0.091	0.036	0.122
Metschnikowia cerradonensis	Metschnikowia cubensis	390697	1323754	FALSE	FALSE	TRUE	27320	Metschnikowia	genus	Metschnikowia	0.037	-0.109	0.003	0.156	0.005	0.162	0.004	0.05	0.003	0.057
Rhizopogon sp. AM-2018a	Rhizopogon rudus	2107715	181343	FALSE	FALSE	TRUE	5375	Rhizopogon	genus	Rhizopogon	0.037	-0.012	0.024	0.113	0.029	0.104	0.029	0.107	0.025	0.097
Meloidogyne hapla	Meloidogyne floridensis	6305	298350	FALSE	FALSE	TRUE	189290	Meloidogyne	genus	Meloidogyne	0.036	0.187	0.013	0.019	0	0	0	0.253	0.022	0.151
Penicillium freii	Penicillium chrysogenum	48697	5076	FALSE	FALSE	TRUE	5073	Penicillium	genus	Penicillium	0.036	-0.088	0.003	0.144	0	0.152	0	0.062	0.003	0.065
Bipolaris zeicola 26-R-13	Bipolaris maydis ATCC 48331	930089	665024	FALSE	FALSE	TRUE	33194	Bipolaris	genus	Bipolaris	0.036	-0.155	0.007	0.2	0.007	0.164	0.003	0.021	0.003	0.039
Fusarium clavum	Fusarium coffeatum	2594811	231269	FALSE	FALSE	TRUE	450425	Fusarium incarnatum-equiseti species complex	species group	Fusarium	0.036	0.017	0.006	0.099	0.003	0.092	0.003	0.111	0.006	0.12
Rhodotorula sp. CCFEE 5036	Rhodotorula sp. JG-1b	1965284	1305733	FALSE	FALSE	TRUE	2640191	unclassified Rhodotorula	no rank	Rhodotorula	0.036	-0.171	0.024	0.18	0.026	0.196	0.014	0.021	0.013	0.024
Vespula germanica	Polistes canadensis	30212	91411	FALSE	FALSE	TRUE	7438	Vespidae	family		0.036	-0.057	0.008	0.136	0	0.129	0	0.084	0.004	0.073
Ascochyta viciae-villosae	Phoma koolunga	487627	507361	FALSE	FALSE	TRUE	683158	Didymellaceae	family		0.036	-0.188	0.005	0.212	0	0.185	0	0.014	0.003	0.012
Metschnikowia sp. 00-154.1	Metschnikowia santaceciliae	1807683	197674	FALSE	FALSE	TRUE	27320	Metschnikowia	genus	Metschnikowia	0.035	0.08	0.018	0.057	0.006	0.068	0.006	0.143	0.02	0.15
melanogaster subgroup	Drosophila mauritiana	32351	7226	FALSE	FALSE	FALSE	32351	melanogaster subgroup	species subgroup	Drosophila	0.035	0.048	0.031	0.077	0.025	0.077	0.019	0.148	0.025	0.115
Heliconius melpomene melpomene	Heliconius nattereri	171917	310795	FALSE	FALSE	TRUE	33416	Heliconius	genus	Heliconius	0.035	-0.06	0.021	0.126	0.039	0.137	0.03	0.067	0.016	0.088
Metschnikowia lochheadii	Metschnikowia santaceciliae	135832	197674	FALSE	FALSE	TRUE	27320	Metschnikowia	genus	Metschnikowia	0.035	0.094	0.006	0.062	0.006	0.05	0.006	0.143	0.006	0.165
Cryptococcus gattii VGIV IND107	Cryptococcus gattii species complex	1296105	1884637	FALSE	FALSE	FALSE	1884637	Cryptococcus gattii species complex	species group	Cryptococcus	0.035	-0.042	0.001	0.119	0.001	0.128	0.056	0.111	0.059	0.059
gambiae species complex	Anopheles maculatus	44542	74869	FALSE	FALSE	FALSE	44534	Cellia	subgenus	Anopheles	0.035	-0.199	0.003	0.219	0	0.188	0	0.007	0.003	0.008
Botrytis fabae	Botryotinia calthae	182092	38488	FALSE	FALSE	TRUE	28983	Sclerotiniaceae	family		0.035	-0.101	0.024	0.173	0.013	0.133	0.004	0.058	0.008	0.054
Phytophthora sojae	Phytophthora melonis	67593	120023	FALSE	FALSE	TRUE	4783	Phytophthora	genus	Phytophthora	0.034	-0.037	0.006	0.117	0	0.127	0	0.027	0.004	0.148
Aspergillus brasiliensis CBS 101740	Aspergillus costaricaensis CBS 115574	767769	1448317	FALSE	FALSE	TRUE	5052	Aspergillus	genus	Aspergillus	0.034	0.165	0.004	0.035	0	0.005	0	0.195	0.005	0.183
Neonectria punicea	Neonectria sp. DH2	979145	1735992	FALSE	FALSE	TRUE	140106	Neonectria	genus	Neonectria	0.034	0.161	0.005	0.028	0	0.016	0	0.177	0.013	0.196
Fusarium agapanthi	Fusarium verticillioides 7600	1803897	334819	FALSE	FALSE	TRUE	5506	Fusarium	genus	Fusarium	0.033	-0.065	0.004	0.141	0.003	0.13	0.003	0.07	0.004	0.077
Phytophthora x alni	Phytophthora fragariae	299392	53985	FALSE	FALSE	TRUE	4783	Phytophthora	genus	Phytophthora	0.033	0.105	0.005	0.038	0.026	0.058	0.035	0.16	0.007	0.158
Leishmania turanica	Leishmania mexicana species complex	62297	38582	FALSE	FALSE	FALSE	5658	Leishmania	genus	Leishmania	0.033	-0.187	0.036	0.214	0	0.176	0	0.025	0.049	0
Cryptosporidium cuniculus	Cryptosporidium parvum Iowa II	564424	353152	FALSE	FALSE	TRUE	5806	Cryptosporidium	genus	Cryptosporidium	0.033	-0.065	0.012	0.098	0	0.17	0	0.067	0.007	0.08
Metschnikowia	Metschnikowia proteae	27320	1150643	FALSE	FALSE	FALSE	27320	Metschnikowia	genus	Metschnikowia	0.033	-0.012	0.001	0.118	0	0.099	0	0.11	0.001	0.089
Cryptococcus gattii WM276	Cryptococcus cf. gattii	367775	2011032	FALSE	FALSE	TRUE	1884637	Cryptococcus gattii species complex	species group	Cryptococcus	0.033	-0.015	0.039	0.093	0.038	0.12	0.038	0.116	0.039	0.082
Metschnikowia sp. 00-154.1	Metschnikowia sp. 13-106.1	1807683	1807688	FALSE	FALSE	TRUE	2613759	unclassified Metschnikowia	no rank	Metschnikowia	0.033	0.057	0.001	0.074	0	0.074	0	0.12	0.002	0.148
Melipona quadrifasciata	Tetragonula clypearis	166423	270525	FALSE	FALSE	TRUE	83319	Meliponinae	subfamily		0.033	0.047	0.011	0.062	0.01	0.093	0.012	0.134	0.012	0.126
Metschnikowia continentalis	Metschnikowia cerradonensis	73517	390697	FALSE	FALSE	TRUE	27320	Metschnikowia	genus	Metschnikowia	0.033	0.029	0.045	0.091	0.034	0.078	0.036	0.123	0.049	0.117
Metschnikowia matae var. maris	Metschnikowia santaceciliae	1697387	197674	FALSE	FALSE	TRUE	27320	Metschnikowia	genus	Metschnikowia	0.033	0.108	0.001	0.045	0	0.051	0	0.15	0.002	0.169
Fusarium fujikuroi species complex	Fusarium oxysporum f. sp. lycopersici 4287	171627	426428	FALSE	FALSE	FALSE	5506	Fusarium	genus	Fusarium	0.033	0.001	0.002	0.116	0.003	0.088	0.004	0.099	0.004	0.113
Metschnikowia cerradonensis	Metschnikowia sp. 04-218.3	390697	1807686	FALSE	FALSE	TRUE	27320	Metschnikowia	genus	Metschnikowia	0.032	-0.118	0.003	0.156	0	0.166	0	0.033	0.003	0.06
Pseudogymnoascus verrucosus	Pseudogymnoascus sp. BL308	342668	1436940	FALSE	FALSE	TRUE	78156	Pseudogymnoascus	genus	Pseudogymnoascus	0.032	-0.15	0.006	0.185	0	0.171	0	0.026	0.001	0.035
Aphis gossypii	Pentalonia nigronervosa	80765	693967	FALSE	FALSE	TRUE	33387	Aphidini	tribe		0.032	-0.143	0.007	0.181	0	0.167	0	0.039	0.005	0.03
Acanthamoeba healyi	Acanthamoeba pearcei	65661	65662	FALSE	FALSE	TRUE	5754	Acanthamoeba	genus	Acanthamoeba	0.032	0.189	0.007	0.01	0	0.003	0	0.208	0.015	0.192
Meloidogyne enterolobii	Meloidogyne	390850	189290	FALSE	FALSE	FALSE	189290	Meloidogyne	genus	Meloidogyne	0.032	-0.017	0.005	0.118	0	0.102	0	0.1	0.091	0.091
Fusarium citri	Fusarium fasciculatum	2495903	2594813	FALSE	FALSE	TRUE	450425	Fusarium incarnatum-equiseti species complex	species group	Fusarium	0.032	0.041	0.011	0.084	0.003	0.078	0.003	0.127	0.012	0.125
Metschnikowia continentalis	Metschnikowia santaceciliae	73517	197674	FALSE	FALSE	TRUE	27320	Metschnikowia	genus	Metschnikowia	0.031	0.028	0.044	0.092	0.036	0.076	0.037	0.113	0.045	0.125
Drosophila orena	Drosophila simulans	7233	7240	FALSE	FALSE	TRUE	32351	melanogaster subgroup	species subgroup	Drosophila	0.031	0.089	0.003	0.053	0.007	0.06	0.011	0.142	0.005	0.157
Drosophila erecta	Drosophila mauritiana	7220	7226	FALSE	FALSE	TRUE	32351	melanogaster subgroup	species subgroup	Drosophila	0.031	0.093	0.002	0.055	0	0.054	0	0.167	0.003	0.137
Rhizopogon parksii	Rhizopogon sp. AM-2018a	87126	2107715	FALSE	FALSE	TRUE	5375	Rhizopogon	genus	Rhizopogon	0.031	0.033	0.017	0.071	0.017	0.095	0.013	0.124	0.013	0.12
Drosophila obscura	Drosophila persimilis	7282	7234	FALSE	FALSE	TRUE	32355	obscura group	species group	Drosophila	0.031	0.149	0.002	0.028	0.003	0.025	0.01	0.157	0.005	0.2
Metarhizium anisopliae ARSEF 549	Metarhizium robertsii ARSEF 23	1276135	655844	FALSE	FALSE	TRUE	5529	Metarhizium	genus	Metarhizium	0.031	-0.003	0.083	0.107	0.078	0.086	0.075	0.101	0.082	0.106
Neonectria hederae	Neonectria sp. DH2	78402	1735992	FALSE	FALSE	TRUE	140106	Neonectria	genus	Neonectria	0.031	0.157	0.008	0.017	0	0.027	0	0.177	0.019	0.189
Fusarium xylarioides	Fusarium verticillioides 7600	221167	334819	FALSE	FALSE	TRUE	171627	Fusarium fujikuroi species complex	species group	Fusarium	0.03	-0.061	0.003	0.14	0.003	0.124	0.003	0.07	0.003	0.078
Aspergillus bombycis	Aspergillus oryzae RIB40	109264	510516	FALSE	FALSE	TRUE	5052	Aspergillus	genus	Aspergillus	0.03	0.115	0.003	0.046	0	0.04	0	0.161	0.004	0.164
Phytophthora pisi	Phytophthora x alni	1131323	299392	FALSE	FALSE	TRUE	4783	Phytophthora	genus	Phytophthora	0.03	-0.102	0.011	0.168	0.011	0.136	0.011	0.033	0.011	0.074
Metschnikowia dekortorum	Metschnikowia similis	174643	473037	FALSE	FALSE	TRUE	27320	Metschnikowia	genus	Metschnikowia	0.03	-0.152	0.004	0.187	0.009	0.168	0.007	0.034	0.003	0.024
Trichinella pseudospiralis	Trichinella zimbabwensis	6337	268475	FALSE	FALSE	TRUE	6333	Trichinella	genus	Trichinella	0.03	0.069	0.018	0.043	0.011	0.087	0.016	0.152	0.025	0.127
Metschnikowia cerradonensis	Metschnikowia matae var. maris	390697	1697387	FALSE	FALSE	TRUE	27320	Metschnikowia	genus	Metschnikowia	0.03	-0.117	0.003	0.156	0.003	0.163	0.003	0.044	0.003	0.049
Aphis gossypii	Melanaphis sacchari	80765	742174	FALSE	FALSE	TRUE	33387	Aphidini	tribe		0.03	-0.145	0.007	0.181	0	0.167	0	0.023	0.005	0.041
Aspergillus carbonarius ITEM 5010	Aspergillus neoniger CBS 115656	602072	1448310	FALSE	FALSE	TRUE	5052	Aspergillus	genus	Aspergillus	0.03	0.16	0.001	0.019	0	0.022	0	0.194	0.002	0.175
Curvularia sp. IFB-Z10	Bipolaris victoriae FI3	1526222	930091	FALSE	FALSE	TRUE	28556	Pleosporaceae	family		0.03	0.189	0.003	0.013	0	0	0	0.173	0.007	0.224
Phoma herbarum	Ascochyta lentis	73001	205686	FALSE	FALSE	TRUE	683158	Didymellaceae	family		0.03	0.196	0.003	0.004	0	0.001	0	0.199	0.004	0.205
Fusarium scirpi	Fusarium humuli	2211609	2494464	FALSE	FALSE	TRUE	450425	Fusarium incarnatum-equiseti species complex	species group	Fusarium	0.03	-0.016	0.046	0.097	0.057	0.112	0.056	0.1	0.045	0.094
Curvularia	Curvularia papendorfii	5502	1537989	FALSE	FALSE	FALSE	5502	Curvularia	genus	Curvularia	0.029	0.119	0.107	0.039	0.084	0.026	0.106	0.174	0.139	0.152
Aspergillus brasiliensis CBS 101740	Aspergillus neoniger CBS 115656	767769	1448310	FALSE	FALSE	TRUE	5052	Aspergillus	genus	Aspergillus	0.029	0.159	0.003	0.036	0	0.005	0	0.194	0.004	0.173
Phytophthora cambivora	Phytophthora rubi	53983	129364	FALSE	FALSE	TRUE	4783	Phytophthora	genus	Phytophthora	0.029	0.087	0.012	0.059	0.014	0.052	0.043	0.159	0.038	0.135
Cryphonectria radicalis	Chrysoporthe austroafricana	40262	354353	FALSE	FALSE	TRUE	218105	Cryphonectria-Endothia species complex	no rank		0.029	0.185	0.001	0.012	0	0.004	0	0.2	0.002	0.193
Drosophila rufa	Drosophila auraria	67533	47315	FALSE	FALSE	TRUE	32352	montium subgroup	species subgroup	Drosophila	0.029	-0.061	0.002	0.124	0.004	0.137	0.004	0.088	0.002	0.06
Drosophila lacteicornis	montium subgroup	67531	32352	FALSE	FALSE	FALSE	32352	montium subgroup	species subgroup	Drosophila	0.029	-0.063	0.004	0.136	0.004	0.128	0.007	0.062	0.007	0.082
Rhodotorula sp. JG-1b	Rhodotorula mucilaginosa	1305733	5537	FALSE	FALSE	TRUE	5533	Rhodotorula	genus	Rhodotorula	0.029	0.15	0.011	0.025	0.013	0.024	0.023	0.187	0.019	0.17
Fusarium nanum	Fusarium clavum	2494468	2594811	FALSE	FALSE	TRUE	450425	Fusarium incarnatum-equiseti species complex	species group	Fusarium	0.029	-0.017	0.006	0.106	0.003	0.111	0.003	0.101	0.006	0.089
Fusarium algeriense	Fusarium incarnatum	2050978	298378	FALSE	FALSE	TRUE	5506	Fusarium	genus	Fusarium	0.029	0.011	0.001	0.095	0	0.095	0	0.111	0.001	0.107
Pteromalinae	Nasonia	272242	7424	FALSE	FALSE	FALSE	272242	Pteromalinae	subfamily		0.028	0.096	0.011	0.045	0.022	0.056	0.007	0.166	0.004	0.139
Aphis glycines	Pentalonia nigronervosa	307491	693967	FALSE	FALSE	TRUE	33387	Aphidini	tribe		0.028	-0.142	0.006	0.155	0.003	0.187	0.002	0.036	0.005	0.03
Chrysoporthe deuterocubensis	Chrysoporthe cubensis	764597	305400	FALSE	FALSE	TRUE	305399	Chrysoporthe	genus	Chrysoporthe	0.028	-0.107	0.023	0.157	0.059	0.145	0.034	0.042	0.013	0.059
Heliconius numata bicoloratus	Neruda aoede	310797	33457	FALSE	FALSE	TRUE	127322	Heliconiini	tribe		0.028	-0.166	0.016	0.097	0	0.267	0	0.025	0.008	0.017
Meloidogyne hapla	Meloidogyne incognita	6305	6306	FALSE	FALSE	TRUE	189290	Meloidogyne	genus	Meloidogyne	0.028	0.175	0.006	0.025	0	0	0	0.173	0.005	0.208
Aspergillus ibericus CBS 121593	Aspergillus costaricaensis CBS 115574	1448316	1448317	FALSE	FALSE	TRUE	5052	Aspergillus	genus	Aspergillus	0.028	0.173	0.003	0.017	0	0.009	0	0.195	0.003	0.185
Bipolaris oryzae ATCC 44560	Bipolaris zeicola 26-R-13	930090	930089	FALSE	FALSE	TRUE	33194	Bipolaris	genus	Bipolaris	0.028	0.163	0.003	0.023	0	0.013	0	0.207	0.007	0.164
Fusarium clavum	Fusarium irregulare	2594811	2494466	FALSE	FALSE	TRUE	450425	Fusarium incarnatum-equiseti species complex	species group	Fusarium	0.028	0.01	0.006	0.099	0.004	0.091	0.004	0.116	0.006	0.101
Rhizopogon vesiculosus	Rhizopogon sp. AM-2018a	180088	2107715	FALSE	FALSE	TRUE	5375	Rhizopogon	genus	Rhizopogon	0.028	0.029	0.023	0.097	0.01	0.072	0.01	0.127	0.024	0.108
Drosophila auraria	Drosophila lacteicornis	47315	67531	FALSE	FALSE	TRUE	32352	montium subgroup	species subgroup	Drosophila	0.028	0.056	0.004	0.088	0.006	0.056	0.007	0.134	0.004	0.128
Ceratocystis cacaofunesta	Ceratocystis	386457	5157	FALSE	FALSE	FALSE	5157	Ceratocystis	genus	Ceratocystis	0.028	-0.054	0.062	0.113	0.148	0.126	0.032	0.085	0.012	0.072
Aspergillus	Aspergillus novoparasiticus	5052	986946	FALSE	FALSE	FALSE	5052	Aspergillus	genus	Aspergillus	0.028	0.032	0.005	0.08	0.006	0.084	0.098	0.131	0.084	0.103
Fusarium oxysporum f. sp. lycopersici 4287	Fusarium algeriense	426428	2050978	FALSE	FALSE	TRUE	5506	Fusarium	genus	Fusarium	0.027	-0.018	0.001	0.102	0.001	0.116	0.001	0.095	0.001	0.094
Metschnikowia sp. AWRI3582	Metschnikowia aff. pulcherrima	1769792	2163413	FALSE	FALSE	TRUE	27320	Metschnikowia	genus	Metschnikowia	0.027	-0.003	0.07	0.105	0.042	0.088	0.034	0.115	0.059	0.09
Euglossa dilemma	Apis dorsata	1507135	7462	FALSE	FALSE	TRUE	7458	Apidae	family		0.027	0.152	0.002	0.018	0	0.029	0	0.168	0.004	0.189
Fusarium commune	Fusarium fujikuroi species complex	249398	171627	FALSE	FALSE	FALSE	5506	Fusarium	genus	Fusarium	0.027	-0.004	0.003	0.098	0.008	0.105	0.005	0.113	0.002	0.089
Verticillium longisporum	Verticillium zaregamsianum	100787	1051617	TRUE	FALSE	TRUE	1036719	Verticillium	genus	Verticillium	0.027	-0.066	0.002	0.138	0	0.128	0	0.065	0.003	0.075	ABo	ABOLG	ABo	ABOLG	ABOLG	ABOLG
Stagonosporopsis tanaceti	Ascochyta viciae-villosae	1200839	487627	TRUE	FALSE	TRUE	683158	Didymellaceae	family		0.027	0.194	0.001	0.004	0	0	0	0.217	0.003	0.182	ABo	ABOL	ABo	ABOL	ABo	ABOL
Lepidotrigona ventralis hoosana	Tetragonula	2004999	398144	FALSE	FALSE	FALSE	83319	Meliponinae	subfamily		0.027	0.104	0.05	0.06	0.037	0.028	0.034	0.136	0.046	0.173
Metschnikowia santaceciliae	Metschnikowia cubensis	197674	1323754	FALSE	FALSE	TRUE	27320	Metschnikowia	genus	Metschnikowia	0.027	-0.106	0.011	0.138	0.005	0.166	0.004	0.05	0.01	0.05
Fusarium hostae	Fusarium udum	152502	42665	FALSE	FALSE	TRUE	5506	Fusarium	genus	Fusarium	0.027	0.142	0.007	0.044	0	0.013	0	0.113	0.007	0.232
Pseudogymnoascus sp. 03VT05	Pseudogymnoascus	1622148	78156	FALSE	FALSE	FALSE	78156	Pseudogymnoascus	genus	Pseudogymnoascus	0.027	0.043	0.004	0.078	0.001	0.077	0.001	0.138	0.003	0.111
Cryptosporidium tyzzeri	Cryptosporidium cuniculus	756076	564424	FALSE	FALSE	TRUE	5806	Cryptosporidium	genus	Cryptosporidium	0.026	0.03	0.035	0.14	0.014	0.027	0.012	0.098	0.034	0.136
Heliconius xanthocles	Laparus doris doris	33440	1608916	FALSE	FALSE	TRUE	127322	Heliconiini	tribe		0.026	-0.022	0.053	0.105	0	0.111	0	0.065	0.039	0.118
Bathycoccus sp. TOSAG39-1	unclassified Bathycoccus	1735750	2590008	FALSE	FALSE	FALSE	2590008	unclassified Bathycoccus	no rank	Bathycoccus	0.026	-0.148	0.03	0.197	0.016	0.148	0.005	0.02	0.01	0.038
Pseudomyrmex dendroicus	Pseudomyrmex cubaensis	292155	292154	FALSE	FALSE	TRUE	56621	Pseudomyrmex	genus	Pseudomyrmex	0.026	0.036	0.015	0.074	0.032	0.083	0.059	0.112	0.028	0.128
Aspergillus brasiliensis CBS 101740	Aspergillus tubingensis CBS 134.48	767769	767770	FALSE	FALSE	TRUE	5052	Aspergillus	genus	Aspergillus	0.026	0.157	0.004	0.035	0	0.005	0	0.188	0.005	0.174
Rhizopogon vesiculosus	Rhizopogon rudus	180088	181343	FALSE	FALSE	TRUE	5375	Rhizopogon	genus	Rhizopogon	0.026	0.023	0.016	0.105	0.013	0.069	0.013	0.123	0.016	0.105
Aspergillus aculeatinus CBS 121060	Aspergillus aculeatus ATCC 16872	1448322	690307	FALSE	FALSE	TRUE	5052	Aspergillus	genus	Aspergillus	0.026	-0.09	0.033	0.138	0.034	0.145	0.03	0.065	0.029	0.051
Aspergillus indologenus CBS 114.80	Aspergillus aculeatus ATCC 16872	1450541	690307	FALSE	FALSE	TRUE	5052	Aspergillus	genus	Aspergillus	0.026	-0.044	0.007	0.118	0.006	0.122	0.005	0.089	0.007	0.073
Bathycoccus sp. SAG1	unclassified Bathycoccus	2589996	2590008	FALSE	FALSE	FALSE	2590008	unclassified Bathycoccus	no rank	Bathycoccus	0.026	-0.146	0.083	0.167	0.083	0.167	0.005	0.02	0.005	0.043
Metschnikowia	[Candida] ipomoeae	27320	1807681	FALSE	FALSE	FALSE	27320	Metschnikowia	genus	Metschnikowia	0.026	-0.017	0.003	0.117	0.001	0.098	0.001	0.099	0.003	0.089
Fusarium clavum	Fusarium incarnatum	2594811	298378	FALSE	FALSE	TRUE	450425	Fusarium incarnatum-equiseti species complex	species group	Fusarium	0.026	0.007	0.004	0.1	0.004	0.091	0.004	0.107	0.004	0.104
Cordyceps confragosa RCEF 1005	Paecilomyces hepiali	1081108	797268	FALSE	FALSE	TRUE	5125	Hypocreales	order		0.025	0.18	0.003	0.007	0	0.009	0	0.183	0.005	0.201
Verticillium	Verticillium alfalfae VaMs.102	1036719	526221	FALSE	FALSE	FALSE	1036719	Verticillium	genus	Verticillium	0.025	0.062	0.002	0.072	0	0.063	0	0.109	0.002	0.156
Botryotinia convoluta	Botryotinia narcissicola	54673	278944	FALSE	FALSE	TRUE	40558	Botryotinia	genus	Botryotinia	0.025	0.019	0.008	0.076	0.007	0.1	0.007	0.1	0.008	0.123
Cryptococcus cf. gattii	Cryptococcus gattii CA1873	2011032	1296111	FALSE	FALSE	TRUE	1884637	Cryptococcus gattii species complex	species group	Cryptococcus	0.025	-0.014	0.042	0.112	0.027	0.094	0.026	0.089	0.04	0.101
Pseudogymnoascus	Pseudogymnoascus sp. 05NY08	78156	1622149	FALSE	FALSE	FALSE	78156	Pseudogymnoascus	genus	Pseudogymnoascus	0.025	-0.051	0.003	0.136	0.002	0.112	0.003	0.075	0.004	0.078
Neonectria punicea	Nectria sp. B-13	979145	2020480	FALSE	FALSE	TRUE	110618	Nectriaceae	family		0.025	0.15	0.001	0.032	0.003	0.014	0.007	0.172	0.003	0.181
Acanthamoeba	Acanthamoeba rhysodes	5754	32599	FALSE	FALSE	FALSE	5754	Acanthamoeba	genus	Acanthamoeba	0.024	0.006	0.007	0.108	0.011	0.081	0.012	0.093	0.008	0.116
Metschnikowia similis	Metschnikowia sp. UFMG-CM-y6306	473037	2654413	FALSE	FALSE	TRUE	27320	Metschnikowia	genus	Metschnikowia	0.024	0.137	0.009	0.032	0.001	0.025	0.002	0.182	0.011	0.157
Metschnikowia sp. AWRI3582	Metschnikowia fructicola 277	1769792	1200864	FALSE	FALSE	TRUE	27320	Metschnikowia	genus	Metschnikowia	0.024	-0.023	0.054	0.121	0.039	0.092	0.022	0.078	0.031	0.102
Rhizopogon vinicolor AM-OR11-026	Rhizopogon sp. AM-2018a	1314800	2107715	TRUE	FALSE	TRUE	5375	Rhizopogon	genus	Rhizopogon	0.024	0.042	0.01	0.075	0.011	0.076	0.013	0.124	0.011	0.121	ABo	ABOLG	ABo	ABOLG	ABo	ABOLG
Leishmania panamensis	Leishmania braziliensis MHOM/BR/75/M2904	5679	420245	FALSE	FALSE	TRUE	37616	Viannia	subgenus	Leishmania	0.024	0.012	0.083	0.167	0.143	0	0.125	0.167	0.1	0.05
Botrytis tulipae	Botrytis paeoniae	87230	278948	FALSE	FALSE	TRUE	33196	Botrytis	genus	Botrytis	0.024	-0.015	0.008	0.091	0.013	0.117	0.014	0.093	0.008	0.096
Fusarium irregulare	Fusarium coffeatum	2494466	231269	FALSE	FALSE	TRUE	450425	Fusarium incarnatum-equiseti species complex	species group	Fusarium	0.024	0.002	0.021	0.099	0.014	0.093	0.014	0.099	0.021	0.105
Botryotinia narcissicola	Botrytis paeoniae	278944	278948	FALSE	FALSE	TRUE	28983	Sclerotiniaceae	family		0.023	-0.018	0.008	0.098	0.018	0.113	0.018	0.089	0.008	0.096
Lepidotrigona ventralis hoosana	Tetragonula clypearis	2004999	270525	FALSE	FALSE	TRUE	83319	Meliponinae	subfamily		0.023	0.048	0.017	0.093	0.013	0.052	0.014	0.131	0.019	0.119
Metschnikowia continentalis	[Candida] ipomoeae	73517	1807681	FALSE	FALSE	TRUE	27320	Metschnikowia	genus	Metschnikowia	0.023	-0.032	0.011	0.126	0.012	0.1	0.012	0.089	0.01	0.081
Rhizopogon parksii	Rhizopogon rudus	87126	181343	FALSE	FALSE	TRUE	5375	Rhizopogon	genus	Rhizopogon	0.023	0.028	0.015	0.074	0.021	0.091	0.016	0.12	0.012	0.11
Formica	Formica exsecta	72766	72781	FALSE	FALSE	FALSE	72766	Formica	genus	Formica	0.023	0.13	0.004	0.036	0	0.029	0	0.135	0.003	0.195
Pseudogymnoascus	Pseudogymnoascus sp. VKM F-4513 (FW-928)	78156	1420907	FALSE	FALSE	FALSE	78156	Pseudogymnoascus	genus	Pseudogymnoascus	0.023	-0.055	0.002	0.137	0	0.114	0	0.07	0.003	0.076
Diplodia scrobiculata	Diplodia	280322	66735	FALSE	FALSE	FALSE	66735	Diplodia	genus	Diplodia	0.023	-0.07	0.005	0.114	0.005	0.149	0.019	0.045	0.018	0.086
Colletotrichum acutatum	Colletotrichum	27357	5455	FALSE	FALSE	FALSE	5455	Colletotrichum	genus	Colletotrichum	0.023	0.008	0.002	0.074	0	0.113	0	0.099	0.001	0.111
Apis florea	Bombus haemorrhoidalis	7463	207636	FALSE	FALSE	TRUE	7458	Apidae	family		0.022	0.035	0.002	0.091	0	0.069	0	0.125	0.002	0.111
Metschnikowia cerradonensis	Metschnikowia sp. 04-226.1	390697	1807687	FALSE	FALSE	TRUE	27320	Metschnikowia	genus	Metschnikowia	0.022	-0.122	0.007	0.153	0.003	0.163	0.003	0.054	0.006	0.026
Ascochyta	Ascochyta lentis	5453	205686	FALSE	FALSE	FALSE	5453	Ascochyta	genus	Ascochyta	0.022	0.103	0.032	0.036	0.03	0.049	0.052	0.147	0.054	0.156
Phytophthora cinnamomi	Phytophthora fragariae	4785	53985	FALSE	FALSE	TRUE	4783	Phytophthora	genus	Phytophthora	0.022	0.138	0.006	0.045	0.003	0.01	0.007	0.188	0.014	0.151
Aspergillus	Aspergillus eucalypticola CBS 122712	5052	1448314	FALSE	FALSE	FALSE	5052	Aspergillus	genus	Aspergillus	0.022	0.027	0.003	0.082	0.007	0.082	0.065	0.105	0.028	0.122
Calonectria naviculata	Fusarium solani species complex	182846	232080	FALSE	FALSE	FALSE	110618	Nectriaceae	family		0.022	0.185	0.001	0.003	0	0.005	0	0.206	0.001	0.18
Drosophila asahinai	Drosophila auraria	154832	47315	FALSE	FALSE	TRUE	32352	montium subgroup	species subgroup	Drosophila	0.022	-0.051	0.004	0.112	0	0.133	0	0.092	0.004	0.058
Fusarium scirpi	Fusarium camptoceras	2211609	57143	FALSE	FALSE	TRUE	5506	Fusarium	genus	Fusarium	0.022	-0.107	0.007	0.137	0.005	0.164	0.004	0.052	0.006	0.042
Rhodotorula mucilaginosa	Rhodotorula taiwanensis	5537	741276	FALSE	FALSE	TRUE	5533	Rhodotorula	genus	Rhodotorula	0.022	-0.2	0.004	0.205	0	0.189	0	0	0.002	0.001
Metarhizium acridum CQMa 102	Metarhizium robertsii ARSEF 23	655827	655844	FALSE	FALSE	TRUE	5529	Metarhizium	genus	Metarhizium	0.022	0.158	0.003	0.019	0.001	0.015	0.002	0.175	0.004	0.184
Metschnikowia citriensis	Metschnikowia	2259054	27320	FALSE	FALSE	FALSE	27320	Metschnikowia	genus	Metschnikowia	0.022	0.007	0.003	0.093	0.005	0.093	0.007	0.113	0.004	0.095
Escovopsis sp. Ae720	unclassified Escovopsis	2027527	2626738	FALSE	FALSE	FALSE	2626738	unclassified Escovopsis	no rank	Escovopsis	0.022	-0.11	0.184	0.14	0.212	0.136	0.039	0.055	0.033	0.045
Neonectria hederae	Nectria sp. B-13	78402	2020480	FALSE	FALSE	TRUE	110618	Nectriaceae	family		0.021	0.147	0.004	0.021	0.003	0.024	0.007	0.172	0.01	0.174
unclassified Pseudogymnoascus	Pseudogymnoascus sp. VKM F-4520 (FW-2644)	2637121	1420915	FALSE	FALSE	FALSE	2637121	unclassified Pseudogymnoascus	no rank	Pseudogymnoascus	0.021	0.027	0.001	0.08	0.001	0.086	0.002	0.112	0.004	0.115
Fusarium poae	Fusarium praegraminearum	36050	1824868	FALSE	FALSE	TRUE	5506	Fusarium	genus	Fusarium	0.021	0.139	0.001	0.036	0	0.018	0	0.189	0.004	0.151
Ceratocystis platani	Ceratocystis	88771	5157	FALSE	FALSE	FALSE	5157	Ceratocystis	genus	Ceratocystis	0.021	-0.062	0.112	0.128	0.141	0.11	0.032	0.085	0.026	0.058
Aspergillus	Aspergillus pseudonomius	5052	1506151	FALSE	FALSE	FALSE	5052	Aspergillus	genus	Aspergillus	0.021	0.019	0	0.085	0.001	0.089	0.009	0.104	0.002	0.115
Vespula	Polistes	7451	7456	FALSE	FALSE	FALSE	7438	Vespidae	family		0.021	0.044	0.003	0.087	0	0.063	0	0.104	0.002	0.139
Megachile rotundata	Tetragonula	143995	398144	FALSE	FALSE	FALSE	34735	Apoidea	superfamily		0.021	0.188	0.002	0.002	0	0.002	0	0.17	0.002	0.217
Bombus turneri	Bombus haemorrhoidalis	686820	207636	FALSE	FALSE	TRUE	28641	Bombus	genus	Bombus	0.021	-0.027	0.033	0.114	0.034	0.1	0.032	0.093	0.033	0.081
Phytophthora capsici LT1534	Phytophthora citricola	763924	53984	FALSE	FALSE	TRUE	4783	Phytophthora	genus	Phytophthora	0.021	0.165	0.015	0.019	0	0.008	0	0.153	0.019	0.211
Fusarium sp. AF-6	[Nectria] haematococca mpVI 77-13-4	1325737	660122	FALSE	FALSE	TRUE	232080	Fusarium solani species complex	species group	Fusarium	0.021	-0.009	0.001	0.117	0	0.085	0	0.118	0.001	0.073
Aphis glycines	Aphis craccivora	307491	307492	FALSE	FALSE	TRUE	464929	Aphis	subgenus	Aphis	0.021	-0.109	0.026	0.135	0.028	0.162	0.02	0.041	0.017	0.05
Fusarium	Fusarium neocosmosporiellum	5506	1325723	FALSE	FALSE	FALSE	5506	Fusarium	genus	Fusarium	0.02	-0.114	0.001	0.165	0	0.141	0	0.05	0.003	0.034
Acanthamoeba castellanii str. Neff	Acanthamoeba palestinensis	1257118	28015	FALSE	FALSE	TRUE	5754	Acanthamoeba	genus	Acanthamoeba	0.02	-0.08	0.038	0.127	0.083	0.136	0.045	0.067	0.02	0.054
Drosophila bocki	montium subgroup	103765	32352	FALSE	FALSE	FALSE	32352	montium subgroup	species subgroup	Drosophila	0.019	-0.047	0.002	0.125	0.002	0.114	0.003	0.066	0.003	0.085
Fusarium mangiferae	Fusarium verticillioides 7600	192010	334819	FALSE	FALSE	TRUE	171627	Fusarium fujikuroi species complex	species group	Fusarium	0.019	-0.054	0.003	0.122	0.007	0.122	0.007	0.066	0.003	0.078
Fusarium citri	Fusarium equiseti	2495903	61235	FALSE	FALSE	TRUE	450425	Fusarium incarnatum-equiseti species complex	species group	Fusarium	0.019	0.031	0.007	0.088	0.01	0.071	0.01	0.114	0.007	0.115
Lagenidium giganteum	Pythium oligandrum	4803	41045	FALSE	FALSE	TRUE	4762	Oomycetes	class		0.019	0.15	0.021	0.024	0.018	0.011	0.071	0.186	0.087	0.159
Aphaenogaster	Tetramorium immigrans	165430	2164160	FALSE	FALSE	FALSE	34695	Myrmicinae	subfamily		0.019	-0.09	0.003	0.15	0	0.131	0	0.056	0.004	0.051
Drosophila rufa	montium subgroup	67533	32352	FALSE	FALSE	FALSE	32352	montium subgroup	species subgroup	Drosophila	0.019	-0.063	0.004	0.122	0.01	0.131	0.017	0.052	0.007	0.082
Fusarium clavum	Fusarium fasciculatum	2594811	2594813	FALSE	FALSE	TRUE	450425	Fusarium incarnatum-equiseti species complex	species group	Fusarium	0.018	0.028	0.014	0.09	0.026	0.069	0.027	0.104	0.015	0.122
Metschnikowia sp. 01-655c1	Metschnikowia sp. 13-106.1	1807684	1807688	FALSE	FALSE	TRUE	2613759	unclassified Metschnikowia	no rank	Metschnikowia	0.018	0.058	0.003	0.06	0.007	0.071	0.012	0.109	0.004	0.145
Acanthamoeba palestinensis	Acanthamoeba rhysodes	28015	32599	FALSE	FALSE	TRUE	5754	Acanthamoeba	genus	Acanthamoeba	0.018	0.017	0.013	0.099	0	0.074	0	0.106	0.016	0.108
Claviceps	Claviceps microcephala	5110	1294628	FALSE	FALSE	FALSE	5110	Claviceps	genus	Claviceps	0.018	0.001	0.006	0.086	0	0.102	0	0.109	0.002	0.089
Tetragonula clypearis	Tetragonula	270525	398144	FALSE	FALSE	FALSE	398144	Tetragonula	genus	Tetragonula	0.018	0.055	0.097	0.048	0.065	0.072	0.057	0.113	0.08	0.139
Neonectria sp. DH2	Neonectria ditissima	1735992	78410	FALSE	FALSE	TRUE	140106	Neonectria	genus	Neonectria	0.017	-0.18	0.007	0.17	0.01	0.199	0.004	0.004	0.003	0.013
Frieseomelitta varia	Tetragonula clypearis	561572	270525	FALSE	FALSE	TRUE	83319	Meliponinae	subfamily		0.017	0.065	0.012	0.056	0.006	0.066	0.007	0.138	0.014	0.123
Alternaria sect. Alternaria	Alternaria arborescens	2499237	156630	FALSE	FALSE	FALSE	2499237	Alternaria sect. Alternaria	section	Alternaria	0.017	0.089	0.024	0.079	0.007	0.02	0.002	0.133	0.006	0.152
Phytophthora pisi	Phytophthora ramorum	1131323	164328	FALSE	FALSE	TRUE	4783	Phytophthora	genus	Phytophthora	0.017	-0.126	0.011	0.168	0	0.147	0	0.014	0.009	0.056
Cryptococcus gattii VGIV IND107	Cryptococcus gattii CA1873	1296105	1296111	FALSE	FALSE	TRUE	1884637	Cryptococcus gattii species complex	species group	Cryptococcus	0.017	-0.002	0.032	0.088	0.032	0.098	0.031	0.083	0.03	0.111
Pseudogymnoascus sp. VKM F-4519 (FW-2642)	Pseudogymnoascus sp. 05NY08	1420914	1622149	FALSE	FALSE	TRUE	2637121	unclassified Pseudogymnoascus	no rank	Pseudogymnoascus	0.017	-0.037	0.002	0.121	0	0.105	0	0.078	0.001	0.08
Anopheles stephensi	Anopheles merus	30069	30066	FALSE	FALSE	TRUE	44534	Cellia	subgenus	Anopheles	0.017	0.164	0.002	0.012	0	0.012	0	0.167	0.002	0.192
Fusarium nanum	Fusarium coffeatum	2494468	231269	FALSE	FALSE	TRUE	450425	Fusarium incarnatum-equiseti species complex	species group	Fusarium	0.017	0.003	0.019	0.092	0.024	0.091	0.023	0.091	0.018	0.108
Apostichopus leukothele	Apostichopus	2497127	307971	FALSE	FALSE	FALSE	307971	Apostichopus	genus	Apostichopus	0.016	0.007	0.007	0.095	0.007	0.082	0.1	0.2	0.125	0
Timema tahoe	Timema bartmani	61484	61472	FALSE	FALSE	TRUE	61471	Timema	genus	Timema	0.016	-0.008	0.162	0.077	0.121	0.095	0.122	0.088	0.158	0.1
Drosophila albomicans	Drosophila nasuta	7291	42062	FALSE	FALSE	TRUE	32307	nasuta subgroup	species subgroup	Drosophila	0.016	0.057	0.025	0.059	0.037	0.066	0.07	0.119	0.046	0.133
Metschnikowia cerradonensis	Metschnikowia santaceciliae	390697	197674	FALSE	FALSE	TRUE	27320	Metschnikowia	genus	Metschnikowia	0.016	-0.01	0.076	0.084	0.064	0.103	0.063	0.087	0.072	0.099
Fusarium clavum	Fusarium equiseti	2594811	61235	FALSE	FALSE	TRUE	450425	Fusarium incarnatum-equiseti species complex	species group	Fusarium	0.016	0.019	0.023	0.081	0.01	0.085	0.01	0.114	0.023	0.1
Metschnikowia dekortorum	Metschnikowia sp. UFMG-CM-y6306	174643	2654413	FALSE	FALSE	TRUE	27320	Metschnikowia	genus	Metschnikowia	0.016	-0.015	0.092	0.099	0.088	0.089	0.082	0.102	0.089	0.079
Aspergillus aculeatinus CBS 121060	Aspergillus	1448322	5052	FALSE	FALSE	FALSE	5052	Aspergillus	genus	Aspergillus	0.016	-0.036	0.057	0.113	0.077	0.103	0.008	0.077	0.006	0.084
Phytophthora colocasiae	Phytophthora citricola	129350	53984	FALSE	FALSE	TRUE	4783	Phytophthora	genus	Phytophthora	0.016	0.179	0.007	0.007	0	0	0	0.153	0.01	0.22
Corinectria fuckeliana	Neonectria sp. DH2	930093	1735992	FALSE	FALSE	TRUE	110618	Nectriaceae	family		0.016	0.178	0.005	0.003	0	0.005	0	0.177	0.013	0.196
Juglanconis sp. DMW523	Juglanconis	1955135	1940564	FALSE	FALSE	FALSE	1940564	Juglanconis	genus	Juglanconis	0.015	-0.117	0.069	0.161	0.06	0.134	0.048	0.042	0.058	0.036
Atta texana	Acromyrmex echinatior	493209	103372	FALSE	FALSE	TRUE	143999	Attini	tribe		0.015	-0.063	0.01	0.141	0.011	0.109	0.007	0.065	0.007	0.065
Vespula germanica	Vespula	30212	7451	FALSE	FALSE	FALSE	7451	Vespula	genus	Vespula	0.015	-0.062	0.008	0.136	0.017	0.112	0.013	0.077	0.007	0.056
Polistes dominula	Vespula pensylvanica	743375	30213	FALSE	FALSE	TRUE	7438	Vespidae	family		0.015	0.121	0.002	0.031	0	0.035	0	0.145	0.004	0.17
Taphrina flavorubra JCM 22207	Taphrina pruni	1450759	48692	FALSE	FALSE	TRUE	5010	Taphrina	genus	Taphrina	0.015	0.171	0.004	0.01	0.003	0.006	0.005	0.17	0.007	0.194
Bathycoccus sp. TOSAG39-1	Bathycoccus sp. SAG2	1735750	2589997	FALSE	FALSE	TRUE	2590008	unclassified Bathycoccus	no rank	Bathycoccus	0.015	-0.134	0.045	0.182	0.033	0.131	0.111	0.056	0.167	0
Rhizopogon vinicolor AM-OR11-026	Rhizopogon rudus	1314800	181343	FALSE	FALSE	TRUE	5375	Rhizopogon	genus	Rhizopogon	0.015	0.036	0.01	0.075	0.014	0.074	0.016	0.12	0.012	0.11
Aspergillus sergii	Aspergillus	1034303	5052	FALSE	FALSE	FALSE	5052	Aspergillus	genus	Aspergillus	0.015	-0.037	0.079	0.101	0.086	0.112	0.007	0.078	0.006	0.083
Meloidogyne incognita	Meloidogyne graminicola	6306	189291	FALSE	FALSE	TRUE	189290	Meloidogyne	genus	Meloidogyne	0.015	-0.194	0.005	0.168	0	0.212	0	0	0.018	0
Nannochloris sp. X1	Picochlorum sp. BH-2019	2056401	2601844	FALSE	FALSE	TRUE	75966	Trebouxiophyceae	class		0.015	0.066	0.012	0.05	0.009	0.068	0.022	0.126	0.026	0.133
Botrytis tulipae	Botryotinia convoluta	87230	54673	FALSE	FALSE	TRUE	28983	Sclerotiniaceae	family		0.015	-0.023	0.012	0.087	0.009	0.121	0.009	0.075	0.012	0.095
Metarhizium anisopliae ARSEF 549	Metarhizium acridum CQMa 102	1276135	655827	FALSE	FALSE	TRUE	5529	Metarhizium	genus	Metarhizium	0.015	-0.159	0.002	0.188	0.004	0.159	0.003	0.019	0.001	0.015
Fusarium fujikuroi species complex	Fusarium nygamai	171627	42673	FALSE	FALSE	FALSE	171627	Fusarium fujikuroi species complex	species group	Fusarium	0.014	0.003	0.013	0.105	0.015	0.076	0.023	0.121	0.023	0.075
Drosophila mauritiana	Drosophila simulans	7226	7240	FALSE	FALSE	TRUE	32351	melanogaster subgroup	species subgroup	Drosophila	0.013	-0.005	0.074	0.093	0.052	0.087	0.052	0.101	0.076	0.086
Fusarium culmorum	Fusarium pseudograminearum CS3096	5516	1028729	FALSE	FALSE	TRUE	569360	Fusarium sambucinum species complex	species group	Fusarium	0.013	-0.088	0.033	0.091	0.016	0.178	0.01	0.055	0.019	0.05
unclassified Pseudogymnoascus	Pseudogymnoascus sp. VKM F-4519 (FW-2642)	2637121	1420914	FALSE	FALSE	FALSE	2637121	unclassified Pseudogymnoascus	no rank	Pseudogymnoascus	0.013	0.022	0.002	0.078	0.002	0.084	0.007	0.116	0.007	0.098
Vespula vulgaris	Vespula	7454	7451	FALSE	FALSE	FALSE	7451	Vespula	genus	Vespula	0.013	-0.089	0.017	0.142	0.035	0.128	0.032	0.058	0.017	0.046
Nectria sp. B-13	Neonectria ditissima	2020480	78410	FALSE	FALSE	TRUE	110618	Nectriaceae	family		0.013	-0.171	0.007	0.172	0	0.185	0	0.008	0.003	0.013
Schistosoma haematobium	Schistosoma margrebowiei	6185	48269	FALSE	FALSE	TRUE	6181	Schistosoma	genus	Schistosoma	0.013	-0.055	0.025	0.116	0.019	0.12	0.022	0.07	0.03	0.066
Pseudogymnoascus sp. VKM F-4519 (FW-2642)	Pseudogymnoascus sp. 03VT05	1420914	1622148	FALSE	FALSE	TRUE	2637121	unclassified Pseudogymnoascus	no rank	Pseudogymnoascus	0.013	-0.037	0.007	0.116	0	0.105	0	0.082	0.006	0.073
Metschnikowia sp. AWRI3582	Metschnikowia citriensis	1769792	2259054	FALSE	FALSE	TRUE	27320	Metschnikowia	genus	Metschnikowia	0.012	-0.042	0.044	0.131	0.041	0.09	0.021	0.076	0.023	0.074
Fusarium langsethiae	Fusarium clavum	179993	2594811	FALSE	FALSE	TRUE	5506	Fusarium	genus	Fusarium	0.012	0.005	0.003	0.082	0	0.097	0	0.104	0.003	0.092
Pseudogymnoascus sp. VKM F-4520 (FW-2644)	Pseudogymnoascus sp. VKM F-4513 (FW-928)	1420915	1420907	FALSE	FALSE	TRUE	2637121	unclassified Pseudogymnoascus	no rank	Pseudogymnoascus	0.012	-0.045	0.004	0.11	0	0.12	0	0.07	0.003	0.076
Pomacea maculata	Marisa cornuarietis	1245466	75126	FALSE	FALSE	TRUE	54973	Ampullariidae	family		0.012	-0.155	0.009	0.174	0.003	0.166	0.002	0.014	0.005	0.021
Atta texana	Trachymyrmex cornetzi	493209	471704	FALSE	FALSE	TRUE	143999	Attini	tribe		0.012	-0.079	0.005	0.146	0.003	0.117	0.002	0.066	0.004	0.047
Metarhizium majus ARSEF 297	Metarhizium acridum CQMa 102	1276143	655827	FALSE	FALSE	TRUE	5529	Metarhizium	genus	Metarhizium	0.012	-0.16	0.002	0.161	0.007	0.183	0.005	0.016	0.001	0.015
Fusarium ambrosium	Fusarium sp. JS1030	131363	1580212	FALSE	FALSE	TRUE	5506	Fusarium	genus	Fusarium	0.012	-0.188	0.004	0.191	0	0.182	0	0.003	0.003	0
Metschnikowia bowlesiae	Metschnikowia	1699426	27320	FALSE	FALSE	FALSE	27320	Metschnikowia	genus	Metschnikowia	0.012	0.006	0.01	0.098	0.012	0.078	0.012	0.108	0.01	0.089
Phytophthora fragariae	Phytophthora pluvialis	53985	1330343	FALSE	FALSE	TRUE	4783	Phytophthora	genus	Phytophthora	0.012	-0.168	0.007	0.188	0	0.165	0	0.016	0.003	0.007
Drosophila albomicans	Drosophila neonasuta	7291	154130	FALSE	FALSE	TRUE	32307	nasuta subgroup	species subgroup	Drosophila	0.012	0.055	0.034	0.05	0.031	0.073	0.059	0.119	0.063	0.126
Phytophthora cinnamomi	Phytophthora pisi	4785	1131323	FALSE	FALSE	TRUE	4783	Phytophthora	genus	Phytophthora	0.012	0.124	0.006	0.045	0	0.013	0	0.179	0.011	0.136
Picochlorum oklahomense	Picochlorum sp. BH-2019	249345	2601844	FALSE	FALSE	TRUE	249344	Picochlorum	genus	Picochlorum	0.012	0.03	0.053	0.09	0.031	0.057	0.03	0.117	0.056	0.103
Cutaneotrichosporon dermatis	Geotrichum fermentans	129132	44066	FALSE	FALSE	TRUE	451864	Dikarya	subkingdom		0.011	0.093	0.022	0.048	0.025	0.037	0.046	0.139	0.041	0.144
Fusarium humuli	Fusarium camptoceras	2494464	57143	FALSE	FALSE	TRUE	5506	Fusarium	genus	Fusarium	0.011	-0.098	0.002	0.154	0.011	0.127	0.01	0.046	0.001	0.046
Fusarium beomiforme	Fusarium udum	44412	42665	FALSE	FALSE	TRUE	5506	Fusarium	genus	Fusarium	0.011	0.159	0.005	0.023	0	0.001	0	0.113	0.005	0.233
Metschnikowia sp. 01-655c1	Metschnikowia continentalis	1807684	73517	FALSE	FALSE	TRUE	27320	Metschnikowia	genus	Metschnikowia	0.011	0.049	0.002	0.062	0.007	0.071	0.008	0.129	0.002	0.111
Nasonia	Trichomalopsis sarcophagae	7424	543379	FALSE	FALSE	FALSE	272242	Pteromalinae	subfamily		0.011	-0.028	0.055	0.117	0.057	0.086	0.037	0.084	0.037	0.079
Meyerozyma caribbica MG20W	Meyerozyma carpophila	1091232	374178	TRUE	FALSE	TRUE	766728	Meyerozyma	genus	Meyerozyma	0.011	-0.155	0.003	0.162	0.003	0.176	0.001	0.028	0.001	0.008	aBo	ABOLG	ABo	ABo	ABo	ABOLG
Fusarium sambucinum species complex	Fusarium	569360	5506	FALSE	FALSE	FALSE	5506	Fusarium	genus	Fusarium	0.011	0.095	0.087	0.05	0.074	0.026	0.008	0.158	0.011	0.131
Lagenidium giganteum	Pythium periplocum	4803	82946	FALSE	FALSE	TRUE	4762	Oomycetes	class		0.011	0.115	0.007	0.038	0	0.028	0	0.144	0.021	0.16
Tetramorium bicarinatum	Aphaenogaster	219812	165430	FALSE	FALSE	FALSE	34695	Myrmicinae	subfamily		0.011	0.09	0.004	0.041	0.002	0.05	0.002	0.152	0.003	0.128
Leishmania gerbilli	Leishmania arabica	40285	40284	FALSE	FALSE	TRUE	5658	Leishmania	genus	Leishmania	0.011	-0.04	0.068	0.045	0	0.17	0	0.091	0.045	0.06
Drosophila rufa	Drosophila lacteicornis	67533	67531	FALSE	FALSE	TRUE	32352	montium subgroup	species subgroup	Drosophila	0.01	-0.007	0.038	0.089	0.048	0.093	0.05	0.09	0.04	0.093
Taenia saginata	Taenia asiatica	6206	60517	FALSE	FALSE	TRUE	6202	Taenia	genus	Taenia	0.01	-0.018	0.27	0.072	0.22	0.087	0.204	0.085	0.247	0.089
Penicillium sp. BW_MB	Penicillium griseofulvum	1931374	5078	FALSE	FALSE	TRUE	5073	Penicillium	genus	Penicillium	0.01	-0.154	0.007	0.169	0.003	0.168	0.003	0.025	0.005	0.011
Metarhizium brunneum ARSEF 3297	Metarhizium	1276141	5529	FALSE	FALSE	FALSE	5529	Metarhizium	genus	Metarhizium	0.01	-0.067	0.026	0.123	0.023	0.122	0.032	0.047	0.035	0.074
Fusarium sambucinum species complex	Fusarium sambucinum	569360	5128	FALSE	FALSE	FALSE	569360	Fusarium sambucinum species complex	species group	Fusarium	0.01	-0.047	0.008	0.129	0	0.1	0	0.07	0.003	0.072
Penicillium freii	Penicillium paneum FM227	48697	1439348	FALSE	FALSE	TRUE	5073	Penicillium	genus	Penicillium	0.01	-0.107	0.007	0.14	0.003	0.149	0.003	0.033	0.006	0.049
Fusarium solani	Fusarium sp. AF-6	169388	1325737	FALSE	FALSE	TRUE	232080	Fusarium solani species complex	species group	Fusarium	0.01	0.005	0.003	0.058	0.005	0.118	0.006	0.113	0.003	0.082
Drosophila auraria	Drosophila leontia	47315	109356	FALSE	FALSE	TRUE	32352	montium subgroup	species subgroup	Drosophila	0.01	0.03	0.002	0.09	0	0.062	0	0.117	0.002	0.103
Penicillium coprophilum	Penicillium sp. BW_MB	36646	1931374	FALSE	FALSE	TRUE	5073	Penicillium	genus	Penicillium	0.01	0.152	0.005	0.021	0	0.009	0	0.176	0.007	0.165
Pseudomyrmex gracilis	Pseudomyrmex cubaensis	219809	292154	FALSE	FALSE	TRUE	56621	Pseudomyrmex	genus	Pseudomyrmex	0.01	0.125	0.007	0.039	0	0.017	0	0.171	0.014	0.142
Fusarium citri	Fusarium nanum	2495903	2494468	FALSE	FALSE	TRUE	450425	Fusarium incarnatum-equiseti species complex	species group	Fusarium	0.01	0.021	0.008	0.086	0.007	0.074	0.007	0.104	0.009	0.105
Leishmania donovani species complex	Leishmania major strain Friedlin	38574	347515	FALSE	FALSE	FALSE	38568	Leishmania	subgenus	Leishmania	0.01	0.098	0.014	0.041	0	0.041	0	0.167	0.017	0.121
Timema californicum	Timema shepardi	61474	629360	FALSE	FALSE	TRUE	61471	Timema	genus	Timema	0.01	-0.008	0.123	0.074	0.151	0.093	0.136	0.077	0.105	0.105
Rhizopogon vesiculosus	Rhizopogon parksii	180088	87126	FALSE	FALSE	TRUE	5375	Rhizopogon	genus	Rhizopogon	0.01	-0.006	0.009	0.111	0.005	0.077	0.006	0.082	0.013	0.099
Escovopsis weberi	unclassified Escovopsis	150374	2626738	FALSE	FALSE	FALSE	150372	Escovopsis	genus	Escovopsis	0.009	-0.038	0.017	0.106	0.011	0.111	0.008	0.086	0.013	0.065
Penicillium vulpinum	Penicillium sp. BW_MB	29845	1931374	FALSE	FALSE	TRUE	5073	Penicillium	genus	Penicillium	0.009	0.157	0.001	0.017	0	0.007	0	0.176	0.002	0.17
Drosophila asahinai	montium subgroup	154832	32352	FALSE	FALSE	FALSE	32352	montium subgroup	species subgroup	Drosophila	0.009	-0.054	0.011	0.105	0.004	0.129	0.007	0.062	0.017	0.071
Metschnikowia sp. 13-106.1	Metschnikowia cubensis	1807688	1323754	FALSE	FALSE	TRUE	27320	Metschnikowia	genus	Metschnikowia	0.009	-0.08	0.005	0.116	0.004	0.145	0.003	0.051	0.003	0.057
Botryotinia narcissicola	Botrytis galanthina	278944	278940	FALSE	FALSE	TRUE	28983	Sclerotiniaceae	family		0.009	-0.027	0.015	0.091	0.016	0.115	0.016	0.084	0.015	0.077
Drosophila lacteicornis	Drosophila tani	67531	137070	FALSE	FALSE	TRUE	32352	montium subgroup	species subgroup	Drosophila	0.009	-0.063	0.013	0.127	0.018	0.115	0.013	0.057	0.01	0.068
Pteromalinae	Nasonia vitripennis	272242	7425	FALSE	FALSE	FALSE	272242	Pteromalinae	subfamily		0.009	0.088	0.011	0.045	0.033	0.044	0.008	0.128	0.003	0.149
Phytophthora plurivora	Phytophthora multivora	639000	596104	FALSE	FALSE	TRUE	4783	Phytophthora	genus	Phytophthora	0.009	-0.122	0.01	0.149	0	0.155	0	0.049	0.008	0.017
Drosophila sechellia	Drosophila simulans	7238	7240	FALSE	FALSE	TRUE	32351	melanogaster subgroup	species subgroup	Drosophila	0.009	0.021	0.036	0.065	0.055	0.087	0.066	0.087	0.041	0.122
Pseudogymnoascus sp. VKM F-4518 (FW-2643)	unclassified Pseudogymnoascus	1420913	2637121	FALSE	FALSE	FALSE	2637121	unclassified Pseudogymnoascus	no rank	Pseudogymnoascus	0.009	-0.022	0.002	0.105	0.004	0.098	0.001	0.08	0.001	0.086
Drosophila leontia	montium subgroup	109356	32352	FALSE	FALSE	FALSE	32352	montium subgroup	species subgroup	Drosophila	0.009	-0.036	0.004	0.113	0	0.105	0	0.069	0.007	0.082
melanogaster subgroup	Drosophila sechellia	32351	7238	FALSE	FALSE	FALSE	32351	melanogaster subgroup	species subgroup	Drosophila	0.009	0.019	0.021	0.087	0.032	0.07	0.022	0.079	0.014	0.128
Neurospora pannonica FGSC 7221	Neurospora tetrasperma FGSC 2508	1266714	510951	FALSE	FALSE	TRUE	5140	Neurospora	genus	Neurospora	0.009	-0.001	0.003	0.075	0.006	0.106	0.006	0.105	0.003	0.082
Vespula vulgaris	Vespula pensylvanica	7454	30213	FALSE	FALSE	TRUE	7451	Vespula	genus	Vespula	0.008	-0.018	0.076	0.083	0.059	0.104	0.066	0.078	0.083	0.091
Fusarium pseudograminearum CS3096	Fusarium	1028729	5506	FALSE	FALSE	FALSE	5506	Fusarium	genus	Fusarium	0.008	0.099	0.027	0.037	0.03	0.039	0.01	0.156	0.01	0.132
Pseudogymnoascus	Pseudogymnoascus sp. VKM F-4519 (FW-2642)	78156	1420914	FALSE	FALSE	FALSE	78156	Pseudogymnoascus	genus	Pseudogymnoascus	0.008	-0.035	0.02	0.119	0.021	0.093	0.038	0.085	0.039	0.067
Rhizopogon vesiculosus	Rhizopogon	180088	5375	FALSE	FALSE	FALSE	5375	Rhizopogon	genus	Rhizopogon	0.008	-0.02	0.002	0.119	0	0.082	0	0.1	0.033	0.067
Trachymyrmex septentrionalis	Atta texana	34720	493209	FALSE	FALSE	TRUE	143999	Attini	tribe		0.008	0.063	0.007	0.062	0.008	0.055	0.01	0.141	0.011	0.109
Fusarium poae	Fusarium culmorum	36050	5516	FALSE	FALSE	TRUE	569360	Fusarium sambucinum species complex	species group	Fusarium	0.008	0.128	0.003	0.034	0	0.018	0	0.124	0.005	0.189
Rhizopogon	Rhizopogon parksii	5375	87126	FALSE	FALSE	FALSE	5375	Rhizopogon	genus	Rhizopogon	0.008	0.011	0.033	0.067	0	0.1	0	0.089	0.002	0.11
Fusarium nanum	Fusarium incarnatum	2494468	298378	FALSE	FALSE	TRUE	450425	Fusarium incarnatum-equiseti species complex	species group	Fusarium	0.008	-0.007	0.022	0.089	0.019	0.095	0.019	0.093	0.021	0.087
Geotrichum fermentans	Dikarya	44066	451864	FALSE	FALSE	FALSE	451864	Dikarya	subkingdom		0.008	-0.173	0.011	0.174	0.005	0.179	0.005	0.008	0.011	0.005
Fusarium citri	Fusarium clavum	2495903	2594811	FALSE	FALSE	TRUE	450425	Fusarium incarnatum-equiseti species complex	species group	Fusarium	0.008	0.009	0.003	0.092	0.001	0.079	0.001	0.103	0.003	0.092
Fusarium citri	Fusarium coffeatum	2495903	231269	FALSE	FALSE	TRUE	450425	Fusarium incarnatum-equiseti species complex	species group	Fusarium	0.008	0.028	0.018	0.077	0.007	0.074	0.007	0.106	0.018	0.108
Schistosoma bovis	Schistosoma margrebowiei	6184	48269	FALSE	FALSE	TRUE	6181	Schistosoma	genus	Schistosoma	0.008	-0.068	0.022	0.122	0.03	0.121	0.041	0.052	0.03	0.066
Colletes gigas	Pyrobombus	935657	144703	FALSE	FALSE	FALSE	34735	Apoidea	superfamily		0.008	0.177	0.002	0.002	0	0	0	0.174	0.002	0.189
Pseudogymnoascus sp. 03VT05	Pseudogymnoascus sp. VKM F-4518 (FW-2643)	1622148	1420913	FALSE	FALSE	TRUE	2637121	unclassified Pseudogymnoascus	no rank	Pseudogymnoascus	0.008	0.021	0.001	0.081	0	0.078	0	0.107	0.002	0.1
Neurospora tetrasperma FGSC 2508	Neurospora terricola FGSC 1889	510951	1266715	FALSE	FALSE	TRUE	5140	Neurospora	genus	Neurospora	0.008	0.003	0.02	0.091	0	0.085	0	0.074	0.019	0.114
Drosophila rufa	Drosophila asahinai	67533	154832	FALSE	FALSE	TRUE	32352	montium subgroup	species subgroup	Drosophila	0.008	-0.017	0.042	0.084	0.035	0.106	0.037	0.079	0.043	0.09
Alternaria gaisen	Alternaria sect. Alternaria	167740	2499237	FALSE	FALSE	FALSE	2499237	Alternaria sect. Alternaria	section	Alternaria	0.008	-0.094	0.003	0.137	0.006	0.136	0.024	0.079	0.013	0.013
Trachymyrmex zeteki	Atta texana	64791	493209	FALSE	FALSE	TRUE	143999	Attini	tribe		0.007	0.079	0.002	0.047	0.002	0.053	0.003	0.149	0.003	0.117
Penicillium freii	Penicillium expansum	48697	27334	FALSE	FALSE	TRUE	5073	Penicillium	genus	Penicillium	0.007	-0.112	0.004	0.143	0.003	0.149	0.003	0.034	0.004	0.039
Aspergillus tubingensis CBS 134.48	Aspergillus clavatus NRRL 1	767770	344612	FALSE	FALSE	TRUE	5052	Aspergillus	genus	Aspergillus	0.007	-0.184	0.003	0.184	0	0.18	0	0.003	0.003	0
Pseudogymnoascus sp. VKM F-4518 (FW-2643)	Pseudogymnoascus sp. 05NY08	1420913	1622149	FALSE	FALSE	TRUE	2637121	unclassified Pseudogymnoascus	no rank	Pseudogymnoascus	0.007	-0.028	0.002	0.105	0	0.102	0	0.078	0.001	0.08
Drosophila miranda	Drosophila guanche	7229	7266	FALSE	FALSE	TRUE	32355	obscura group	species group	Drosophila	0.007	-0.101	0.002	0.148	0	0.133	0	0.047	0.002	0.038
unclassified Escovopsis	Escovopsis sp. AC	2626738	2027528	FALSE	FALSE	FALSE	2626738	unclassified Escovopsis	no rank	Escovopsis	0.007	0.025	0.013	0.081	0.006	0.072	0.008	0.104	0.016	0.107
Fusarium fujikuroi IMI 58289	Fusarium proliferatum ET1	1279085	1227346	FALSE	FALSE	TRUE	171627	Fusarium fujikuroi species complex	species group	Fusarium	0.007	-0.026	0.124	0.12	0.128	0.065	0.12	0.073	0.122	0.087
Atta	Acromyrmex echinatior	12956	103372	FALSE	FALSE	FALSE	143999	Attini	tribe		0.007	-0.053	0.014	0.101	0.01	0.129	0.005	0.067	0.007	0.065
Botrytis elliptica	Botryotinia narcissicola	278938	278944	FALSE	FALSE	TRUE	28983	Sclerotiniaceae	family		0.007	0.036	0.009	0.07	0.007	0.072	0.007	0.1	0.01	0.122
Colletotrichum	Colletotrichum musae	5455	5464	FALSE	FALSE	FALSE	5455	Colletotrichum	genus	Colletotrichum	0.007	-0.03	0.001	0.097	0	0.112	0	0.081	0.002	0.074
Penicillium	Penicillium sp. BW_MB	5073	1931374	FALSE	FALSE	FALSE	5073	Penicillium	genus	Penicillium	0.007	0.044	0.021	0.061	0.023	0.068	0.062	0.114	0.057	0.114
Armillaria ostoyae	Armillaria cepistipes	47428	47426	FALSE	FALSE	TRUE	47424	Armillaria	genus	Armillaria	0.006	-0.063	0.022	0.129	0.015	0.11	0.012	0.054	0.019	0.068
Temnothorax longispinosus	Tetramorium simillimum	300112	443853	FALSE	FALSE	TRUE	34695	Myrmicinae	subfamily		0.006	-0.055	0.003	0.118	0	0.116	0	0.072	0.002	0.058
Zaprionus indianus	Drosophila neonasuta	76712	154130	FALSE	FALSE	TRUE	46877	Drosophilini	tribe		0.006	0.177	0.002	0	0	0	0	0.178	0.004	0.184
Drosophila persimilis	Drosophila pseudoobscura	7234	7237	FALSE	FALSE	TRUE	32358	pseudoobscura subgroup	species subgroup	Drosophila	0.006	-0.011	0.095	0.071	0.105	0.1	0.111	0.091	0.099	0.084
Nylanderia fulva	Formica selysi	613905	208979	FALSE	FALSE	TRUE	7479	Formicinae	subfamily		0.006	0.151	0.004	0.014	0	0.012	0	0.194	0.008	0.142
Drosophila rufa	Drosophila seguyi	67533	73917	FALSE	FALSE	TRUE	32352	montium subgroup	species subgroup	Drosophila	0.006	-0.084	0.004	0.122	0.002	0.139	0.002	0.058	0.004	0.043
montium subgroup	Drosophila triauraria	32352	67534	FALSE	FALSE	FALSE	32352	montium subgroup	species subgroup	Drosophila	0.006	0.029	0.01	0.059	0	0.088	0	0.087	0.006	0.126
Lactarius indigo	Russula sp. MG48	222702	2175969	FALSE	FALSE	TRUE	5401	Russulaceae	family		0.005	-0.054	0.004	0.13	0	0.102	0	0.069	0.004	0.062
Vespula	Vespula pensylvanica	7451	30213	FALSE	FALSE	FALSE	7451	Vespula	genus	Vespula	0.005	0.073	0.019	0.071	0.033	0.03	0.039	0.105	0.023	0.151
Rhizopogon sp. AM-2018a	Rhizopogon hawkerae	2107715	98233	FALSE	FALSE	TRUE	5375	Rhizopogon	genus	Rhizopogon	0.005	-0.003	0.06	0.076	0.037	0.096	0.05	0.077	0.078	0.103
Microbotryum saponariae	Microbotryum lychnidis-dioicae p1A1 Lamole	289078	683840	FALSE	FALSE	TRUE	34416	Microbotryum	genus	Microbotryum	0.005	0.058	0.005	0.062	0	0.055	0	0.15	0.174	0.087
Drosophila mauritiana	Drosophila sechellia	7226	7238	FALSE	FALSE	TRUE	32351	melanogaster subgroup	species subgroup	Drosophila	0.005	-0.033	0.063	0.103	0.041	0.098	0.036	0.065	0.055	0.087
Drosophila sechellia	Drosophila orena	7238	7233	FALSE	FALSE	TRUE	32351	melanogaster subgroup	species subgroup	Drosophila	0.005	-0.063	0.002	0.098	0	0.142	0	0.056	0.002	0.065
Botrytis cinerea B05.10	Botryotinia calthae	332648	38488	FALSE	FALSE	TRUE	28983	Sclerotiniaceae	family		0.005	-0.07	0.01	0.122	0.017	0.124	0.007	0.056	0.004	0.058
Fusarium nanum	Fusarium irregulare	2494468	2494466	FALSE	FALSE	TRUE	450425	Fusarium incarnatum-equiseti species complex	species group	Fusarium	0.005	-0.004	0.03	0.082	0.019	0.095	0.019	0.101	0.029	0.078
Fusarium fujikuroi species complex	Fusarium mangiferae	171627	192010	FALSE	FALSE	FALSE	171627	Fusarium fujikuroi species complex	species group	Fusarium	0.005	0.004	0.021	0.097	0.019	0.072	0.032	0.094	0.036	0.093
Cryptococcus gattii WM276	Cryptococcus gattii CA1873	367775	1296111	FALSE	FALSE	TRUE	1884637	Cryptococcus gattii species complex	species group	Cryptococcus	0.005	-0.022	0.053	0.08	0.047	0.111	0.046	0.069	0.048	0.093
Botrytis tulipae	Botrytis elliptica	87230	278938	FALSE	FALSE	TRUE	33196	Botrytis	genus	Botrytis	0.004	-0.04	0.008	0.091	0.007	0.124	0.007	0.072	0.008	0.071
Trichophyton violaceum	Trichophyton	34388	5550	FALSE	FALSE	FALSE	5550	Trichophyton	genus	Trichophyton	0.004	-0.038	0.173	0.094	0.233	0.091	0.034	0.083	0.024	0.071
Metschnikowia	Metschnikowia hamakuensis	27320	301365	FALSE	FALSE	FALSE	27320	Metschnikowia	genus	Metschnikowia	0.003	-0.036	0.003	0.117	0.004	0.095	0.005	0.064	0.003	0.082
Bombus pyrosoma	Euglossa dilemma	396416	1507135	FALSE	FALSE	TRUE	70988	Bombinae	subfamily		0.003	-0.137	0.004	0.171	0	0.142	0	0.02	0.004	0.025
Drosophila elegans	Drosophila asahinai	30023	154832	FALSE	FALSE	TRUE	32346	melanogaster group	species group	Drosophila	0.003	0.066	0.002	0.057	0	0.053	0	0.116	0.002	0.131
Vespula vulgaris	Vespula germanica	7454	30212	FALSE	FALSE	TRUE	7451	Vespula	genus	Vespula	0.003	-0.046	0.059	0.101	0.052	0.111	0.064	0.081	0.073	0.056
Heliconius hermathena	Heliconius xanthocles	310794	33440	FALSE	FALSE	TRUE	33416	Heliconius	genus	Heliconius	0.003	0.032	0.004	0.072	0	0.07	0	0.158	0.056	0.056
Metschnikowia continentalis	Metschnikowia sp. 00-154.1	73517	1807683	FALSE	FALSE	TRUE	27320	Metschnikowia	genus	Metschnikowia	0.003	-0.053	0.014	0.123	0.008	0.104	0.007	0.068	0.013	0.061
Armillaria gallica	Armillaria ostoyae	47427	47428	FALSE	FALSE	TRUE	47424	Armillaria	genus	Armillaria	0.003	0.068	0.007	0.048	0.015	0.056	0.018	0.134	0.008	0.117
Phytophthora sojae	Phytophthora x alni	67593	299392	FALSE	FALSE	TRUE	4783	Phytophthora	genus	Phytophthora	0.003	-0.064	0.011	0.111	0	0.127	0	0.044	0.011	0.074
Botrytis hyacinthi	Botrytis paeoniae	278943	278948	FALSE	FALSE	TRUE	33196	Botrytis	genus	Botrytis	0.003	0.011	0.012	0.093	0.006	0.07	0.005	0.101	0.012	0.092
Pseudogymnoascus sp. VKM F-4518 (FW-2643)	Pseudogymnoascus sp. VKM F-4246	1420913	1420902	FALSE	FALSE	TRUE	2637121	unclassified Pseudogymnoascus	no rank	Pseudogymnoascus	0.003	-0.03	0.004	0.103	0	0.102	0	0.074	0.003	0.078
Aspergillus brasiliensis CBS 101740	Aspergillus eucalypticola CBS 122712	767769	1448314	FALSE	FALSE	TRUE	5052	Aspergillus	genus	Aspergillus	0.003	0.134	0.003	0.036	0.001	0.004	0.001	0.169	0.003	0.147
Metschnikowia sp. 04-226.1	Metschnikowia sp. 13-106.1	1807687	1807688	FALSE	FALSE	TRUE	2613759	unclassified Metschnikowia	no rank	Metschnikowia	0.003	0.087	0.001	0.055	0	0.032	0	0.12	0.002	0.148
Metschnikowia continentalis	Metschnikowia cubensis	73517	1323754	FALSE	FALSE	TRUE	27320	Metschnikowia	genus	Metschnikowia	0.003	-0.07	0.003	0.133	0	0.112	0	0.054	0.003	0.057
Fusarium citri	Fusarium irregulare	2495903	2494466	FALSE	FALSE	TRUE	450425	Fusarium incarnatum-equiseti species complex	species group	Fusarium	0.002	0.021	0.008	0.086	0.016	0.065	0.016	0.104	0.009	0.099
Rhizopogon rudus	Rhizopogon	181343	5375	FALSE	FALSE	FALSE	5375	Rhizopogon	genus	Rhizopogon	0.002	-0.079	0.003	0.133	0.002	0.12	0.033	0.067	0.067	0.033
Lasius niger	Formica exsecta	67767	72781	FALSE	FALSE	TRUE	7479	Formicinae	subfamily		0.002	0.139	0.004	0.014	0.004	0.02	0.008	0.128	0.007	0.192
Phytophthora multivora	Phytophthora citricola	596104	53984	FALSE	FALSE	TRUE	4783	Phytophthora	genus	Phytophthora	0.002	0.144	0.045	0.004	0.004	0.021	0.005	0.147	0.053	0.177
Alternaria alternata complex	Alternaria arborescens	187734	156630	FALSE	FALSE	FALSE	2499237	Alternaria sect. Alternaria	section	Alternaria	0.002	-0.007	0.121	0.073	0.094	0.091	0.051	0.083	0.065	0.093
Botrytis galanthina	Botrytis paeoniae	278940	278948	FALSE	FALSE	TRUE	33196	Botrytis	genus	Botrytis	0.002	0.005	0.013	0.087	0.011	0.081	0.011	0.095	0.014	0.09
Atta cephalotes	Atta colombica	12957	520822	FALSE	FALSE	TRUE	12956	Atta	genus	Atta	0.002	-0.038	0.169	0.073	0.178	0.11	0.169	0.05	0.147	0.094
Drosophila miranda	Drosophila azteca	7229	7249	FALSE	FALSE	TRUE	32355	obscura group	species group	Drosophila	0.002	-0.098	0.004	0.146	0.006	0.127	0.005	0.038	0.003	0.045
Fusarium irregulare	Fusarium pseudograminearum CS3096	2494466	1028729	FALSE	FALSE	TRUE	5506	Fusarium	genus	Fusarium	0.002	-0.05	0.003	0.117	0	0.107	0	0.065	0.003	0.066
Sphaerulina populicola P02.02b	Mycosphaerella sp. PB-2012b Mex 2-1-2	1136490	1367542	FALSE	FALSE	TRUE	93133	Mycosphaerellaceae	family		0.002	0.118	0.009	0.03	0.012	0.024	0.018	0.143	0.014	0.155
Fusarium citri	Fusarium incarnatum	2495903	298378	FALSE	FALSE	TRUE	450425	Fusarium incarnatum-equiseti species complex	species group	Fusarium	0.001	0.018	0.006	0.089	0.016	0.065	0.016	0.095	0.006	0.103
Neruda aoede	Heliconius melpomene melpomene	33457	171917	FALSE	FALSE	TRUE	127322	Heliconiini	tribe		0.001	0.138	0.017	0.008	0	0.025	0	0.147	0.005	0.171
unclassified Pseudogymnoascus	Pseudogymnoascus	2637121	78156	FALSE	FALSE	FALSE	78156	Pseudogymnoascus	genus	Pseudogymnoascus	0.001	0.03	0.012	0.069	0.015	0.072	0.024	0.115	0.019	0.095
Drosophila miranda	Drosophila athabasca	7229	7248	FALSE	FALSE	TRUE	32355	obscura group	species group	Drosophila	0.001	-0.107	0.002	0.148	0	0.133	0	0.043	0.002	0.03
Drosophila birchii	Drosophila lacteicornis	46829	67531	FALSE	FALSE	TRUE	32352	montium subgroup	species subgroup	Drosophila	0.001	0.089	0.003	0.036	0	0.048	0	0.14	0.004	0.128
Drosophila seguyi	Drosophila asahinai	73917	154832	FALSE	FALSE	TRUE	32352	montium subgroup	species subgroup	Drosophila	0.001	0.068	0.002	0.058	0	0.047	0	0.116	0.002	0.131
Drosophila jambulina	Drosophila lacteicornis	111875	67531	FALSE	FALSE	TRUE	32352	montium subgroup	species subgroup	Drosophila	0.001	0.091	0.002	0.039	0	0.042	0	0.14	0.002	0.131
Metschnikowia citriensis	Metschnikowia aff. pulcherrima	2259054	2163413	FALSE	FALSE	TRUE	27320	Metschnikowia	genus	Metschnikowia	0.001	0.03	0.023	0.073	0.033	0.065	0.051	0.097	0.037	0.112
Armillaria gallica	Armillaria solidipes	47427	1076256	FALSE	FALSE	TRUE	47424	Armillaria	genus	Armillaria	0.001	0.06	0.004	0.051	0.011	0.06	0.012	0.122	0.005	0.118
Lasius niger	Formica selysi	67767	208979	FALSE	FALSE	TRUE	7479	Formicinae	subfamily		0.001	0.141	0.004	0.014	0.008	0.016	0.015	0.179	0.008	0.142
Fusarium oxysporum f. sp. lycopersici 4287	Fusarium verticillioides 7600	426428	334819	FALSE	FALSE	TRUE	5506	Fusarium	genus	Fusarium	0.001	-0.037	0.004	0.099	0.007	0.11	0.007	0.066	0.004	0.077
Botrytis tulipae	Botrytis galanthina	87230	278940	FALSE	FALSE	TRUE	33196	Botrytis	genus	Botrytis	0.001	-0.024	0.017	0.083	0.02	0.111	0.02	0.08	0.016	0.076
Leishmania arabica	Leishmania	40284	38568	FALSE	FALSE	FALSE	5658	Leishmania	genus	Leishmania	0.001	0.003	0.015	0.076	0.015	0.09	0.062	0.062	0.059	0.118
Botryotinia narcissicola	Botrytis hyacinthi	278944	278943	FALSE	FALSE	TRUE	28983	Sclerotiniaceae	family		0.001	-0.034	0.017	0.09	0.018	0.113	0.018	0.087	0.017	0.059
Verticillium	Verticillium longisporum	1036719	100787	FALSE	FALSE	FALSE	1036719	Verticillium	genus	Verticillium	0	0.07	0.02	0.054	0.018	0.045	0.008	0.132	0.009	0.118
Rhizopogon salebrosus	Rhizopogon hawkerae	176626	98233	FALSE	FALSE	TRUE	5375	Rhizopogon	genus	Rhizopogon	0	0.124	0.007	0.018	0	0.029	0	0.127	0.006	0.175
Aspergillus tamarii	Aspergillus pseudonomius	41984	1506151	FALSE	FALSE	TRUE	5052	Aspergillus	genus	Aspergillus	0	0.049	0.001	0.062	0	0.061	0	0.113	0.002	0.115
Cryptococcus cf. gattii	Cryptococcus gattii VGII 2001/935-1	2011032	1334442	FALSE	FALSE	TRUE	1884637	Cryptococcus gattii species complex	species group	Cryptococcus	0	-0.072	0.016	0.138	0.017	0.104	0.016	0.07	0.017	0.038
Temnothorax curvispinosus	Tetramorium immigrans	300111	2164160	FALSE	FALSE	TRUE	34695	Myrmicinae	subfamily		0	-0.07	0.004	0.124	0	0.118	0	0.056	0.002	0.053
Verticillium nubilum	Verticillium dahliae VdLs.17	132580	498257	FALSE	FALSE	TRUE	1036719	Verticillium	genus	Verticillium	0	0.164	0.004	0.007	0	0	0	0.173	0.005	0.169
Neurospora crassa OR74A	Neurospora terricola FGSC 1889	367110	1266715	FALSE	FALSE	TRUE	5140	Neurospora	genus	Neurospora	0	0.01	0.019	0.098	0.001	0.063	0.001	0.073	0.019	0.114
Fusarium udum	Fusarium xylarioides	42665	221167	FALSE	FALSE	TRUE	171627	Fusarium fujikuroi species complex	species group	Fusarium	0	-0.058	0.064	0.049	0.071	0.167	0.083	0.06	0.066	0.061
Drosophila kikkawai	montium subgroup	30033	32352	FALSE	FALSE	FALSE	32352	montium subgroup	species subgroup	Drosophila	-0.001	-0.034	0.007	0.086	0	0.119	0	0.069	0.014	0.075
Fusarium incarnatum	Fusarium coffeatum	298378	231269	FALSE	FALSE	TRUE	450425	Fusarium incarnatum-equiseti species complex	species group	Fusarium	-0.001	0.004	0.026	0.085	0.031	0.077	0.032	0.082	0.025	0.101
Drosophila tani	melanogaster subgroup	137070	32351	FALSE	FALSE	FALSE	32346	melanogaster group	species group	Drosophila	-0.001	0.025	0.003	0.067	0	0.078	0	0.108	0.007	0.095
Neurospora crassa OR74A	Neurospora pannonica FGSC 7221	367110	1266714	FALSE	FALSE	TRUE	5140	Neurospora	genus	Neurospora	-0.001	0.001	0.01	0.108	0.001	0.063	0.002	0.076	0.01	0.102
Trichinella papuae	Trichinella pseudospiralis	268474	6337	FALSE	FALSE	TRUE	6333	Trichinella	genus	Trichinella	-0.001	-0.059	0.029	0.112	0.018	0.115	0.016	0.045	0.024	0.074
Metschnikowia hawaiiensis	Metschnikowia	27323	27320	FALSE	FALSE	FALSE	27320	Metschnikowia	genus	Metschnikowia	-0.001	0.031	0.009	0.077	0.001	0.063	0.001	0.118	0.009	0.09
Trachymyrmex zeteki	Atta	64791	12956	FALSE	FALSE	FALSE	143999	Attini	tribe		-0.001	0.071	0.004	0.045	0	0.055	0	0.115	0.007	0.133
Fusarium poae	Fusarium	36050	5506	FALSE	FALSE	FALSE	5506	Fusarium	genus	Fusarium	-0.001	0.126	0.004	0.033	0.007	0.011	0.002	0.164	0.002	0.14
Fusarium sambucinum species complex	Fusarium pseudograminearum CS3096	569360	1028729	FALSE	FALSE	FALSE	569360	Fusarium sambucinum species complex	species group	Fusarium	-0.001	-0.05	0.004	0.133	0.013	0.087	0.004	0.061	0.001	0.067
Bathycoccus sp. SAG2	unclassified Bathycoccus	2589997	2590008	FALSE	FALSE	FALSE	2590008	unclassified Bathycoccus	no rank	Bathycoccus	-0.001	-0.111	0.056	0.111	0	0.167	0	0.025	0.005	0.043
Drosophila rufa	Drosophila tani	67533	137070	FALSE	FALSE	TRUE	32352	montium subgroup	species subgroup	Drosophila	-0.002	-0.06	0.021	0.105	0.019	0.122	0.015	0.056	0.017	0.062
Fusarium incarnatum	Fusarium irregulare	298378	2494466	FALSE	FALSE	TRUE	450425	Fusarium incarnatum-equiseti species complex	species group	Fusarium	-0.002	-0.002	0.023	0.088	0.029	0.08	0.029	0.091	0.023	0.084
Metarhizium majus ARSEF 297	Metarhizium guizhouense ARSEF 977	1276143	1276136	FALSE	FALSE	TRUE	5529	Metarhizium	genus	Metarhizium	-0.002	-0.033	0.074	0.088	0.089	0.101	0.094	0.076	0.078	0.069
Botryotinia convoluta	Botrytis galanthina	54673	278940	FALSE	FALSE	TRUE	28983	Sclerotiniaceae	family		-0.002	-0.004	0.008	0.076	0.01	0.096	0.011	0.089	0.008	0.084
Metschnikowia aff. pulcherrima	Metschnikowia fructicola 277	2163413	1200864	FALSE	FALSE	TRUE	27320	Metschnikowia	genus	Metschnikowia	-0.002	-0.023	0.063	0.085	0.05	0.099	0.035	0.065	0.043	0.09
Leishmania donovani species complex	Leishmania gerbilli	38574	40285	FALSE	FALSE	FALSE	5658	Leishmania	genus	Leishmania	-0.002	0.087	0.014	0.041	0	0.041	0	0.114	0.021	0.149
Drosophila asahinai	Drosophila lacteicornis	154832	67531	FALSE	FALSE	TRUE	32352	montium subgroup	species subgroup	Drosophila	-0.002	0.004	0.044	0.072	0.047	0.086	0.048	0.092	0.044	0.088
Beauveria	Beauveria pseudobassiana	5581	931006	FALSE	FALSE	FALSE	5581	Beauveria	genus	Beauveria	-0.002	0.128	0.006	0.017	0	0.024	0	0.144	0.007	0.16
Fusarium poae	Fusarium humuli	36050	2494464	FALSE	FALSE	TRUE	5506	Fusarium	genus	Fusarium	-0.002	0.116	0.001	0.036	0	0.018	0	0.156	0.002	0.137
Pseudomyrmex	Pseudomyrmex flavicornis	56621	292159	FALSE	FALSE	FALSE	56621	Pseudomyrmex	genus	Pseudomyrmex	-0.002	-0.05	0.025	0.129	0.013	0.088	0.006	0.052	0.011	0.075
Sphaerulina musiva SO2202	Sphaerulina populicola P02.02b	692275	1136490	FALSE	FALSE	TRUE	237179	Sphaerulina	genus	Sphaerulina	-0.002	-0.124	0.014	0.153	0.019	0.14	0.013	0.026	0.009	0.026
Fusarium commune	Fusarium verticillioides 7600	249398	334819	FALSE	FALSE	TRUE	5506	Fusarium	genus	Fusarium	-0.002	-0.034	0.008	0.093	0.003	0.11	0.003	0.07	0.008	0.072
Aspergillus bombycis	Aspergillus nomius NRRL 13137	109264	1509407	TRUE	FALSE	TRUE	5052	Aspergillus	genus	Aspergillus	-0.002	0.098	0.017	0.032	0.003	0.038	0.005	0.133	0.033	0.14	Abo	ABo	ABo	ABOLG	ABo	ABOLG
Cecidostiba semifascia	Nasonia vitripennis	909773	7425	FALSE	FALSE	TRUE	272242	Pteromalinae	subfamily		-0.002	0.106	0.005	0.041	0	0.022	0	0.136	0.005	0.146
Metschnikowia continentalis	Metschnikowia lochheadii	73517	135832	FALSE	FALSE	TRUE	27320	Metschnikowia	genus	Metschnikowia	-0.003	-0.066	0.005	0.132	0.009	0.103	0.009	0.059	0.004	0.051
Pseudomyrmex	Pseudomyrmex pallidus	56621	56622	FALSE	FALSE	FALSE	56621	Pseudomyrmex	genus	Pseudomyrmex	-0.003	-0.062	0.021	0.133	0.004	0.097	0.002	0.05	0.01	0.063
Drosophila melanogaster	Drosophila simulans	7227	7240	FALSE	FALSE	TRUE	32351	melanogaster subgroup	species subgroup	Drosophila	-0.003	0.113	0.011	0.031	0.005	0.023	0.008	0.145	0.019	0.143
Atta	Trachymyrmex septentrionalis	12956	34720	FALSE	FALSE	FALSE	143999	Attini	tribe		-0.003	-0.06	0.007	0.108	0.02	0.119	0.011	0.058	0.004	0.058
Pseudogymnoascus	Pseudogymnoascus destructans	78156	655981	FALSE	FALSE	FALSE	78156	Pseudogymnoascus	genus	Pseudogymnoascus	-0.003	-0.081	0.002	0.137	0	0.114	0	0.064	0.003	0.031
Botrytis tulipae	Botryotinia calthae	87230	38488	FALSE	FALSE	TRUE	28983	Sclerotiniaceae	family		-0.003	-0.056	0.004	0.095	0.001	0.129	0.001	0.061	0.004	0.058
Fusarium fasciculatum	Fusarium camptoceras	2594813	57143	FALSE	FALSE	TRUE	5506	Fusarium	genus	Fusarium	-0.003	-0.085	0.006	0.124	0.007	0.129	0.007	0.049	0.006	0.042
Botryotinia narcissicola	Botryotinia calthae	278944	38488	FALSE	FALSE	TRUE	40558	Botryotinia	genus	Botryotinia	-0.003	-0.06	0.001	0.105	0.008	0.123	0.008	0.054	0.001	0.061
Mycosphaerella sp. Ston1	Mycosphaerella sp. PB-2012b Mex 2-1-2	333113	1367542	FALSE	FALSE	TRUE	2646444	unclassified Mycosphaerella	no rank	Mycosphaerella	-0.003	0.147	0.001	0.015	0.004	0.006	0.006	0.155	0.002	0.167
Verticillium zaregamsianum	Verticillium klebahnii	1051617	1051615	FALSE	FALSE	TRUE	1036719	Verticillium	genus	Verticillium	-0.003	0.056	0.017	0.048	0.016	0.062	0.022	0.111	0.024	0.12
Plasmodium reichenowi	Plasmodium sp. gorilla clade G1	5854	880534	FALSE	FALSE	TRUE	418107	Plasmodium (Laverania)	subgenus	Plasmodium	-0.003	0.101	0.026	0.038	0	0.027	0	0.188	0.044	0.089
Pseudogymnoascus pannorum var. pannorum	Pseudogymnoascus sp. WSF 3629	79859	1622147	FALSE	FALSE	TRUE	78156	Pseudogymnoascus	genus	Pseudogymnoascus	-0.003	-0.108	0.004	0.145	0	0.133	0	0.029	0.001	0.038
Drosophila melanogaster	Drosophila mauritiana	7227	7226	FALSE	FALSE	TRUE	32351	melanogaster subgroup	species subgroup	Drosophila	-0.004	0.109	0.01	0.033	0.003	0.025	0.005	0.161	0.016	0.123
Temnothorax curvispinosus	Trachymyrmex zeteki	300111	64791	FALSE	FALSE	TRUE	34695	Myrmicinae	subfamily		-0.004	-0.073	0.004	0.124	0	0.118	0	0.049	0.002	0.053
Beauveria pseudobassiana	Beauveria brongniartii RCEF 3172	931006	1081107	FALSE	FALSE	TRUE	5581	Beauveria	genus	Beauveria	-0.004	-0.114	0.011	0.133	0.02	0.147	0.012	0.038	0.007	0.024
Schistosoma margrebowiei	Schistosoma mattheei	48269	31246	FALSE	FALSE	TRUE	6181	Schistosoma	genus	Schistosoma	-0.005	0.002	0.011	0.081	0.015	0.081	0.038	0.066	0.027	0.109
Cryptococcus gattii VGIV IND107	Cryptococcus gattii VGII 2001/935-1	1296105	1334442	FALSE	FALSE	TRUE	1884637	Cryptococcus gattii species complex	species group	Cryptococcus	-0.005	-0.06	0.012	0.109	0.013	0.116	0.013	0.073	0.012	0.042
Fusarium clavum	Fusarium sambucinum	2594811	5128	FALSE	FALSE	TRUE	5506	Fusarium	genus	Fusarium	-0.005	-0.03	0.001	0.103	0	0.095	0	0.07	0.001	0.074
Cryptococcus gattii WM276	Cryptococcus gattii VGII 2001/935-1	367775	1334442	FALSE	FALSE	TRUE	1884637	Cryptococcus gattii species complex	species group	Cryptococcus	-0.005	-0.08	0.014	0.119	0.032	0.125	0.032	0.054	0.014	0.041
Cryptococcus gattii VGIV IND107	Cryptococcus cf. gattii	1296105	2011032	FALSE	FALSE	TRUE	1884637	Cryptococcus gattii species complex	species group	Cryptococcus	-0.005	0.004	0.037	0.084	0.058	0.071	0.058	0.096	0.038	0.083
Vespa mandarinia	Vespula vulgaris	7446	7454	FALSE	FALSE	TRUE	7439	Vespinae	subfamily		-0.005	0.138	0.006	0.01	0	0.018	0	0.16	0.01	0.152
Penicillium griseofulvum	Penicillium freii	5078	48697	FALSE	FALSE	TRUE	5073	Penicillium	genus	Penicillium	-0.005	0.125	0.001	0.026	0	0.016	0	0.147	0.001	0.151
Cecidostiba fungosa	Nasonia	797374	7424	FALSE	FALSE	FALSE	272242	Pteromalinae	subfamily		-0.005	0.134	0.004	0.015	0	0.017	0	0.172	0.007	0.136
Rhizopogon vulgaris	Rhizopogon hawkerae	36057	98233	FALSE	FALSE	TRUE	5375	Rhizopogon	genus	Rhizopogon	-0.005	0.127	0.004	0.026	0.004	0.012	0.004	0.123	0.004	0.177
Meyerozyma	Meyerozyma caribbica MG20W	766728	1091232	FALSE	FALSE	FALSE	766728	Meyerozyma	genus	Meyerozyma	-0.006	0.165	0.004	0	0	0	0	0.166	0.006	0.173
Drosophila asahinai	Drosophila tani	154832	137070	FALSE	FALSE	TRUE	32352	montium subgroup	species subgroup	Drosophila	-0.006	-0.051	0.015	0.101	0.019	0.114	0.015	0.056	0.012	0.067
Acanthamoeba	Acanthamoeba palestinensis	5754	28015	FALSE	FALSE	FALSE	5754	Acanthamoeba	genus	Acanthamoeba	-0.006	-0.014	0.014	0.101	0.015	0.077	0.013	0.099	0.013	0.06
Fusarium hostae	Fusarium agapanthi	152502	1803897	FALSE	FALSE	TRUE	5506	Fusarium	genus	Fusarium	-0.006	0.104	0.001	0.049	0	0.013	0	0.145	0.001	0.132
Verticillium nonalfalfae	Verticillium	1051616	1036719	FALSE	FALSE	FALSE	1036719	Verticillium	genus	Verticillium	-0.006	-0.049	0.002	0.117	0.008	0.097	0.011	0.063	0.002	0.061
unclassified Penicillium	Penicillium carneum LCP05634	2593313	1439351	FALSE	FALSE	FALSE	5073	Penicillium	genus	Penicillium	-0.006	0	0.006	0.083	0	0.083	0	0.078	0.005	0.094
Pomacea canaliculata	Marisa cornuarietis	400727	75126	FALSE	FALSE	TRUE	54973	Ampullariidae	family		-0.006	-0.155	0.019	0.155	0.019	0.164	0.013	0.004	0.012	0.014
Beauveria sp. IMV 00265	Beauveria brongniartii RCEF 3172	2562442	1081107	FALSE	FALSE	TRUE	5581	Beauveria	genus	Beauveria	-0.006	-0.103	0.002	0.146	0.015	0.122	0.01	0.041	0.001	0.029
Zygosaccharomyces	Zygosaccharomyces sapae	4953	1461763	FALSE	FALSE	FALSE	4953	Zygosaccharomyces	genus	Zygosaccharomyces	-0.006	0.047	0.001	0.059	0	0.06	0	0.11	0.002	0.11
Sphaerulina musiva SO2202	Mycosphaerella sp. Ston1	692275	333113	FALSE	FALSE	TRUE	93133	Mycosphaerellaceae	family		-0.006	-0.151	0.002	0.164	0.006	0.154	0.004	0.012	0.001	0.009
Armillaria solidipes	Armillaria cepistipes	1076256	47426	FALSE	FALSE	TRUE	47424	Armillaria	genus	Armillaria	-0.006	-0.054	0.028	0.106	0.012	0.111	0.011	0.056	0.024	0.063
Drosophila mauritiana	Drosophila yakuba	7226	7245	FALSE	FALSE	TRUE	32351	melanogaster subgroup	species subgroup	Drosophila	-0.007	-0.134	0.003	0.164	0.003	0.137	0.002	0.018	0.002	0.02
Metschnikowia sp. 00-154.1	Metschnikowia	1807683	27320	FALSE	FALSE	FALSE	27320	Metschnikowia	genus	Metschnikowia	-0.007	0.03	0.009	0.067	0.007	0.067	0.007	0.113	0.009	0.09
Verticillium tricorpus MUCL 9792	Verticillium nonalfalfae	1425883	1051616	FALSE	FALSE	TRUE	1036719	Verticillium	genus	Verticillium	-0.007	0.05	0.001	0.07	0	0.045	0	0.119	0.002	0.103
Botrytis tulipae	Botrytis hyacinthi	87230	278943	FALSE	FALSE	TRUE	33196	Botrytis	genus	Botrytis	-0.007	-0.03	0.008	0.091	0.029	0.101	0.03	0.075	0.008	0.068
Metschnikowia continentalis	Metschnikowia matae var. maris	73517	1697387	FALSE	FALSE	TRUE	27320	Metschnikowia	genus	Metschnikowia	-0.007	-0.078	0.002	0.135	0.003	0.109	0.003	0.044	0.001	0.05
Metschnikowia lochheadii	Metschnikowia	135832	27320	FALSE	FALSE	FALSE	27320	Metschnikowia	genus	Metschnikowia	-0.007	0.044	0.001	0.066	0.001	0.054	0.001	0.118	0.001	0.098
Drosophila miranda	Drosophila lowei	7229	7251	FALSE	FALSE	TRUE	32358	pseudoobscura subgroup	species subgroup	Drosophila	-0.008	-0.071	0.03	0.12	0.022	0.112	0.018	0.037	0.024	0.063
Calonectria pseudonaviculata	Calonectria pseudoreteaudii	196064	707572	FALSE	FALSE	TRUE	57138	Calonectria	genus	Calonectria	-0.008	-0.165	0.005	0.145	0	0.184	0	0.005	0.001	0.001
Cryptococcus gattii CA1873	Cryptococcus gattii VGII 2001/935-1	1296111	1334442	FALSE	FALSE	TRUE	1884637	Cryptococcus gattii species complex	species group	Cryptococcus	-0.008	-0.063	0.009	0.106	0.022	0.119	0.023	0.063	0.009	0.045
Penicillium digitatum Pd1	Penicillium freii	1170230	48697	FALSE	FALSE	TRUE	5073	Penicillium	genus	Penicillium	-0.008	0.126	0.001	0.024	0.001	0.013	0.001	0.146	0.001	0.151
Fusarium coffeatum	Fusarium camptoceras	231269	57143	FALSE	FALSE	TRUE	5506	Fusarium	genus	Fusarium	-0.008	-0.071	0.001	0.112	0.003	0.123	0.003	0.053	0.001	0.046
Penicillium carneum LCP05634	Penicillium	1439351	5073	FALSE	FALSE	FALSE	5073	Penicillium	genus	Penicillium	-0.009	-0.003	0.006	0.072	0.006	0.093	0.003	0.08	0.003	0.088
Leishmania mexicana MHOM/GT/2001/U1103	Leishmania infantum JPCM5	929439	435258	FALSE	FALSE	TRUE	38568	Leishmania	subgenus	Leishmania	-0.009	0.031	0.05	0.05	0	0.077	0	0.15	0.1	0.05
Botryotinia convoluta	Botrytis hyacinthi	54673	278943	FALSE	FALSE	TRUE	28983	Sclerotiniaceae	family		-0.009	-0.01	0.011	0.074	0.009	0.098	0.01	0.095	0.011	0.065
Atta	Trachymyrmex cornetzi	12956	471704	FALSE	FALSE	FALSE	143999	Attini	tribe		-0.009	-0.067	0.014	0.101	0.014	0.126	0.007	0.06	0.007	0.043
Heliconius himera	Heliconius xanthocles	33442	33440	FALSE	FALSE	TRUE	33416	Heliconius	genus	Heliconius	-0.01	0.045	0.005	0.071	0	0.045	0	0.158	0.056	0.056
Drosophila bifasciata	Drosophila miranda	7218	7229	FALSE	FALSE	TRUE	32355	obscura group	species group	Drosophila	-0.01	0.109	0.003	0.014	0	0.038	0	0.15	0.004	0.129
Tilletia	Tilletia walkeri	13289	117179	FALSE	FALSE	FALSE	13289	Tilletia	genus	Tilletia	-0.01	-0.055	0.002	0.119	0	0.098	0	0.066	0.001	0.048
Lepidotrigona ventralis hoosana	Melipona quadrifasciata	2004999	166423	FALSE	FALSE	TRUE	83319	Meliponinae	subfamily		-0.01	-0.003	0.01	0.1	0	0.065	0	0.073	0.01	0.093
Drosophila obscura	Drosophila miranda	7282	7229	FALSE	FALSE	TRUE	32355	obscura group	species group	Drosophila	-0.01	0.108	0.002	0.028	0.003	0.025	0.004	0.146	0.002	0.131
Botryotinia calthae	Botrytis paeoniae	38488	278948	FALSE	FALSE	TRUE	28983	Sclerotiniaceae	family		-0.01	0.039	0.003	0.06	0	0.063	0	0.106	0.003	0.101
Drosophila mayri	Drosophila rufa	137074	67533	FALSE	FALSE	TRUE	32352	montium subgroup	species subgroup	Drosophila	-0.01	0.098	0.002	0.036	0	0.028	0	0.127	0.002	0.139
Vespa mandarinia	Vespula pensylvanica	7446	30213	FALSE	FALSE	TRUE	7439	Vespinae	subfamily		-0.01	0.135	0.004	0.012	0.004	0.014	0.008	0.137	0.008	0.166
Metschnikowia sp. 01-655c1	Metschnikowia	1807684	27320	FALSE	FALSE	FALSE	27320	Metschnikowia	genus	Metschnikowia	-0.01	0.034	0.006	0.057	0.01	0.068	0.01	0.11	0.006	0.093
Nasonia	Pteromalus puparum	7424	32389	FALSE	FALSE	FALSE	272242	Pteromalinae	subfamily		-0.011	-0.132	0.003	0.169	0.018	0.125	0.01	0.013	0.002	0.023
Metarhizium guizhouense ARSEF 977	Metarhizium acridum CQMa 102	1276136	655827	FALSE	FALSE	TRUE	5529	Metarhizium	genus	Metarhizium	-0.011	-0.141	0.005	0.165	0.009	0.138	0.007	0.015	0.004	0.012
Pseudogymnoascus sp. 23342-1-I1	Pseudogymnoascus pannorum var. pannorum	1524831	79859	FALSE	FALSE	TRUE	78156	Pseudogymnoascus	genus	Pseudogymnoascus	-0.011	0.102	0.003	0.038	0.001	0.021	0.004	0.145	0.007	0.125
Apis florea	Melipona quadrifasciata	7463	166423	FALSE	FALSE	TRUE	7458	Apidae	family		-0.011	0.004	0.004	0.089	0	0.069	0	0.073	0.004	0.099
Metschnikowia bowlesiae	unclassified Metschnikowia	1699426	2613759	FALSE	FALSE	FALSE	27320	Metschnikowia	genus	Metschnikowia	-0.011	0.014	0.032	0.077	0.024	0.066	0.04	0.081	0.054	0.1
Fusarium xylarioides	Fusarium hostae	221167	152502	FALSE	FALSE	TRUE	5506	Fusarium	genus	Fusarium	-0.011	-0.106	0.002	0.142	0	0.127	0	0.051	0.001	0.011
Drosophila orena	melanogaster subgroup	7233	32351	FALSE	FALSE	FALSE	32351	melanogaster subgroup	species subgroup	Drosophila	-0.011	0.039	0.002	0.054	0	0.067	0	0.108	0.004	0.099
Aspergillus oryzae RIB40	Aspergillus minisclerotigenes	510516	656917	FALSE	FALSE	TRUE	5052	Aspergillus	genus	Aspergillus	-0.011	-0.004	0.085	0.076	0.095	0.073	0.103	0.079	0.092	0.085
Phytophthora infestans T30-4	Phytophthora pisi	403677	1131323	FALSE	FALSE	TRUE	4783	Phytophthora	genus	Phytophthora	-0.011	0.153	0.003	0.007	0	0	0	0.179	0.006	0.141
Heliconius hermathena	Heliconius nattereri	310794	310795	FALSE	FALSE	TRUE	33416	Heliconius	genus	Heliconius	-0.012	0.024	0.002	0.074	0.008	0.062	0.008	0.089	0.002	0.102
Fusarium sporotrichioides	Fusarium pseudograminearum CS3096	5514	1028729	FALSE	FALSE	TRUE	569360	Fusarium sambucinum species complex	species group	Fusarium	-0.012	-0.035	0.002	0.103	0	0.093	0	0.065	0.001	0.067
Drosophila americana	virilis group	40366	32335	FALSE	FALSE	FALSE	32335	virilis group	species group	Drosophila	-0.012	-0.074	0.003	0.104	0	0.13	0	0.04	0.004	0.053
[Candida] ipomoeae	Metschnikowia mauinuiana	1807681	301368	FALSE	FALSE	TRUE	27320	Metschnikowia	genus	Metschnikowia	-0.012	-0.03	0.001	0.099	0	0.092	0	0.07	0.001	0.066
Claviceps purpurea 20.1	Claviceps humidiphila	1111077	1294629	FALSE	FALSE	TRUE	5110	Claviceps	genus	Claviceps	-0.012	0.076	0.008	0.039	0.008	0.043	0.011	0.113	0.011	0.13
Drosophila lacteicornis	Drosophila serrata	67531	7274	FALSE	FALSE	TRUE	32352	montium subgroup	species subgroup	Drosophila	-0.012	-0.108	0.004	0.136	0	0.133	0	0.013	0.003	0.046
Metarhizium brunneum ARSEF 3297	Metarhizium acridum CQMa 102	1276141	655827	FALSE	FALSE	TRUE	5529	Metarhizium	genus	Metarhizium	-0.012	-0.131	0.002	0.148	0.002	0.144	0.001	0.021	0.001	0.015
Camponotus floridanus	Formica exsecta	104421	72781	TRUE	FALSE	TRUE	7479	Formicinae	subfamily		-0.012	0.151	0.01	0.004	0	0.004	0	0.135	0.017	0.181	Abo	ABOL	ABo	ABOL	ABo	ABOL
Metschnikowia sp. DKL-2019a	Metschnikowia santaceciliae	2576851	197674	FALSE	FALSE	TRUE	27320	Metschnikowia	genus	Metschnikowia	-0.012	0.153	0.001	0.005	0	0.001	0	0.15	0.002	0.169
Botrytis tulipae	Botryotinia narcissicola	87230	278944	FALSE	FALSE	TRUE	28983	Sclerotiniaceae	family		-0.012	-0.004	0.028	0.072	0.045	0.085	0.048	0.059	0.027	0.104
Drosophila birchii	Drosophila bocki	46829	103765	FALSE	FALSE	TRUE	32352	montium subgroup	species subgroup	Drosophila	-0.012	0.074	0.002	0.038	0	0.048	0	0.126	0.002	0.114
Trichophyton benhamiae CBS 112371	Trichophyton	663331	5550	FALSE	FALSE	FALSE	5550	Trichophyton	genus	Trichophyton	-0.013	0.035	0.004	0.073	0.019	0.049	0.009	0.109	0.002	0.093
Botrytis galanthina	Botrytis hyacinthi	278940	278943	FALSE	FALSE	TRUE	33196	Botrytis	genus	Botrytis	-0.013	-0.01	0.012	0.088	0.012	0.08	0.012	0.093	0.013	0.063
Rhynchosporium agropyri	Rhynchosporium	914238	38037	FALSE	FALSE	FALSE	38037	Rhynchosporium	genus	Rhynchosporium	-0.013	-0.106	0.059	0.127	0.062	0.13	0.034	0.032	0.032	0.029
Drosophila tani	Drosophila triauraria	137070	67534	FALSE	FALSE	TRUE	32352	montium subgroup	species subgroup	Drosophila	-0.013	0.028	0.008	0.062	0.012	0.067	0.016	0.072	0.011	0.122
Onchocerca flexuosa	Onchocerca volvulus	387005	6282	FALSE	FALSE	TRUE	6281	Onchocerca	genus	Onchocerca	-0.013	0.068	0.011	0.042	0.008	0.047	0.014	0.127	0.019	0.106
Fusarium burgessii species complex	Fusarium algeriense	2109596	2050978	FALSE	FALSE	FALSE	2109596	Fusarium burgessii species complex	subgenus	Fusarium	-0.013	0.022	0.043	0.087	0	0.048	0	0.096	0.003	0.092
Pseudomyrmex	Pseudomyrmex concolor	56621	292152	FALSE	FALSE	FALSE	56621	Pseudomyrmex	genus	Pseudomyrmex	-0.013	-0.053	0.029	0.125	0.018	0.084	0.008	0.063	0.014	0.05
Trichophyton verrucosum HKI 0517	Trichophyton	663202	5550	FALSE	FALSE	FALSE	5550	Trichophyton	genus	Trichophyton	-0.013	0.025	0.021	0.047	0.022	0.082	0.011	0.107	0.01	0.085
unclassified Pseudogymnoascus	Pseudogymnoascus sp. 03VT05	2637121	1622148	FALSE	FALSE	FALSE	2637121	unclassified Pseudogymnoascus	no rank	Pseudogymnoascus	-0.013	-0.008	0.001	0.08	0.001	0.086	0.001	0.081	0.001	0.077
Metschnikowia	Metschnikowia cubensis	27320	1323754	FALSE	FALSE	FALSE	27320	Metschnikowia	genus	Metschnikowia	-0.013	-0.056	0.003	0.117	0.001	0.098	0.001	0.053	0.003	0.057
Drosophila burlai	Drosophila triauraria	137355	67534	FALSE	FALSE	TRUE	32352	montium subgroup	species subgroup	Drosophila	-0.013	0.051	0.004	0.042	0	0.065	0	0.087	0.004	0.128
Cordyceps confragosa RCEF 1005	Beauveria pseudobassiana	1081108	931006	FALSE	FALSE	TRUE	474943	Cordycipitaceae	family		-0.013	0.142	0.003	0.007	0	0.009	0	0.144	0.004	0.162
Pseudogymnoascus sp. VKM F-4520 (FW-2644)	Pseudogymnoascus destructans	1420915	655981	FALSE	FALSE	TRUE	78156	Pseudogymnoascus	genus	Pseudogymnoascus	-0.014	-0.071	0.004	0.11	0	0.12	0	0.064	0.003	0.031
Neurospora crassa OR74A	Neurospora sublineolata FGSC 5508	367110	1266767	FALSE	FALSE	TRUE	5140	Neurospora	genus	Neurospora	-0.014	-0.016	0.006	0.112	0.001	0.063	0.001	0.073	0.006	0.076
Temnothorax longispinosus	Tetramorium bicarinatum	300112	219812	FALSE	FALSE	TRUE	34695	Myrmicinae	subfamily		-0.014	-0.072	0.007	0.115	0	0.116	0	0.045	0.004	0.048
Beauveria sp. IMV 00265	Beauveria	2562442	5581	FALSE	FALSE	FALSE	5581	Beauveria	genus	Beauveria	-0.014	-0.122	0.002	0.146	0.002	0.135	0.002	0.021	0.002	0.021
unclassified Pseudogymnoascus	Pseudogymnoascus sp. 05NY08	2637121	1622149	FALSE	FALSE	FALSE	2637121	unclassified Pseudogymnoascus	no rank	Pseudogymnoascus	-0.014	-0.008	0.001	0.08	0.001	0.086	0.001	0.076	0.001	0.08
Penicillium sp. W3 MMC-2018	Mucor indicus B7402	2138086	1357679	FALSE	FALSE	TRUE	4751	Fungi	kingdom		-0.014	-0.165	0.002	0.172	0	0.152	0	0	0.002	0
Aspergillus bertholletius	Aspergillus nomius NRRL 13137	1226010	1509407	FALSE	FALSE	TRUE	5052	Aspergillus	genus	Aspergillus	-0.014	0.14	0.001	0.012	0.003	0.005	0.005	0.133	0.003	0.171
Phytophthora capsici LT1534	Phytophthora plurivora	763924	639000	FALSE	FALSE	TRUE	4783	Phytophthora	genus	Phytophthora	-0.014	0.13	0.015	0.019	0	0.008	0	0.159	0.019	0.135
Cryptosporidium viatorum	Cryptosporidium sp. 37763	1176757	2498572	FALSE	FALSE	TRUE	5806	Cryptosporidium	genus	Cryptosporidium	-0.014	0.132	0.008	0.016	0	0.008	0	0.143	0.014	0.153
Trichoderma parareesei	Trichoderma harzianum CBS 226.95	858221	983964	FALSE	FALSE	TRUE	5543	Trichoderma	genus	Trichoderma	-0.014	0.016	0.003	0.072	0	0.069	0	0.084	0.003	0.096
[truncated: 2,559 more rows]

## Sheet: Broad subset result counts
Name	EukDetectLo	CORRALLo	EukDetectMid	CORRALMid	EukDetectHi	CORRALHi
ABOLG: has A, has B, has others, good LCA, good genus	0	14	2	67	8	66
ABOlG: has A, has B, has others, no good LCA, good genus	0	1	0	10	3	9
ABOLg: has A, has B, has others, good LCA, no good genus	0	0	0	0	0	0
ABOlg: has A, has B, has others, no good LCA, no good genus	0	0	0	2	0	0
ABOL: has A, has B, has others, good LCA, n/a genus	0	3	0	6	0	7
ABOl: has A, has B, has others, no good LCA, n/a genus	0	0	0	1	0	0
ABo: has A, has B, no others	9	15	61	11	59	16
AbO: has A, misses B, has others	0	4	1	0	1	0
Abo: has A, misses B, no others	26	17	15	0	16	0
aBO: misses A, has B, has others	0	4	0	0	0	0
aBo: misses A, has B, no others	21	18	18	1	11	0
abO: misses A, misses B, has others	0	1	0	0	0	0
NR: No results	41	14	1	0	0	0

## Sheet: Focused subset result counts
Name	EukDetectLo	CORRALLo	EukDetectMid	CORRALMid	EukDetectHi	CORRALHi
ABOLG: has A, has B, has others, good LCA, good genus	0	0	0	0	0	0
ABOlG: has A, has B, has others, no good LCA, good genus	0	0	0	0	0	0
ABOLg: has A, has B, has others, good LCA, no good genus	0	0	0	0	0	0
ABOlg: has A, has B, has others, no good LCA, no good genus	0	0	0	0	0	0
ABOL: has A, has B, has others, good LCA, n/a genus	0	0	0	1	0	1
ABOl: has A, has B, has others, no good LCA, n/a genus	0	0	0	0	0	0
ABo: has A, has B, no others	37	40	50	49	50	49
AbO: has A, misses B, has others	0	0	0	0	0	0
Abo: has A, misses B, no others	3	1	0	0	0	0
aBO: misses A, has B, has others	0	0	0	0	0	0
aBo: misses A, has B, no others	3	3	0	0	0	0
abO: misses A, misses B, has others	0	0	0	0	0	0
NR: No results	7	6	0	0	0	0
